# Supplementary material for: Widespread disruption of host transcription termination in HSV-1 infection
Source: Nat Commun. 2015 May 20;6:7126. doi: 10.1038/ncomms8126 (PMC4441252; doi:10.1038/ncomms8126)
Supplement: Supplementary Data 1 — Expression values of cellular genes in 4sU-RNA, total RNA and ribosome profiling (RP) as well as percentage of read-out and read-in. [file ncomms8126-s2.xlsx]

## Sheet: Supplementary Data 1
Supplementary Data 1: Expression values of cellular genes in 4sU-RNA, total RNA and ribosome profiling (RP) as well as percentage of read-out and read-in. Transcriptional activity, total RNA epxression and translational activity were calculated using the RPKM (= reads per kilobase per million mapped reads ) model. % read-out and % read-in were calculated by dividing the RPKM downstream and upstre…
Ensembl ID	Symbol	Description	mock 4sU-RNA	0-1h p.i. 4sU-RNA	1-2h p.i. 4sU-RNA	2-3h p.i. 4sU-RNA	3-4h p.i. 4sU-RNA	4-5h p.i. 4sU-RNA	5-6h p.i. 4sU-RNA	6-7h p.i. 4sU-RNA	7-8h p.i. 4sU-RNA	mock total RNA	2h p.i. total RNA	4h p.i. total RNA	6h p.i. total RNA	8h p.i. total RNA	mock RP	1h p.i. RP	2h p.i. RP	4h p.i. RP	6h p.i. RP	8h p.i. RP	% read-out	%read-in	Link to UCSC Browser session
ENSG00000161547	SRSF2	serine/arginine-rich splicing factor 2 [Source:HGNC Symbol;Acc:10783]	51.714	46.677	68.962	79.583	84.197	77.071	68.197	46.523	29.909	24.842	25.366	33.028	30.045	19.143	380.804	316.82	301.144	278.705	217.908	104.178	74	0	https://genome.ucsc.edu/cgi-bin/hgTracks?hgS_doOtherUser=submit&hgS_otherUserName=Caroline%20Friedel&hgS_otherUserSessionName=HSV%2D1_4sU_RNA&singleSearch=knownCanonical&position=SRSF2
ENSG00000161542	PRPSAP1	phosphoribosyl pyrophosphate synthetase-associated protein 1 [Source:HGNC Symbol;Acc:9466]	2.264	1.841	2.726	2.515	2.335	1.538	1.512	0.734	0.532	1.667	1.591	1.284	1.005	0.604	60.437	53.983	53.114	48.793	24.553	12.185	0	33	https://genome.ucsc.edu/cgi-bin/hgTracks?hgS_doOtherUser=submit&hgS_otherUserName=Caroline%20Friedel&hgS_otherUserSessionName=HSV%2D1_4sU_RNA&singleSearch=knownCanonical&position=PRPSAP1
ENSG00000175691	ZNF77	zinc finger protein 77 [Source:HGNC Symbol;Acc:13150]	1.167	1.066	1.75	1.326	1.133	1.401	1.498	2.016	1.947	0.779	0.771	0.945	0.482	0.676	1.511	0.52	2.385	1.54	0.209	0	31	111	https://genome.ucsc.edu/cgi-bin/hgTracks?hgS_doOtherUser=submit&hgS_otherUserName=Caroline%20Friedel&hgS_otherUserSessionName=HSV%2D1_4sU_RNA&singleSearch=knownCanonical&position=ZNF77
ENSG00000264247	LINC00909	long intergenic non-protein coding RNA 909 [Source:HGNC Symbol;Acc:44331]	2.386	1.893	2.147	1.507	1.28	0.816	0.905	0.77	0.789	0.987	1.005	0.739	0.515	0.261	NA	NA	NA	NA	NA	NA	101	0	https://genome.ucsc.edu/cgi-bin/hgTracks?hgS_doOtherUser=submit&hgS_otherUserName=Caroline%20Friedel&hgS_otherUserSessionName=HSV%2D1_4sU_RNA&singleSearch=knownCanonical&position=LINC00909
ENSG00000161533	ACOX1	acyl-CoA oxidase 1, palmitoyl [Source:HGNC Symbol;Acc:119]	3.485	3.428	4.357	4.268	4.854	4.306	4.969	3.117	2.422	9.884	8.958	7.3	5.777	2.922	47.246	43.382	40.853	38.556	23.898	6.116	NA	NA	https://genome.ucsc.edu/cgi-bin/hgTracks?hgS_doOtherUser=submit&hgS_otherUserName=Caroline%20Friedel&hgS_otherUserSessionName=HSV%2D1_4sU_RNA&singleSearch=knownCanonical&position=ACOX1
ENSG00000186469	GNG2	guanine nucleotide binding protein (G protein), gamma 2 [Source:HGNC Symbol;Acc:4404]	1.027	0.839	0.859	0.839	0.922	0.631	0.449	0.242	0.246	1.514	1.065	1.023	0.537	0.183	57.352	79.065	62.268	27.407	16.447	9.481	11	0	https://genome.ucsc.edu/cgi-bin/hgTracks?hgS_doOtherUser=submit&hgS_otherUserName=Caroline%20Friedel&hgS_otherUserSessionName=HSV%2D1_4sU_RNA&singleSearch=knownCanonical&position=GNG2
ENSG00000180626	ZNF594	zinc finger protein 594 [Source:HGNC Symbol;Acc:29392]	2.637	2.092	2.337	1.574	1.003	0.976	0.76	0.479	0.515	1.446	1.25	0.822	0.693	0.293	NA	NA	NA	NA	NA	NA	Unclear	4	https://genome.ucsc.edu/cgi-bin/hgTracks?hgS_doOtherUser=submit&hgS_otherUserName=Caroline%20Friedel&hgS_otherUserSessionName=HSV%2D1_4sU_RNA&singleSearch=knownCanonical&position=ZNF594
ENSG00000186063	AIDA	axin interactor, dorsalization associated [Source:HGNC Symbol;Acc:25761]	8.773	7.231	8.056	6.634	6.398	4.489	4.154	2.461	1.778	8.043	7.303	5.603	4.046	2.397	39.701	45.081	45.852	23.549	9.868	2.481	Unclear	0	https://genome.ucsc.edu/cgi-bin/hgTracks?hgS_doOtherUser=submit&hgS_otherUserName=Caroline%20Friedel&hgS_otherUserSessionName=HSV%2D1_4sU_RNA&singleSearch=knownCanonical&position=AIDA
ENSG00000166123	GPT2	glutamic pyruvate transaminase (alanine aminotransferase) 2 [Source:HGNC Symbol;Acc:18062]	2.245	1.787	1.646	1.476	1.332	1.538	0.914	0.645	0.452	1.753	1.301	1.162	0.832	0.34	12.825	12.082	13.679	10.293	5.064	1.457	2	4	https://genome.ucsc.edu/cgi-bin/hgTracks?hgS_doOtherUser=submit&hgS_otherUserName=Caroline%20Friedel&hgS_otherUserSessionName=HSV%2D1_4sU_RNA&singleSearch=knownCanonical&position=GPT2
ENSG00000161509	GRIN2C	glutamate receptor, ionotropic, N-methyl D-aspartate 2C [Source:HGNC Symbol;Acc:4587]	0.01	0.002	0.011	0.049	0.458	1.223	1.41	1.448	1.463	0	0	0.035	0.118	0.166	NA	NA	NA	NA	NA	NA	72	12	https://genome.ucsc.edu/cgi-bin/hgTracks?hgS_doOtherUser=submit&hgS_otherUserName=Caroline%20Friedel&hgS_otherUserSessionName=HSV%2D1_4sU_RNA&singleSearch=knownCanonical&position=GRIN2C
ENSG00000187607	ZNF286A	Homo sapiens zinc finger protein 286A (ZNF286A), transcript variant 6, mRNA. [Source:RefSeq mRNA;Acc:NM_001288645]	3.209	2.421	3.439	2.621	2.478	1.882	1.378	1.032	0.687	3.989	3.157	3.339	2.02	1.007	7.178	5.125	5.577	2.357	0.827	0	NA	NA	https://genome.ucsc.edu/cgi-bin/hgTracks?hgS_doOtherUser=submit&hgS_otherUserName=Caroline%20Friedel&hgS_otherUserSessionName=HSV%2D1_4sU_RNA&singleSearch=knownCanonical&position=ZNF286A
ENSG00000161526	SAP30BP	SAP30 binding protein [Source:HGNC Symbol;Acc:30785]	3.955	3.742	5.25	5.663	5.795	5.494	5.416	5.053	4.502	3.218	3.121	3.35	3.215	2.678	99.129	96.061	109.464	81.267	51.727	11.533	93	0	https://genome.ucsc.edu/cgi-bin/hgTracks?hgS_doOtherUser=submit&hgS_otherUserName=Caroline%20Friedel&hgS_otherUserSessionName=HSV%2D1_4sU_RNA&singleSearch=knownCanonical&position=SAP30BP
ENSG00000166164	BRD7	bromodomain containing 7 [Source:HGNC Symbol;Acc:14310]	2.989	2.687	2.906	3.071	3.39	2.456	1.764	1.202	0.77	2.603	1.943	1.755	1.009	0.471	18.185	17.019	17.493	10.533	3.804	0	35	1	https://genome.ucsc.edu/cgi-bin/hgTracks?hgS_doOtherUser=submit&hgS_otherUserName=Caroline%20Friedel&hgS_otherUserSessionName=HSV%2D1_4sU_RNA&singleSearch=knownCanonical&position=BRD7
ENSG00000161513	FDXR	ferredoxin reductase [Source:HGNC Symbol;Acc:3642]	0.589	0.577	1.226	3.451	2.954	2.89	2.804	2.418	2.468	1.446	1.668	2.052	1.734	1.045	19.198	14.913	14.817	13.393	11.462	4.795	74	4	https://genome.ucsc.edu/cgi-bin/hgTracks?hgS_doOtherUser=submit&hgS_otherUserName=Caroline%20Friedel&hgS_otherUserSessionName=HSV%2D1_4sU_RNA&singleSearch=knownCanonical&position=FDXR
ENSG00000035141	FAM136A	family with sequence similarity 136, member A [Source:HGNC Symbol;Acc:25911]	4.631	4.15	4.081	3.352	2.503	1.722	1.31	0.53	0.284	6.492	6.18	5.338	3.409	1.32	46.396	41.842	49.198	26.347	16.194	1.241	Unclear	0	https://genome.ucsc.edu/cgi-bin/hgTracks?hgS_doOtherUser=submit&hgS_otherUserName=Caroline%20Friedel&hgS_otherUserSessionName=HSV%2D1_4sU_RNA&singleSearch=knownCanonical&position=FAM136A
ENSG00000064607	SUGP2	SURP and G patch domain containing 2 [Source:HGNC Symbol;Acc:18641]	9.762	8.205	9.875	8.919	6.002	4.888	4.038	2.771	2.128	3.111	2.846	1.697	1.359	0.903	17.731	14.283	12.202	9.071	3.356	0.375	45	0	https://genome.ucsc.edu/cgi-bin/hgTracks?hgS_doOtherUser=submit&hgS_otherUserName=Caroline%20Friedel&hgS_otherUserSessionName=HSV%2D1_4sU_RNA&singleSearch=knownCanonical&position=SUGP2
ENSG00000004139	SARM1	sterile alpha and TIR motif containing 1 [Source:HGNC Symbol;Acc:17074]	2.576	2.525	2.581	2.74	2.441	2.056	2.166	1.96	1.637	1.027	1.111	0.968	0.99	0.731	8.179	7.618	8.746	7.44	4.509	2.669	NA	NA	https://genome.ucsc.edu/cgi-bin/hgTracks?hgS_doOtherUser=submit&hgS_otherUserName=Caroline%20Friedel&hgS_otherUserSessionName=HSV%2D1_4sU_RNA&singleSearch=knownCanonical&position=SARM1
ENSG00000004142	POLDIP2	polymerase (DNA-directed), delta interacting protein 2 [Source:HGNC Symbol;Acc:23781]	9.121	8.498	8.609	9.092	8.913	6.765	6.249	3.587	2.814	20.098	16.881	14.849	11.752	5.794	83.563	61.993	84.203	56.318	34.067	8.424	38	1	https://genome.ucsc.edu/cgi-bin/hgTracks?hgS_doOtherUser=submit&hgS_otherUserName=Caroline%20Friedel&hgS_otherUserSessionName=HSV%2D1_4sU_RNA&singleSearch=knownCanonical&position=POLDIP2
ENSG00000225329	RP11-325F22.5		0.281	0.076	0.067	0.035	0.09	0.101	0.362	0.774	1.985	0.041	0.092	0	0.03	0.306	NA	NA	NA	NA	NA	NA	52	80	https://genome.ucsc.edu/cgi-bin/hgTracks?hgS_doOtherUser=submit&hgS_otherUserName=Caroline%20Friedel&hgS_otherUserSessionName=HSV%2D1_4sU_RNA&singleSearch=knownCanonical&position=RP11-325F22.5
ENSG00000033011	ALG1	ALG1, chitobiosyldiphosphodolichol beta-mannosyltransferase [Source:HGNC Symbol;Acc:18294]	1.663	1.663	1.805	1.913	1.87	1.303	1.187	0.69	0.366	3.942	3.784	3.626	2.537	1.32	NA	NA	NA	NA	NA	NA	NA	NA	https://genome.ucsc.edu/cgi-bin/hgTracks?hgS_doOtherUser=submit&hgS_otherUserName=Caroline%20Friedel&hgS_otherUserSessionName=HSV%2D1_4sU_RNA&singleSearch=knownCanonical&position=ALG1
ENSG00000135365	PHF21A	PHD finger protein 21A [Source:HGNC Symbol;Acc:24156]	2.389	2.022	1.64	2.394	2.432	1.788	1.855	1.328	1.134	0.781	0.66	0.638	0.546	0.445	5.882	6.391	5.377	7.998	2.914	0.607	11	0	https://genome.ucsc.edu/cgi-bin/hgTracks?hgS_doOtherUser=submit&hgS_otherUserName=Caroline%20Friedel&hgS_otherUserSessionName=HSV%2D1_4sU_RNA&singleSearch=knownCanonical&position=PHF21A
ENSG00000135362	PRR5L	proline rich 5 like [Source:HGNC Symbol;Acc:25878]	2.475	1.81	2.261	2.568	1.755	1.321	0.98	0.762	0.513	1.566	1.101	1.276	0.818	0.593	NA	NA	NA	NA	NA	NA	121	19	https://genome.ucsc.edu/cgi-bin/hgTracks?hgS_doOtherUser=submit&hgS_otherUserName=Caroline%20Friedel&hgS_otherUserSessionName=HSV%2D1_4sU_RNA&singleSearch=knownCanonical&position=PRR5L
ENSG00000150455	TIRAP	toll-interleukin 1 receptor (TIR) domain containing adaptor protein [Source:HGNC Symbol;Acc:17192]	2.089	1.611	1.865	1.652	0.91	0.836	0.347	0.71	0.537	0.884	0.581	0.558	0.335	0.109	4.568	0.903	1.231	1.533	0.923	0	59	69	https://genome.ucsc.edu/cgi-bin/hgTracks?hgS_doOtherUser=submit&hgS_otherUserName=Caroline%20Friedel&hgS_otherUserSessionName=HSV%2D1_4sU_RNA&singleSearch=knownCanonical&position=TIRAP
ENSG00000158552	ZFAND2B	zinc finger, AN1-type domain 2B [Source:HGNC Symbol;Acc:25206]	3.424	2.475	3.03	2.63	1.572	1.237	0.881	0.416	0.288	2.569	2.32	2.146	1.596	0.843	19.886	16.371	22.927	19.637	6.794	1.84	Unclear	35	https://genome.ucsc.edu/cgi-bin/hgTracks?hgS_doOtherUser=submit&hgS_otherUserName=Caroline%20Friedel&hgS_otherUserSessionName=HSV%2D1_4sU_RNA&singleSearch=knownCanonical&position=ZFAND2B
ENSG00000135387	CAPRIN1	cell cycle associated protein 1 [Source:HGNC Symbol;Acc:6743]	21.988	20.683	23.198	20.44	17.267	12.708	10.694	6.318	3.816	31.053	28.519	23.719	17.912	8.847	225.179	248.663	232.755	172.671	93.641	24.787	51	1	https://genome.ucsc.edu/cgi-bin/hgTracks?hgS_doOtherUser=submit&hgS_otherUserName=Caroline%20Friedel&hgS_otherUserSessionName=HSV%2D1_4sU_RNA&singleSearch=knownCanonical&position=CAPRIN1
ENSG00000064666	CNN2	calponin 2 [Source:HGNC Symbol;Acc:2156]	38.634	33.756	35.293	31.991	31.055	20.71	16.338	6.901	4.06	49.621	40.657	36.182	26.643	12.831	676.587	618.466	608.103	462.977	276.006	57.574	Unclear	6	https://genome.ucsc.edu/cgi-bin/hgTracks?hgS_doOtherUser=submit&hgS_otherUserName=Caroline%20Friedel&hgS_otherUserSessionName=HSV%2D1_4sU_RNA&singleSearch=knownCanonical&position=CNN2
ENSG00000180992	MRPL14	mitochondrial ribosomal protein L14 [Source:HGNC Symbol;Acc:14279]	6.491	5.247	7.96	6.505	6.631	5.213	6.4	3.742	1.808	14.058	13.509	14.017	10.764	8.213	161.997	162.574	174.293	122.082	100.558	38.717	66	1	https://genome.ucsc.edu/cgi-bin/hgTracks?hgS_doOtherUser=submit&hgS_otherUserName=Caroline%20Friedel&hgS_otherUserSessionName=HSV%2D1_4sU_RNA&singleSearch=knownCanonical&position=MRPL14
ENSG00000135372	NAT10	N-acetyltransferase 10 (GCN5-related) [Source:HGNC Symbol;Acc:29830]	4.202	3.243	4.034	3.961	4.831	5.664	5.107	4.716	3.882	5.012	4.261	3.671	3.364	2.163	26.293	25.819	27.679	20.924	13.111	3.78	58	86	https://genome.ucsc.edu/cgi-bin/hgTracks?hgS_doOtherUser=submit&hgS_otherUserName=Caroline%20Friedel&hgS_otherUserSessionName=HSV%2D1_4sU_RNA&singleSearch=knownCanonical&position=NAT10
ENSG00000251615	RP11-774O3.3		0.628	0.707	0.555	0.477	0.661	0.71	0.876	1.686	1.641	0.302	0.242	0.211	0.263	0.244	NA	NA	NA	NA	NA	NA	74	96	https://genome.ucsc.edu/cgi-bin/hgTracks?hgS_doOtherUser=submit&hgS_otherUserName=Caroline%20Friedel&hgS_otherUserSessionName=HSV%2D1_4sU_RNA&singleSearch=knownCanonical&position=RP11-774O3.3
ENSG00000240618	RP11-206L10.5		2.073	2.613	2.267	2.209	2.232	3.715	1.426	3.763	0.666	0.676	0.419	0.423	0.168	0.942	NA	NA	NA	NA	NA	NA	NA	NA	https://genome.ucsc.edu/cgi-bin/hgTracks?hgS_doOtherUser=submit&hgS_otherUserName=Caroline%20Friedel&hgS_otherUserSessionName=HSV%2D1_4sU_RNA&singleSearch=knownCanonical&position=RP11-206L10.5
ENSG00000074416	MGLL	monoglyceride lipase [Source:HGNC Symbol;Acc:17038]	6.314	6.031	5.005	4.979	3.92	3.158	2.639	1.496	0.832	5.562	3.77	3.094	1.989	0.837	82.781	78.005	67.246	59.965	20.383	6.018	105	1	https://genome.ucsc.edu/cgi-bin/hgTracks?hgS_doOtherUser=submit&hgS_otherUserName=Caroline%20Friedel&hgS_otherUserSessionName=HSV%2D1_4sU_RNA&singleSearch=knownCanonical&position=MGLL
ENSG00000260482	CTD-2196E14.9		3.117	2.91	3.443	4.392	4.595	3.797	3.749	3.299	2.852	6.66	5.264	4.106	3.58	2.067	NA	NA	NA	NA	NA	NA	NA	NA	https://genome.ucsc.edu/cgi-bin/hgTracks?hgS_doOtherUser=submit&hgS_otherUserName=Caroline%20Friedel&hgS_otherUserSessionName=HSV%2D1_4sU_RNA&singleSearch=knownCanonical&position=CTD-2196E14.9
ENSG00000257591	ZNF625	zinc finger protein 625 [Source:HGNC Symbol;Acc:30571]	4.564	4.411	5.6	4.663	4.316	1.675	1.666	0.824	0.579	3.694	4.464	3.846	1.889	1.087	6.302	5.949	7.746	2.603	2.228	0	NA	NA	https://genome.ucsc.edu/cgi-bin/hgTracks?hgS_doOtherUser=submit&hgS_otherUserName=Caroline%20Friedel&hgS_otherUserSessionName=HSV%2D1_4sU_RNA&singleSearch=knownCanonical&position=ZNF625
ENSG00000017260	ATP2C1	ATPase, Ca++ transporting, type 2C, member 1 [Source:HGNC Symbol;Acc:13211]	7.815	6.413	6.337	6.196	6.233	4.511	3.416	2.473	1.819	10.474	7.021	5.424	3.58	1.872	47.287	48.867	43.488	25.753	11.165	1.261	54	0	https://genome.ucsc.edu/cgi-bin/hgTracks?hgS_doOtherUser=submit&hgS_otherUserName=Caroline%20Friedel&hgS_otherUserSessionName=HSV%2D1_4sU_RNA&singleSearch=knownCanonical&position=ATP2C1
ENSG00000154310	TNIK	TRAF2 and NCK interacting kinase [Source:HGNC Symbol;Acc:30765]	0.845	0.868	0.698	0.699	0.89	1.228	1.356	2.415	2.99	0.603	0.467	0.435	0.527	0.754	2.133	2.964	1.935	1.2	0.815	0.236	108	0	https://genome.ucsc.edu/cgi-bin/hgTracks?hgS_doOtherUser=submit&hgS_otherUserName=Caroline%20Friedel&hgS_otherUserSessionName=HSV%2D1_4sU_RNA&singleSearch=knownCanonical&position=TNIK
ENSG00000119203	CPSF3	cleavage and polyadenylation specific factor 3, 73kDa [Source:HGNC Symbol;Acc:2326]	3.265	3.069	3.37	3.586	3.237	2.118	1.527	1.303	0.961	5.757	6.137	5.188	4.855	3.235	27.972	25.058	25.928	23.443	13.681	4.865	11	Unclear	https://genome.ucsc.edu/cgi-bin/hgTracks?hgS_doOtherUser=submit&hgS_otherUserName=Caroline%20Friedel&hgS_otherUserSessionName=HSV%2D1_4sU_RNA&singleSearch=knownCanonical&position=CPSF3
ENSG00000251580	RP11-539L10.3		0.849	1.16	0.322	1.065	0.278	0.611	0.188	0.714	0.183	0.567	0.454	0.28	0.292	0.065	NA	NA	NA	NA	NA	NA	143	425	https://genome.ucsc.edu/cgi-bin/hgTracks?hgS_doOtherUser=submit&hgS_otherUserName=Caroline%20Friedel&hgS_otherUserSessionName=HSV%2D1_4sU_RNA&singleSearch=knownCanonical&position=RP11-539L10.3
ENSG00000160211	G6PD	glucose-6-phosphate dehydrogenase [Source:HGNC Symbol;Acc:4057]	7.337	6.983	6.933	7.62	9.116	7.191	5.692	2.893	1.941	3.788	4.019	4.304	3.596	1.693	286.335	281.81	250.464	194.985	113.461	30.493	Unclear	0	https://genome.ucsc.edu/cgi-bin/hgTracks?hgS_doOtherUser=submit&hgS_otherUserName=Caroline%20Friedel&hgS_otherUserSessionName=HSV%2D1_4sU_RNA&singleSearch=knownCanonical&position=G6PD
ENSG00000267368	UPK3BL	uroplakin 3B-like [Source:HGNC Symbol;Acc:37278]	12.688	9.04	8.542	8.997	9.662	6.65	6.324	5.17	3.13	9.071	7.042	6.625	5.932	3.302	14.602	18.378	19.838	15.241	7.049	2.848	NA	NA	https://genome.ucsc.edu/cgi-bin/hgTracks?hgS_doOtherUser=submit&hgS_otherUserName=Caroline%20Friedel&hgS_otherUserSessionName=HSV%2D1_4sU_RNA&singleSearch=knownCanonical&position=UPK3BL
ENSG00000167566	NCKAP5L	NCK-associated protein 5-like [Source:HGNC Symbol;Acc:29321]	4.209	3.737	5.245	5.516	6.77	8.278	8.176	5.796	4.347	1.71	1.519	2.18	2.641	1.996	4.983	6.542	7.527	5.162	2.809	0.917	45	1	https://genome.ucsc.edu/cgi-bin/hgTracks?hgS_doOtherUser=submit&hgS_otherUserName=Caroline%20Friedel&hgS_otherUserSessionName=HSV%2D1_4sU_RNA&singleSearch=knownCanonical&position=NCKAP5L
ENSG00000035115	SH3YL1	SH3 and SYLF domain containing 1 [Source:HGNC Symbol;Acc:29546]	1.234	1.081	1.178	1.073	0.807	0.495	0.401	0.216	0.128	0.795	0.525	0.314	0.191	0.106	NA	NA	NA	NA	NA	NA	125	0	https://genome.ucsc.edu/cgi-bin/hgTracks?hgS_doOtherUser=submit&hgS_otherUserName=Caroline%20Friedel&hgS_otherUserSessionName=HSV%2D1_4sU_RNA&singleSearch=knownCanonical&position=SH3YL1
ENSG00000067208	EVI5	ecotropic viral integration site 5 [Source:HGNC Symbol;Acc:3501]	4.415	3.667	3.184	3.413	3.105	2.718	2.449	2.362	1.854	7.175	5.43	3.802	2.999	2.346	8.85	8.233	7.7	4.751	1.751	0.112	93	1	https://genome.ucsc.edu/cgi-bin/hgTracks?hgS_doOtherUser=submit&hgS_otherUserName=Caroline%20Friedel&hgS_otherUserSessionName=HSV%2D1_4sU_RNA&singleSearch=knownCanonical&position=EVI5
ENSG00000182405	PGBD4	piggyBac transposable element derived 4 [Source:HGNC Symbol;Acc:19401]	2.555	1.306	1.865	1.146	1.061	0.567	0.522	0.283	0.266	1.358	0.938	0.711	0.373	0.105	NA	NA	NA	NA	NA	NA	Unclear	0	https://genome.ucsc.edu/cgi-bin/hgTracks?hgS_doOtherUser=submit&hgS_otherUserName=Caroline%20Friedel&hgS_otherUserSessionName=HSV%2D1_4sU_RNA&singleSearch=knownCanonical&position=PGBD4
ENSG00000270617	URGCP-MRPS24	URGCP-MRPS24 readthrough [Source:HGNC Symbol;Acc:49188]	12.223	12.69	12.735	12.235	10.397	7.152	6.877	3.596	2.955	26.239	27.26	25.819	21.515	11.935	NA	NA	NA	NA	NA	NA	NA	NA	https://genome.ucsc.edu/cgi-bin/hgTracks?hgS_doOtherUser=submit&hgS_otherUserName=Caroline%20Friedel&hgS_otherUserSessionName=HSV%2D1_4sU_RNA&singleSearch=knownCanonical&position=URGCP-MRPS24
ENSG00000167550	RHEBL1	Ras homolog enriched in brain like 1 [Source:HGNC Symbol;Acc:21166]	0.096	0.293	0.344	0.421	0.327	1.121	1.894	1.946	1.356	0.196	0.287	0.219	0.281	0.17	NA	NA	NA	NA	NA	NA	NA	NA	https://genome.ucsc.edu/cgi-bin/hgTracks?hgS_doOtherUser=submit&hgS_otherUserName=Caroline%20Friedel&hgS_otherUserSessionName=HSV%2D1_4sU_RNA&singleSearch=knownCanonical&position=RHEBL1
ENSG00000167553	TUBA1C	tubulin, alpha 1c [Source:HGNC Symbol;Acc:20768]	58.802	55.538	63.515	56.129	52.344	42.218	35.204	17.056	10.504	72.602	63.605	65.087	56.168	29.118	2532.44	2477.27	2510.14	2313.22	1666.45	533.475	69	1	https://genome.ucsc.edu/cgi-bin/hgTracks?hgS_doOtherUser=submit&hgS_otherUserName=Caroline%20Friedel&hgS_otherUserSessionName=HSV%2D1_4sU_RNA&singleSearch=knownCanonical&position=TUBA1C
ENSG00000167552	TUBA1A	tubulin, alpha 1a [Source:HGNC Symbol;Acc:20766]	32.828	32.317	39.595	35.712	31.093	22.191	15.821	5.447	1.485	91.881	75.286	70.837	44.607	11.048	2541	2434.76	2464.93	2222.62	1526.52	448.668	1	6	https://genome.ucsc.edu/cgi-bin/hgTracks?hgS_doOtherUser=submit&hgS_otherUserName=Caroline%20Friedel&hgS_otherUserSessionName=HSV%2D1_4sU_RNA&singleSearch=knownCanonical&position=TUBA1A
ENSG00000197273	GUCA2A	guanylate cyclase activator 2A (guanylin) [Source:HGNC Symbol;Acc:4682]	0	0	0	0	0.21	1.128	3.39	3.47	3.546	0	0	0	0.108	0.091	NA	NA	NA	NA	NA	NA	16	87	https://genome.ucsc.edu/cgi-bin/hgTracks?hgS_doOtherUser=submit&hgS_otherUserName=Caroline%20Friedel&hgS_otherUserSessionName=HSV%2D1_4sU_RNA&singleSearch=knownCanonical&position=GUCA2A
ENSG00000256540	RP11-598F7.6		0.047	0	0.043	0	0.052	0.055	0.031	0.231	1.058	0.011	0.012	0	0.009	0.049	NA	NA	NA	NA	NA	NA	103	138	https://genome.ucsc.edu/cgi-bin/hgTracks?hgS_doOtherUser=submit&hgS_otherUserName=Caroline%20Friedel&hgS_otherUserSessionName=HSV%2D1_4sU_RNA&singleSearch=knownCanonical&position=RP11-598F7.6
ENSG00000171017	LRRC8E	leucine rich repeat containing 8 family, member E [Source:HGNC Symbol;Acc:26272]	2.665	2.505	2.786	2.235	1.928	1.799	1.062	0.402	0.195	1.71	1.296	1.336	0.987	0.359	11.115	8.628	12.004	9.5	4.239	0.677	Unclear	0	https://genome.ucsc.edu/cgi-bin/hgTracks?hgS_doOtherUser=submit&hgS_otherUserName=Caroline%20Friedel&hgS_otherUserSessionName=HSV%2D1_4sU_RNA&singleSearch=knownCanonical&position=LRRC8E
ENSG00000167548	KMT2D	lysine (K)-specific methyltransferase 2D [Source:HGNC Symbol;Acc:7133]	11.286	8.215	9.79	11.516	10.193	10.238	10.425	9.553	8.004	0.45	0.472	0.443	0.622	0.585	2.827	3.11	2.502	2.057	0.776	0.171	NA	NA	https://genome.ucsc.edu/cgi-bin/hgTracks?hgS_doOtherUser=submit&hgS_otherUserName=Caroline%20Friedel&hgS_otherUserSessionName=HSV%2D1_4sU_RNA&singleSearch=knownCanonical&position=KMT2D
ENSG00000169398	PTK2	protein tyrosine kinase 2 [Source:HGNC Symbol;Acc:9611]	4.543	4.096	4.051	4.22	4.888	5.188	4.754	4.059	3.561	5.933	5.421	4.94	4.893	4.71	21.048	19.404	19.828	13.981	5.918	0.783	96	0	https://genome.ucsc.edu/cgi-bin/hgTracks?hgS_doOtherUser=submit&hgS_otherUserName=Caroline%20Friedel&hgS_otherUserSessionName=HSV%2D1_4sU_RNA&singleSearch=knownCanonical&position=PTK2
ENSG00000170802	FOXN2	forkhead box N2 [Source:HGNC Symbol;Acc:5281]	7.054	5.881	7.851	5.404	3.98	1.998	1.509	0.971	0.66	8.062	8.556	8.66	5.098	2.003	14.022	16.787	22.182	13.005	5.592	1.399	43	0	https://genome.ucsc.edu/cgi-bin/hgTracks?hgS_doOtherUser=submit&hgS_otherUserName=Caroline%20Friedel&hgS_otherUserSessionName=HSV%2D1_4sU_RNA&singleSearch=knownCanonical&position=FOXN2
ENSG00000167531	LALBA	lactalbumin, alpha- [Source:HGNC Symbol;Acc:6480]	0	0	0	0	0	0.052	1.182	2.371	2.766	0	0	0	0.194	0.64	NA	NA	NA	NA	NA	NA	49	64	https://genome.ucsc.edu/cgi-bin/hgTracks?hgS_doOtherUser=submit&hgS_otherUserName=Caroline%20Friedel&hgS_otherUserSessionName=HSV%2D1_4sU_RNA&singleSearch=knownCanonical&position=LALBA
ENSG00000163359	COL6A3	collagen, type VI, alpha 3 [Source:HGNC Symbol;Acc:2213]	199.002	157.263	125.505	116.312	106.255	65.417	41.926	12.509	4.913	76.444	52.46	35.198	17.693	5.92	1007.13	1025.95	875.775	554.244	247.566	34.993	5	1	https://genome.ucsc.edu/cgi-bin/hgTracks?hgS_doOtherUser=submit&hgS_otherUserName=Caroline%20Friedel&hgS_otherUserSessionName=HSV%2D1_4sU_RNA&singleSearch=knownCanonical&position=COL6A3
ENSG00000167535	CACNB3	calcium channel, voltage-dependent, beta 3 subunit [Source:HGNC Symbol;Acc:1403]	2.847	2.029	2.981	3.321	2.418	1.228	0.843	0.412	0.271	1.268	0.888	0.704	0.427	0.137	7.561	10.046	8.045	6.022	3.656	0.605	Unclear	0	https://genome.ucsc.edu/cgi-bin/hgTracks?hgS_doOtherUser=submit&hgS_otherUserName=Caroline%20Friedel&hgS_otherUserSessionName=HSV%2D1_4sU_RNA&singleSearch=knownCanonical&position=CACNB3
ENSG00000167528	ZNF641	zinc finger protein 641 [Source:HGNC Symbol;Acc:31834]	1.733	1.543	1.741	1.148	0.906	0.523	0.373	0.261	0.135	1.77	1.468	1.064	0.618	0.306	NA	NA	NA	NA	NA	NA	Unclear	14	https://genome.ucsc.edu/cgi-bin/hgTracks?hgS_doOtherUser=submit&hgS_otherUserName=Caroline%20Friedel&hgS_otherUserSessionName=HSV%2D1_4sU_RNA&singleSearch=knownCanonical&position=ZNF641
ENSG00000115020	PIKFYVE	phosphoinositide kinase, FYVE finger containing [Source:HGNC Symbol;Acc:23785]	4.392	3.524	3.89	3.275	3.525	2.979	2.608	2.23	1.747	4.129	3.51	2.965	2.711	1.454	3.768	3.966	3.447	2.07	0.953	0.242	71	0	https://genome.ucsc.edu/cgi-bin/hgTracks?hgS_doOtherUser=submit&hgS_otherUserName=Caroline%20Friedel&hgS_otherUserSessionName=HSV%2D1_4sU_RNA&singleSearch=knownCanonical&position=PIKFYVE
ENSG00000160062	ZBTB8A	zinc finger and BTB domain containing 8A [Source:HGNC Symbol;Acc:24172]	2.354	2.557	3.032	2.459	2.263	1.589	1.214	0.836	0.555	2.628	2.294	2.137	1.671	0.611	8.77	7.292	12.03	8.416	4.474	1.074	NA	NA	https://genome.ucsc.edu/cgi-bin/hgTracks?hgS_doOtherUser=submit&hgS_otherUserName=Caroline%20Friedel&hgS_otherUserSessionName=HSV%2D1_4sU_RNA&singleSearch=knownCanonical&position=ZBTB8A
ENSG00000160072	ATAD3B	ATPase family, AAA domain containing 3B [Source:HGNC Symbol;Acc:24007]	3.345	2.662	4.684	5.704	5.08	4.12	3.398	2.42	1.647	2.292	3.057	3.241	3.666	3.433	59.293	52.137	54.814	40.023	19.718	5.078	17	0	https://genome.ucsc.edu/cgi-bin/hgTracks?hgS_doOtherUser=submit&hgS_otherUserName=Caroline%20Friedel&hgS_otherUserSessionName=HSV%2D1_4sU_RNA&singleSearch=knownCanonical&position=ATAD3B
ENSG00000160075	SSU72	SSU72 RNA polymerase II CTD phosphatase homolog (S. cerevisiae) [Source:HGNC Symbol;Acc:25016]	5.22	4.961	5.264	5.036	4.497	3.371	3.496	2.056	1.416	7.5	5.889	5.148	3.711	1.975	100.186	89.132	112.457	56.286	24.98	1.057	13	4	https://genome.ucsc.edu/cgi-bin/hgTracks?hgS_doOtherUser=submit&hgS_otherUserName=Caroline%20Friedel&hgS_otherUserSessionName=HSV%2D1_4sU_RNA&singleSearch=knownCanonical&position=SSU72
ENSG00000163541	SUCLG1	succinate-CoA ligase, alpha subunit [Source:HGNC Symbol;Acc:11449]	2.876	2.365	3.08	3.003	2.407	1.545	1.514	0.925	0.726	7.24	7.014	6.419	5.192	2.632	113.485	106.827	106.746	87.998	54.792	20.789	45	2	https://genome.ucsc.edu/cgi-bin/hgTracks?hgS_doOtherUser=submit&hgS_otherUserName=Caroline%20Friedel&hgS_otherUserSessionName=HSV%2D1_4sU_RNA&singleSearch=knownCanonical&position=SUCLG1
ENSG00000160087	UBE2J2	ubiquitin-conjugating enzyme E2, J2 [Source:HGNC Symbol;Acc:19268]	3.941	3.258	3.916	4.617	4.116	3.943	3.64	2.244	1.88	2.344	1.716	1.583	1.239	0.747	58.593	55.729	57.38	41.176	16.238	2.917	126	7	https://genome.ucsc.edu/cgi-bin/hgTracks?hgS_doOtherUser=submit&hgS_otherUserName=Caroline%20Friedel&hgS_otherUserSessionName=HSV%2D1_4sU_RNA&singleSearch=knownCanonical&position=UBE2J2
ENSG00000244405	ETV5	ets variant 5 [Source:HGNC Symbol;Acc:3494]	5.782	4.974	7.645	6.459	4.829	3.751	3.093	1.979	1.579	6.691	4.401	3.167	1.516	0.387	39.6	38.394	34.829	26.754	8.022	0.582	NA	NA	https://genome.ucsc.edu/cgi-bin/hgTracks?hgS_doOtherUser=submit&hgS_otherUserName=Caroline%20Friedel&hgS_otherUserSessionName=HSV%2D1_4sU_RNA&singleSearch=knownCanonical&position=ETV5
ENSG00000160094	ZNF362	zinc finger protein 362 [Source:HGNC Symbol;Acc:18079]	3.973	3.411	4.018	2.997	2.049	1.746	0.88	0.48	0.199	1.555	1.25	1.256	1.113	0.621	12.9	9.907	16.474	8.06	3.364	0.277	Unclear	9	https://genome.ucsc.edu/cgi-bin/hgTracks?hgS_doOtherUser=submit&hgS_otherUserName=Caroline%20Friedel&hgS_otherUserSessionName=HSV%2D1_4sU_RNA&singleSearch=knownCanonical&position=ZNF362
ENSG00000161654	LSM12	LSM12 homolog (S. cerevisiae) [Source:HGNC Symbol;Acc:26407]	9.989	9.379	9.275	9.294	8.264	6.685	5.804	3.56	2.17	14.268	13.296	11.451	10.219	4.967	108.6	98.244	102.412	77.112	49.235	19.721	64	6	https://genome.ucsc.edu/cgi-bin/hgTracks?hgS_doOtherUser=submit&hgS_otherUserName=Caroline%20Friedel&hgS_otherUserSessionName=HSV%2D1_4sU_RNA&singleSearch=knownCanonical&position=LSM12
ENSG00000187531	SIRT7	sirtuin 7 [Source:HGNC Symbol;Acc:14935]	1.961	2.043	2.97	2.473	1.91	1.413	1.372	0.796	0.591	0.706	0.819	0.954	0.971	1.108	7.681	12.301	9.836	7.119	4.443	1.935	NA	NA	https://genome.ucsc.edu/cgi-bin/hgTracks?hgS_doOtherUser=submit&hgS_otherUserName=Caroline%20Friedel&hgS_otherUserSessionName=HSV%2D1_4sU_RNA&singleSearch=knownCanonical&position=SIRT7
ENSG00000161647	MPP3	membrane protein, palmitoylated 3 (MAGUK p55 subfamily member 3) [Source:HGNC Symbol;Acc:7221]	1.479	1.543	2.363	2.767	1.674	1.293	1.205	0.763	0.757	0.467	0.696	0.464	0.477	0.343	NA	NA	NA	NA	NA	NA	51	0	https://genome.ucsc.edu/cgi-bin/hgTracks?hgS_doOtherUser=submit&hgS_otherUserName=Caroline%20Friedel&hgS_otherUserSessionName=HSV%2D1_4sU_RNA&singleSearch=knownCanonical&position=MPP3
ENSG00000073417	PDE8A	phosphodiesterase 8A [Source:HGNC Symbol;Acc:8793]	2.517	2.239	2.616	2.803	2.845	2.749	1.989	1.472	1	3.721	3.057	2.656	2.601	1.67	6.547	7.828	7.291	5.891	1.989	0.552	51	1	https://genome.ucsc.edu/cgi-bin/hgTracks?hgS_doOtherUser=submit&hgS_otherUserName=Caroline%20Friedel&hgS_otherUserSessionName=HSV%2D1_4sU_RNA&singleSearch=knownCanonical&position=PDE8A
ENSG00000198805	PNP	purine nucleoside phosphorylase [Source:HGNC Symbol;Acc:7892]	7.104	7.828	12.141	15.62	22.184	20.853	13.504	7.342	3.91	8.551	7.404	8.568	5.882	2.425	116.019	123.077	119.23	119.915	68.685	14.036	128	8	https://genome.ucsc.edu/cgi-bin/hgTracks?hgS_doOtherUser=submit&hgS_otherUserName=Caroline%20Friedel&hgS_otherUserSessionName=HSV%2D1_4sU_RNA&singleSearch=knownCanonical&position=PNP
ENSG00000268836	LA16c-OS12.2		0.075	0.072	0.157	1.047	0.985	1.706	2.075	0.676	0.985	0	0	0	0	0.017	NA	NA	NA	NA	NA	NA	121	0	https://genome.ucsc.edu/cgi-bin/hgTracks?hgS_doOtherUser=submit&hgS_otherUserName=Caroline%20Friedel&hgS_otherUserSessionName=HSV%2D1_4sU_RNA&singleSearch=knownCanonical&position=LA16c-OS12.2
ENSG00000090273	NUDC	nudC nuclear distribution protein [Source:HGNC Symbol;Acc:8045]	9.144	8.557	8.403	8.75	9.344	8.374	7.142	4.791	3.341	7.35	7.116	6.349	4.635	3.087	301.029	266.402	293.082	203.316	128.908	49.039	9	7	https://genome.ucsc.edu/cgi-bin/hgTracks?hgS_doOtherUser=submit&hgS_otherUserName=Caroline%20Friedel&hgS_otherUserSessionName=HSV%2D1_4sU_RNA&singleSearch=knownCanonical&position=NUDC
ENSG00000163521	GLB1L	galactosidase, beta 1-like [Source:HGNC Symbol;Acc:28129]	0.825	0.608	0.537	0.683	1.305	2.72	3.02	4.1	3.362	0.759	0.766	0.715	0.759	0.616	4.186	5.269	6.13	3.491	1.809	0.584	184	138	https://genome.ucsc.edu/cgi-bin/hgTracks?hgS_doOtherUser=submit&hgS_otherUserName=Caroline%20Friedel&hgS_otherUserSessionName=HSV%2D1_4sU_RNA&singleSearch=knownCanonical&position=GLB1L
ENSG00000256504	RP11-1060J15.7		0	0.046	0	0.166	0.566	1.196	1.462	1.886	1.8	0.031	0.034	0.32	0.337	0.213	NA	NA	NA	NA	NA	NA	75	126	https://genome.ucsc.edu/cgi-bin/hgTracks?hgS_doOtherUser=submit&hgS_otherUserName=Caroline%20Friedel&hgS_otherUserSessionName=HSV%2D1_4sU_RNA&singleSearch=knownCanonical&position=RP11-1060J15.7
ENSG00000268172	AL590452.1	Uncharacterized protein [Source:UniProtKB/TrEMBL;Acc:M0QZ77]	0.385	0.699	0.432	0.807	1.131	1.094	0.699	1.073	0.625	0.064	0.057	0.024	0.091	0.091	NA	NA	NA	NA	NA	NA	102	100	https://genome.ucsc.edu/cgi-bin/hgTracks?hgS_doOtherUser=submit&hgS_otherUserName=Caroline%20Friedel&hgS_otherUserSessionName=HSV%2D1_4sU_RNA&singleSearch=knownCanonical&position=AL590452.1
ENSG00000163535	SGOL2	shugoshin-like 2 (S. pombe) [Source:HGNC Symbol;Acc:30812]	3.616	2.84	2.707	1.896	1.669	1.039	1	1.059	1.312	4.018	2.583	2.123	1.4	0.711	27.605	26.631	24.651	15.511	5.181	0.677	25	92	https://genome.ucsc.edu/cgi-bin/hgTracks?hgS_doOtherUser=submit&hgS_otherUserName=Caroline%20Friedel&hgS_otherUserSessionName=HSV%2D1_4sU_RNA&singleSearch=knownCanonical&position=SGOL2
ENSG00000131089	ARHGEF9	Cdc42 guanine nucleotide exchange factor (GEF) 9 [Source:HGNC Symbol;Acc:14561]	1.687	1.314	1.286	1.121	0.746	0.614	0.416	0.168	0.266	2.101	1.267	0.77	0.562	0.36	1.543	1.101	1.319	1.268	0.411	0.547	55	0	https://genome.ucsc.edu/cgi-bin/hgTracks?hgS_doOtherUser=submit&hgS_otherUserName=Caroline%20Friedel&hgS_otherUserSessionName=HSV%2D1_4sU_RNA&singleSearch=knownCanonical&position=ARHGEF9
ENSG00000243649	CFB	complement factor B [Source:HGNC Symbol;Acc:1037]	0.083	0.116	0.134	0.093	0.09	0.101	0.237	0.967	1.722	0.076	0.089	0.051	0.036	0.249	NA	NA	NA	NA	NA	NA	NA	NA	https://genome.ucsc.edu/cgi-bin/hgTracks?hgS_doOtherUser=submit&hgS_otherUserName=Caroline%20Friedel&hgS_otherUserSessionName=HSV%2D1_4sU_RNA&singleSearch=knownCanonical&position=CFB
ENSG00000131080	EDA2R	ectodysplasin A2 receptor [Source:HGNC Symbol;Acc:17756]	5.152	4.722	5.015	5.069	4.241	3.284	2.703	2.055	1.863	3.71	3.833	2.744	2.134	1.294	17.195	10.388	10.595	11.863	4.634	1.273	61	0	https://genome.ucsc.edu/cgi-bin/hgTracks?hgS_doOtherUser=submit&hgS_otherUserName=Caroline%20Friedel&hgS_otherUserSessionName=HSV%2D1_4sU_RNA&singleSearch=knownCanonical&position=EDA2R
ENSG00000173065	FAM222B	family with sequence similarity 222, member B [Source:HGNC Symbol;Acc:25563]	4.623	3.528	3.656	3.727	4.323	3.474	3.032	2.146	1.482	0.298	0.298	0.395	0.39	0.222	6.843	5.352	5.971	4.86	1.536	0.509	14	3	https://genome.ucsc.edu/cgi-bin/hgTracks?hgS_doOtherUser=submit&hgS_otherUserName=Caroline%20Friedel&hgS_otherUserSessionName=HSV%2D1_4sU_RNA&singleSearch=knownCanonical&position=FAM222B
ENSG00000012174	MBTPS2	membrane-bound transcription factor peptidase, site 2 [Source:HGNC Symbol;Acc:15455]	2.481	2.096	1.995	1.676	2.048	1.255	1.17	0.588	0.322	1.3	1.298	0.9	0.901	0.393	26.056	27.596	32.755	23.957	16.281	3.67	45	2	https://genome.ucsc.edu/cgi-bin/hgTracks?hgS_doOtherUser=submit&hgS_otherUserName=Caroline%20Friedel&hgS_otherUserSessionName=HSV%2D1_4sU_RNA&singleSearch=knownCanonical&position=MBTPS2
ENSG00000058272	PPP1R12A	protein phosphatase 1, regulatory subunit 12A [Source:HGNC Symbol;Acc:7618]	15.325	14.349	13.528	12.199	11.302	8.881	7.258	6.873	6.195	19.422	16.903	13.268	8.958	4.49	106.727	104.241	99.808	73.935	31.241	3.276	40	0	https://genome.ucsc.edu/cgi-bin/hgTracks?hgS_doOtherUser=submit&hgS_otherUserName=Caroline%20Friedel&hgS_otherUserSessionName=HSV%2D1_4sU_RNA&singleSearch=knownCanonical&position=PPP1R12A
ENSG00000163516	ANKZF1	ankyrin repeat and zinc finger domain containing 1 [Source:HGNC Symbol;Acc:25527]	1.819	1.604	2.294	2.495	1.943	1.039	0.72	0.382	0.272	1.091	1.187	0.918	0.726	0.313	NA	NA	NA	NA	NA	NA	Unclear	Unclear	https://genome.ucsc.edu/cgi-bin/hgTracks?hgS_doOtherUser=submit&hgS_otherUserName=Caroline%20Friedel&hgS_otherUserSessionName=HSV%2D1_4sU_RNA&singleSearch=knownCanonical&position=ANKZF1
ENSG00000163510	CWC22	CWC22 spliceosome-associated protein homolog (S. cerevisiae) [Source:HGNC Symbol;Acc:29322]	7.29	5.958	6.766	4.881	5.011	3.865	3.624	3.164	2.202	6.668	5.399	5.023	3.661	2.449	17.095	15.782	15.375	10.248	3.961	0.27	62	0	https://genome.ucsc.edu/cgi-bin/hgTracks?hgS_doOtherUser=submit&hgS_otherUserName=Caroline%20Friedel&hgS_otherUserSessionName=HSV%2D1_4sU_RNA&singleSearch=knownCanonical&position=CWC22
ENSG00000160131	VMA21	VMA21 vacuolar H+-ATPase homolog (S. cerevisiae) [Source:HGNC Symbol;Acc:22082]	7.341	6.137	5.365	3.887	3.996	2.324	1.778	0.892	0.38	18.904	15.263	11.112	6.866	2.15	70.759	40.911	53.739	34.36	19.8	4.423	Unclear	3	https://genome.ucsc.edu/cgi-bin/hgTracks?hgS_doOtherUser=submit&hgS_otherUserName=Caroline%20Friedel&hgS_otherUserSessionName=HSV%2D1_4sU_RNA&singleSearch=knownCanonical&position=VMA21
ENSG00000071189	SNX13	sorting nexin 13 [Source:HGNC Symbol;Acc:21335]	2.202	1.916	2.05	2.146	2.409	1.923	1.747	1.418	1.224	2.834	2.947	2.901	2.74	1.808	3.702	3.28	4.78	3.914	1.452	0.442	106	0	https://genome.ucsc.edu/cgi-bin/hgTracks?hgS_doOtherUser=submit&hgS_otherUserName=Caroline%20Friedel&hgS_otherUserSessionName=HSV%2D1_4sU_RNA&singleSearch=knownCanonical&position=SNX13
ENSG00000271793	RP11-321N4.5		12.488	10.761	11.656	9.261	7.512	8.332	10.102	11.064	11.5	19.409	16.392	12.788	11.908	9.146	NA	NA	NA	NA	NA	NA	NA	NA	https://genome.ucsc.edu/cgi-bin/hgTracks?hgS_doOtherUser=submit&hgS_otherUserName=Caroline%20Friedel&hgS_otherUserSessionName=HSV%2D1_4sU_RNA&singleSearch=knownCanonical&position=RP11-321N4.5
ENSG00000178719	GRINA	glutamate receptor, ionotropic, N-methyl D-aspartate-associated protein 1 (glutamate binding) [Source:HGNC Symbol;Acc:4589]	11.559	10.101	10.49	13.033	14.687	10.641	8.555	4.48	2.799	4.974	5.791	5.526	4.893	3.409	128.229	112.722	126.368	97.929	67.454	25.097	24	7	https://genome.ucsc.edu/cgi-bin/hgTracks?hgS_doOtherUser=submit&hgS_otherUserName=Caroline%20Friedel&hgS_otherUserSessionName=HSV%2D1_4sU_RNA&singleSearch=knownCanonical&position=GRINA
ENSG00000090776	EFNB1	ephrin-B1 [Source:HGNC Symbol;Acc:3226]	3.888	3.632	6.401	13.685	16.959	13.318	10.966	5.021	2.111	4.03	2.443	3.473	2.647	0.866	20.648	15.222	17.081	28.816	23.72	1.794	26	1	https://genome.ucsc.edu/cgi-bin/hgTracks?hgS_doOtherUser=submit&hgS_otherUserName=Caroline%20Friedel&hgS_otherUserSessionName=HSV%2D1_4sU_RNA&singleSearch=knownCanonical&position=EFNB1
ENSG00000271761	XXbac-BPGBPG55C20.3		0.103	0	0	0	0.452	1.365	0.532	0.981	1.862	0	0.013	0.09	0.243	0.338	NA	NA	NA	NA	NA	NA	140	99	https://genome.ucsc.edu/cgi-bin/hgTracks?hgS_doOtherUser=submit&hgS_otherUserName=Caroline%20Friedel&hgS_otherUserSessionName=HSV%2D1_4sU_RNA&singleSearch=knownCanonical&position=XXbac-BPGBPG55C20.3
ENSG00000150316	CWC15	CWC15 spliceosome-associated protein homolog (S. cerevisiae) [Source:HGNC Symbol;Acc:26939]	5.657	5.821	5.981	5.063	5.103	3.879	3.005	2.058	1.108	8.027	6.84	5.731	3.987	1.751	105.896	98.943	104.11	63.612	21.012	3.191	66	1	https://genome.ucsc.edu/cgi-bin/hgTracks?hgS_doOtherUser=submit&hgS_otherUserName=Caroline%20Friedel&hgS_otherUserSessionName=HSV%2D1_4sU_RNA&singleSearch=knownCanonical&position=CWC15
ENSG00000064545	TMEM161A	transmembrane protein 161A [Source:HGNC Symbol;Acc:26020]	1.217	0.809	1.028	1.262	1.172	0.704	0.778	0.358	0.284	1.23	1.173	1.251	1.045	0.563	29.358	39.768	34.112	24.496	25.156	11.768	5	0	https://genome.ucsc.edu/cgi-bin/hgTracks?hgS_doOtherUser=submit&hgS_otherUserName=Caroline%20Friedel&hgS_otherUserSessionName=HSV%2D1_4sU_RNA&singleSearch=knownCanonical&position=TMEM161A
ENSG00000186141	POLR3C	polymerase (RNA) III (DNA directed) polypeptide C (62kD) [Source:HGNC Symbol;Acc:30076]	6.259	6.78	7.406	6.908	6.281	5.202	5.078	3.822	2.243	9.444	7.245	6.542	4.098	2.335	38.965	43.776	44.069	31.303	13.49	1.781	Unclear	4	https://genome.ucsc.edu/cgi-bin/hgTracks?hgS_doOtherUser=submit&hgS_otherUserName=Caroline%20Friedel&hgS_otherUserSessionName=HSV%2D1_4sU_RNA&singleSearch=knownCanonical&position=POLR3C
ENSG00000060982	BCAT1	branched chain amino-acid transaminase 1, cytosolic [Source:HGNC Symbol;Acc:976]	13.063	11.663	10.737	8.823	7.224	3.792	2.947	1.508	0.849	47.478	33.962	23.285	12.515	3.581	133.57	143.164	134.645	84.211	44.376	4.937	Unclear	2	https://genome.ucsc.edu/cgi-bin/hgTracks?hgS_doOtherUser=submit&hgS_otherUserName=Caroline%20Friedel&hgS_otherUserSessionName=HSV%2D1_4sU_RNA&singleSearch=knownCanonical&position=BCAT1
ENSG00000185049	NELFA	negative elongation factor complex member A [Source:HGNC Symbol;Acc:12768]	1.338	1.081	1.317	1.636	1.719	1.349	1.237	0.667	0.673	0.68	0.654	0.702	0.745	0.378	22.201	25.42	23.585	22.776	13.607	6.241	61	9	https://genome.ucsc.edu/cgi-bin/hgTracks?hgS_doOtherUser=submit&hgS_otherUserName=Caroline%20Friedel&hgS_otherUserSessionName=HSV%2D1_4sU_RNA&singleSearch=knownCanonical&position=NELFA
ENSG00000224635	RP4-564F22.5		0.59	0.468	0.678	0.99	1.855	1.925	2.073	2.34	1.626	0.132	0.254	0.366	0.392	0.317	NA	NA	NA	NA	NA	NA	68	73	https://genome.ucsc.edu/cgi-bin/hgTracks?hgS_doOtherUser=submit&hgS_otherUserName=Caroline%20Friedel&hgS_otherUserSessionName=HSV%2D1_4sU_RNA&singleSearch=knownCanonical&position=RP4-564F22.5
ENSG00000158435	CNOT11	CCR4-NOT transcription complex, subunit 11 [Source:HGNC Symbol;Acc:25217]	7.438	5.71	6.498	4.599	4.245	2.961	1.956	0.838	0.552	12.289	10.053	7.489	6.278	2.127	36.098	34.792	40.455	22.846	10.988	3.882	Unclear	0	https://genome.ucsc.edu/cgi-bin/hgTracks?hgS_doOtherUser=submit&hgS_otherUserName=Caroline%20Friedel&hgS_otherUserSessionName=HSV%2D1_4sU_RNA&singleSearch=knownCanonical&position=CNOT11
ENSG00000179954	SSC5D	scavenger receptor cysteine rich domain containing (5 domains) [Source:HGNC Symbol;Acc:26641]	2.91	2.431	2.618	2.915	3.019	1.974	1.651	0.919	0.671	0.111	0.115	0.117	0.11	0.082	10.415	11.399	11.325	10.08	5.849	2.426	33	0	https://genome.ucsc.edu/cgi-bin/hgTracks?hgS_doOtherUser=submit&hgS_otherUserName=Caroline%20Friedel&hgS_otherUserSessionName=HSV%2D1_4sU_RNA&singleSearch=knownCanonical&position=SSC5D
ENSG00000178764	ZHX2	zinc fingers and homeoboxes 2 [Source:HGNC Symbol;Acc:18513]	1.945	1.543	1.685	1.68	1.32	1.078	0.964	0.736	0.696	0.417	0.333	0.286	0.239	0.161	2.649	3.608	3.198	2.074	1.063	0.265	28	0	https://genome.ucsc.edu/cgi-bin/hgTracks?hgS_doOtherUser=submit&hgS_otherUserName=Caroline%20Friedel&hgS_otherUserSessionName=HSV%2D1_4sU_RNA&singleSearch=knownCanonical&position=ZHX2
ENSG00000180787	ZFP3	ZFP3 zinc finger protein [Source:HGNC Symbol;Acc:12861]	1.801	1.792	1.456	1.131	0.648	0.387	0.461	0.537	0.599	0.762	0.818	0.718	0.426	0.237	NA	NA	NA	NA	NA	NA	45	87	https://genome.ucsc.edu/cgi-bin/hgTracks?hgS_doOtherUser=submit&hgS_otherUserName=Caroline%20Friedel&hgS_otherUserSessionName=HSV%2D1_4sU_RNA&singleSearch=knownCanonical&position=ZFP3
ENSG00000161692	DBF4B	DBF4 homolog B (S. cerevisiae) [Source:HGNC Symbol;Acc:17883]	0.97	0.939	0.952	1.346	1.245	1.464	1.265	1.153	1.065	0.344	0.331	0.269	0.311	0.278	4.789	3.158	2.084	2.041	0.716	0.131	27	1	https://genome.ucsc.edu/cgi-bin/hgTracks?hgS_doOtherUser=submit&hgS_otherUserName=Caroline%20Friedel&hgS_otherUserSessionName=HSV%2D1_4sU_RNA&singleSearch=knownCanonical&position=DBF4B
ENSG00000158411	MITD1	MIT, microtubule interacting and transport, domain containing 1 [Source:HGNC Symbol;Acc:25207]	1.661	1.368	1.479	1.502	1.232	0.728	0.668	0.598	0.446	1.409	1.298	0.974	0.744	0.516	29.296	29.163	26.573	15.44	6.825	1.267	138	93	https://genome.ucsc.edu/cgi-bin/hgTracks?hgS_doOtherUser=submit&hgS_otherUserName=Caroline%20Friedel&hgS_otherUserSessionName=HSV%2D1_4sU_RNA&singleSearch=knownCanonical&position=MITD1
ENSG00000229729	RP11-159G9.5	Uncharacterized protein [Source:UniProtKB/TrEMBL;Acc:C9JYP6]	4.013	3.903	4.55	4.386	5.128	6.114	6.59	6.284	6.085	2.476	2.969	4.118	4.188	3.646	NA	NA	NA	NA	NA	NA	NA	NA	https://genome.ucsc.edu/cgi-bin/hgTracks?hgS_doOtherUser=submit&hgS_otherUserName=Caroline%20Friedel&hgS_otherUserSessionName=HSV%2D1_4sU_RNA&singleSearch=knownCanonical&position=RP11-159G9.5
ENSG00000183160	TMEM119	transmembrane protein 119 [Source:HGNC Symbol;Acc:27884]	4.067	4.095	5.133	4.477	4.105	3.478	4.342	3.271	2.429	8.852	8.887	8.545	6.022	2.823	48.832	51.904	53.359	44.347	25.748	9.095	13	114	https://genome.ucsc.edu/cgi-bin/hgTracks?hgS_doOtherUser=submit&hgS_otherUserName=Caroline%20Friedel&hgS_otherUserSessionName=HSV%2D1_4sU_RNA&singleSearch=knownCanonical&position=TMEM119
ENSG00000264668	ZFP41		3.256	3.106	3.074	3.179	1.962	1.624	1.583	0.741	0.394	0.426	0.592	0.564	0.331	0.096	NA	NA	NA	NA	NA	NA	NA	NA	https://genome.ucsc.edu/cgi-bin/hgTracks?hgS_doOtherUser=submit&hgS_otherUserName=Caroline%20Friedel&hgS_otherUserSessionName=HSV%2D1_4sU_RNA&singleSearch=knownCanonical&position=ZFP41
ENSG00000158417	EIF5B	eukaryotic translation initiation factor 5B [Source:HGNC Symbol;Acc:30793]	9.326	8.872	8.608	8.134	8.792	7.403	6.547	5.208	4.579	2.011	2.24	1.798	1.751	1.196	61.909	59.226	62.274	44.504	23.305	5.389	58	10	https://genome.ucsc.edu/cgi-bin/hgTracks?hgS_doOtherUser=submit&hgS_otherUserName=Caroline%20Friedel&hgS_otherUserSessionName=HSV%2D1_4sU_RNA&singleSearch=knownCanonical&position=EIF5B
ENSG00000260342	RP11-1035H13.3	Uncharacterized protein [Source:UniProtKB/TrEMBL;Acc:H3BN98]	47.641	47.72	57.565	50.18	63.4	74.491	62.745	48.956	33.855	151.125	161.787	164.912	133.239	81.26	NA	NA	NA	NA	NA	NA	NA	NA	https://genome.ucsc.edu/cgi-bin/hgTracks?hgS_doOtherUser=submit&hgS_otherUserName=Caroline%20Friedel&hgS_otherUserSessionName=HSV%2D1_4sU_RNA&singleSearch=knownCanonical&position=RP11-1035H13.3
ENSG00000005486	RHBDD2	rhomboid domain containing 2 [Source:HGNC Symbol;Acc:23082]	3.742	3.774	3.986	4.156	2.875	2.202	1.824	0.96	0.448	2.774	2.721	2.323	1.543	0.986	28.048	28.755	37.825	25.295	19.287	4.295	Unclear	5	https://genome.ucsc.edu/cgi-bin/hgTracks?hgS_doOtherUser=submit&hgS_otherUserName=Caroline%20Friedel&hgS_otherUserSessionName=HSV%2D1_4sU_RNA&singleSearch=knownCanonical&position=RHBDD2
ENSG00000005483	KMT2E	lysine (K)-specific methyltransferase 2E [Source:HGNC Symbol;Acc:18541]	13.226	11.595	11.46	12.587	11.202	10.006	9.77	8.93	8.951	4.275	4.356	4.899	4.534	3.18	3.82	3.461	3.258	2.817	1.115	0.119	23	8	https://genome.ucsc.edu/cgi-bin/hgTracks?hgS_doOtherUser=submit&hgS_otherUserName=Caroline%20Friedel&hgS_otherUserSessionName=HSV%2D1_4sU_RNA&singleSearch=knownCanonical&position=KMT2E
ENSG00000232117	LINC00384	long intergenic non-protein coding RNA 384 [Source:HGNC Symbol;Acc:42711]	0.039	0.049	0.035	0.091	0.323	0.976	1.529	1.233	1.225	0.019	0.014	0.029	0.077	0.069	NA	NA	NA	NA	NA	NA	105	109	https://genome.ucsc.edu/cgi-bin/hgTracks?hgS_doOtherUser=submit&hgS_otherUserName=Caroline%20Friedel&hgS_otherUserSessionName=HSV%2D1_4sU_RNA&singleSearch=knownCanonical&position=LINC00384
ENSG00000198894	CIPC	CLOCK-interacting pacemaker [Source:HGNC Symbol;Acc:20365]	3.484	3.147	3.575	2.685	2.41	1.597	1.041	0.782	0.433	2.788	2.094	2.09	1.187	0.311	6.212	7.275	6.859	5.926	1.885	0.478	NA	NA	https://genome.ucsc.edu/cgi-bin/hgTracks?hgS_doOtherUser=submit&hgS_otherUserName=Caroline%20Friedel&hgS_otherUserSessionName=HSV%2D1_4sU_RNA&singleSearch=knownCanonical&position=CIPC
ENSG00000260371	RP11-343C2.9	Uncharacterized protein [Source:UniProtKB/TrEMBL;Acc:H3BMQ9]	5.765	5.132	4.729	4.192	2.881	2.107	2.119	0.767	1.107	5.201	5.06	3.845	3.651	1.835	NA	NA	NA	NA	NA	NA	NA	NA	https://genome.ucsc.edu/cgi-bin/hgTracks?hgS_doOtherUser=submit&hgS_otherUserName=Caroline%20Friedel&hgS_otherUserSessionName=HSV%2D1_4sU_RNA&singleSearch=knownCanonical&position=RP11-343C2.9
ENSG00000071243	ING3	inhibitor of growth family, member 3 [Source:HGNC Symbol;Acc:14587]	2.4	2.485	2.374	1.832	1.335	0.855	0.516	0.417	0.237	1.869	2.184	2.106	1.566	0.631	11.808	17.904	18.169	11.774	5.901	1.453	52	0	https://genome.ucsc.edu/cgi-bin/hgTracks?hgS_doOtherUser=submit&hgS_otherUserName=Caroline%20Friedel&hgS_otherUserSessionName=HSV%2D1_4sU_RNA&singleSearch=knownCanonical&position=ING3
ENSG00000005469	CROT	carnitine O-octanoyltransferase [Source:HGNC Symbol;Acc:2366]	1.381	1.205	1.107	1.215	1.394	1.315	1.243	0.649	0.564	2.322	2.171	1.83	1.281	0.538	12.363	12.794	11.743	11.528	5.109	0.973	101	2	https://genome.ucsc.edu/cgi-bin/hgTracks?hgS_doOtherUser=submit&hgS_otherUserName=Caroline%20Friedel&hgS_otherUserSessionName=HSV%2D1_4sU_RNA&singleSearch=knownCanonical&position=CROT
ENSG00000233822	HIST1H2BN	histone cluster 1, H2bn [Source:HGNC Symbol;Acc:4749]	7.063	5.74	8.203	5.851	3.987	3.448	2.11	1.507	1.26	7.022	6.867	6.363	3.515	1.105	819.414	744.747	893.548	593.163	363.468	76.324	97	101	https://genome.ucsc.edu/cgi-bin/hgTracks?hgS_doOtherUser=submit&hgS_otherUserName=Caroline%20Friedel&hgS_otherUserSessionName=HSV%2D1_4sU_RNA&singleSearch=knownCanonical&position=HIST1H2BN
ENSG00000213397	HAUS7	HAUS augmin-like complex, subunit 7 [Source:HGNC Symbol;Acc:32979]	1.299	1.128	1.369	1.284	1.206	0.763	0.593	0.366	0.2	1.18	1.502	1.027	0.889	0.584	25.763	20.184	23.317	14.431	13.549	4.094	NA	NA	https://genome.ucsc.edu/cgi-bin/hgTracks?hgS_doOtherUser=submit&hgS_otherUserName=Caroline%20Friedel&hgS_otherUserSessionName=HSV%2D1_4sU_RNA&singleSearch=knownCanonical&position=HAUS7
ENSG00000119599	DCAF4	DDB1 and CUL4 associated factor 4 [Source:HGNC Symbol;Acc:20229]	1.701	2.051	2.046	1.976	1.096	0.855	0.728	0.622	0.442	1.179	0.897	0.734	0.543	0.145	9.762	11.452	11.962	10.551	2.64	0	666	30	https://genome.ucsc.edu/cgi-bin/hgTracks?hgS_doOtherUser=submit&hgS_otherUserName=Caroline%20Friedel&hgS_otherUserSessionName=HSV%2D1_4sU_RNA&singleSearch=knownCanonical&position=DCAF4
ENSG00000119596	YLPM1	YLP motif containing 1 [Source:HGNC Symbol;Acc:17798]	6.125	5.929	5.895	6.707	6.626	5.261	5.231	4.231	4.172	1.355	1.466	1.169	1.265	0.888	15.868	15.56	17.29	15.861	10.176	3.275	NA	NA	https://genome.ucsc.edu/cgi-bin/hgTracks?hgS_doOtherUser=submit&hgS_otherUserName=Caroline%20Friedel&hgS_otherUserSessionName=HSV%2D1_4sU_RNA&singleSearch=knownCanonical&position=YLPM1
ENSG00000171136	RLN3	relaxin 3 [Source:HGNC Symbol;Acc:17135]	0	0	0	0	0	0.186	0.574	0.634	1.448	0	0	0	0.084	0.222	NA	NA	NA	NA	NA	NA	271	112	https://genome.ucsc.edu/cgi-bin/hgTracks?hgS_doOtherUser=submit&hgS_otherUserName=Caroline%20Friedel&hgS_otherUserSessionName=HSV%2D1_4sU_RNA&singleSearch=knownCanonical&position=RLN3
ENSG00000256436	TAS2R31	taste receptor, type 2, member 31 [Source:HGNC Symbol;Acc:19113]	0.693	0.833	1.001	1.045	0.747	0.878	0.305	0.374	0.333	1.027	0.686	0.801	0.818	0.361	NA	NA	NA	NA	NA	NA	NA	NA	https://genome.ucsc.edu/cgi-bin/hgTracks?hgS_doOtherUser=submit&hgS_otherUserName=Caroline%20Friedel&hgS_otherUserSessionName=HSV%2D1_4sU_RNA&singleSearch=knownCanonical&position=TAS2R31
ENSG00000166188	ZNF319	zinc finger protein 319 [Source:HGNC Symbol;Acc:13644]	4.616	3.719	3.871	2.451	1.426	0.821	0.657	0.317	0.142	0.456	0.454	0.431	0.221	0.038	6.673	5.755	5.643	4.62	1.033	0	Unclear	Unclear	https://genome.ucsc.edu/cgi-bin/hgTracks?hgS_doOtherUser=submit&hgS_otherUserName=Caroline%20Friedel&hgS_otherUserSessionName=HSV%2D1_4sU_RNA&singleSearch=knownCanonical&position=ZNF319
ENSG00000133393	FOPNL	FGFR1OP N-terminal like [Source:HGNC Symbol;Acc:26435]	6.875	6.863	6.61	5.017	4.147	2.99	2.496	1.394	0.9	11.947	9.756	8.383	5.025	1.866	72.548	54.862	59.234	28.783	21.04	2.907	67	0	https://genome.ucsc.edu/cgi-bin/hgTracks?hgS_doOtherUser=submit&hgS_otherUserName=Caroline%20Friedel&hgS_otherUserSessionName=HSV%2D1_4sU_RNA&singleSearch=knownCanonical&position=FOPNL
ENSG00000181904	C5orf24	chromosome 5 open reading frame 24 [Source:HGNC Symbol;Acc:26746]	15.717	13.503	13.321	9.828	7.593	6.058	4.164	2.889	1.997	15.934	12.811	9.219	5.483	2.057	119.957	104.808	107.015	73.734	35.484	6.166	NA	NA	https://genome.ucsc.edu/cgi-bin/hgTracks?hgS_doOtherUser=submit&hgS_otherUserName=Caroline%20Friedel&hgS_otherUserSessionName=HSV%2D1_4sU_RNA&singleSearch=knownCanonical&position=C5orf24
ENSG00000242689	CNTF	ciliary neurotrophic factor [Source:HGNC Symbol;Acc:2169]	1.163	1.171	1.839	2.807	2.69	2.485	2.824	3.075	2.904	0.563	0.643	0.929	0.974	0.88	NA	NA	NA	NA	NA	NA	NA	NA	https://genome.ucsc.edu/cgi-bin/hgTracks?hgS_doOtherUser=submit&hgS_otherUserName=Caroline%20Friedel&hgS_otherUserSessionName=HSV%2D1_4sU_RNA&singleSearch=knownCanonical&position=CNTF
ENSG00000261610	AP000265.1		0.043	0.05	0.012	0.237	0.299	0.575	1.221	1.279	1.273	0.015	0.025	0.062	0.041	0.089	NA	NA	NA	NA	NA	NA	90	121	https://genome.ucsc.edu/cgi-bin/hgTracks?hgS_doOtherUser=submit&hgS_otherUserName=Caroline%20Friedel&hgS_otherUserSessionName=HSV%2D1_4sU_RNA&singleSearch=knownCanonical&position=AP000265.1
ENSG00000163482	STK36	serine/threonine kinase 36 [Source:HGNC Symbol;Acc:17209]	2.106	1.567	1.845	2.279	2.501	1.884	1.513	1.35	1.161	0.917	0.742	0.71	0.654	0.556	1.583	2.137	1.334	1.216	0.451	0	44	14	https://genome.ucsc.edu/cgi-bin/hgTracks?hgS_doOtherUser=submit&hgS_otherUserName=Caroline%20Friedel&hgS_otherUserSessionName=HSV%2D1_4sU_RNA&singleSearch=knownCanonical&position=STK36
ENSG00000163481	RNF25	ring finger protein 25 [Source:HGNC Symbol;Acc:14662]	5.873	5.39	6.98	7.225	6.244	4.237	2.596	1.876	1.023	4.514	4.181	4.688	4.336	2.301	31.475	29.337	33.025	36.142	22.466	7.735	Unclear	0	https://genome.ucsc.edu/cgi-bin/hgTracks?hgS_doOtherUser=submit&hgS_otherUserName=Caroline%20Friedel&hgS_otherUserSessionName=HSV%2D1_4sU_RNA&singleSearch=knownCanonical&position=RNF25
ENSG00000171105	INSR	insulin receptor [Source:HGNC Symbol;Acc:6091]	2.284	1.715	1.34	1.849	1.583	1.131	1.118	0.67	0.555	1.77	1.111	0.968	0.622	0.298	3.705	4.305	5.14	2.934	1.499	0.274	49	4	https://genome.ucsc.edu/cgi-bin/hgTracks?hgS_doOtherUser=submit&hgS_otherUserName=Caroline%20Friedel&hgS_otherUserSessionName=HSV%2D1_4sU_RNA&singleSearch=knownCanonical&position=INSR
ENSG00000160051	IQCC	IQ motif containing C [Source:HGNC Symbol;Acc:25545]	1.463	1.36	1.658	1.31	0.902	1.049	0.816	0.942	0.959	0.556	0.588	0.807	0.706	0.354	NA	NA	NA	NA	NA	NA	NA	NA	https://genome.ucsc.edu/cgi-bin/hgTracks?hgS_doOtherUser=submit&hgS_otherUserName=Caroline%20Friedel&hgS_otherUserSessionName=HSV%2D1_4sU_RNA&singleSearch=knownCanonical&position=IQCC
ENSG00000160058	BSDC1	BSD domain containing 1 [Source:HGNC Symbol;Acc:25501]	4.676	4.247	4.626	4.513	4.939	3.949	2.822	1.791	1.097	5.687	4.837	4.416	3.286	1.304	32.633	30.491	35.081	29.913	13.85	5.247	Unclear	2	https://genome.ucsc.edu/cgi-bin/hgTracks?hgS_doOtherUser=submit&hgS_otherUserName=Caroline%20Friedel&hgS_otherUserSessionName=HSV%2D1_4sU_RNA&singleSearch=knownCanonical&position=BSDC1
ENSG00000160055	TMEM234	transmembrane protein 234 [Source:HGNC Symbol;Acc:28837]	2.382	1.706	2.533	2.358	1.507	0.866	0.975	1.2	1.146	1.123	1.489	1.033	0.743	0.625	14.652	24.293	13.311	11.43	5.903	6.319	Unclear	97	https://genome.ucsc.edu/cgi-bin/hgTracks?hgS_doOtherUser=submit&hgS_otherUserName=Caroline%20Friedel&hgS_otherUserSessionName=HSV%2D1_4sU_RNA&singleSearch=knownCanonical&position=TMEM234
ENSG00000160050	CCDC28B	coiled-coil domain containing 28B [Source:HGNC Symbol;Acc:28163]	0.73	0.665	0.709	0.911	1.071	0.99	1.115	0.836	0.817	1.334	1.22	1.207	0.792	0.442	29.621	22.276	25.123	22.4	12.603	2.146	NA	NA	https://genome.ucsc.edu/cgi-bin/hgTracks?hgS_doOtherUser=submit&hgS_otherUserName=Caroline%20Friedel&hgS_otherUserSessionName=HSV%2D1_4sU_RNA&singleSearch=knownCanonical&position=CCDC28B
ENSG00000160049	DFFA	DNA fragmentation factor, 45kDa, alpha polypeptide [Source:HGNC Symbol;Acc:2772]	4.219	4.308	3.699	3.306	3.01	1.982	1.88	1.043	0.623	9.441	7.424	5.116	3.549	1.265	56.298	59.856	54.921	39.909	18.904	4.015	Unclear	5	https://genome.ucsc.edu/cgi-bin/hgTracks?hgS_doOtherUser=submit&hgS_otherUserName=Caroline%20Friedel&hgS_otherUserSessionName=HSV%2D1_4sU_RNA&singleSearch=knownCanonical&position=DFFA
ENSG00000163466	ARPC2	actin related protein 2/3 complex, subunit 2, 34kDa [Source:HGNC Symbol;Acc:705]	23.229	22.349	21.395	19.872	18.661	13.944	10.353	5.554	3.007	44.31	33.99	28.676	17.492	6.889	858.79	840.511	855.068	568.912	254.856	48.823	Unclear	0	https://genome.ucsc.edu/cgi-bin/hgTracks?hgS_doOtherUser=submit&hgS_otherUserName=Caroline%20Friedel&hgS_otherUserSessionName=HSV%2D1_4sU_RNA&singleSearch=knownCanonical&position=ARPC2
ENSG00000142186	SCYL1	SCY1-like 1 (S. cerevisiae) [Source:HGNC Symbol;Acc:14372]	9.554	8.753	10.549	9.75	8.075	5.629	5.669	2.31	1.147	11.539	10.518	9.811	8.037	4.772	55.614	54.87	60.989	48.21	31.216	9.819	30	9	https://genome.ucsc.edu/cgi-bin/hgTracks?hgS_doOtherUser=submit&hgS_otherUserName=Caroline%20Friedel&hgS_otherUserSessionName=HSV%2D1_4sU_RNA&singleSearch=knownCanonical&position=SCYL1
ENSG00000129636	ITFG1	integrin alpha FG-GAP repeat containing 1 [Source:HGNC Symbol;Acc:30697]	3.623	3.522	3.118	3.089	3.807	2.859	2.585	1.899	1.696	4.312	3.419	2.853	2.066	1	53.361	66.489	72.002	42.83	29.102	6.891	77	1	https://genome.ucsc.edu/cgi-bin/hgTracks?hgS_doOtherUser=submit&hgS_otherUserName=Caroline%20Friedel&hgS_otherUserSessionName=HSV%2D1_4sU_RNA&singleSearch=knownCanonical&position=ITFG1
ENSG00000154845	PPP4R1	protein phosphatase 4, regulatory subunit 1 [Source:HGNC Symbol;Acc:9320]	6.807	5.957	7.39	6.517	5.549	3.658	2.825	1.757	1.217	10.915	8.167	6.636	5.34	3.515	32.826	28.164	28.491	21.194	9.529	1.803	45	0	https://genome.ucsc.edu/cgi-bin/hgTracks?hgS_doOtherUser=submit&hgS_otherUserName=Caroline%20Friedel&hgS_otherUserSessionName=HSV%2D1_4sU_RNA&singleSearch=knownCanonical&position=PPP4R1
ENSG00000022840	RNF10	ring finger protein 10 [Source:HGNC Symbol;Acc:10055]	6.569	6.023	6.24	5.398	4.772	2.851	3.248	3.269	2.868	4.49	3.361	2.6	1.714	1.255	7.961	10.414	10.291	4.844	1.634	0.116	93	49	https://genome.ucsc.edu/cgi-bin/hgTracks?hgS_doOtherUser=submit&hgS_otherUserName=Caroline%20Friedel&hgS_otherUserSessionName=HSV%2D1_4sU_RNA&singleSearch=knownCanonical&position=RNF10
ENSG00000256861	RP11-512M8.5	Uncharacterized protein [Source:UniProtKB/TrEMBL;Acc:H3BMM5]	5.627	5.212	6.212	5.286	5.6	4.436	4.143	2.938	2.733	12.012	10.768	9.317	7.467	3.629	NA	NA	NA	NA	NA	NA	NA	NA	https://genome.ucsc.edu/cgi-bin/hgTracks?hgS_doOtherUser=submit&hgS_otherUserName=Caroline%20Friedel&hgS_otherUserSessionName=HSV%2D1_4sU_RNA&singleSearch=knownCanonical&position=RP11-512M8.5
ENSG00000182636	NDN	necdin, melanoma antigen (MAGE) family member [Source:HGNC Symbol;Acc:7675]	1.221	0.83	0.808	0.669	0.675	0.731	0.269	0.036	0	1.964	1.171	0.94	0.507	0.118	23.807	17.513	19.382	13.357	6.811	0.285	Unclear	Unclear	https://genome.ucsc.edu/cgi-bin/hgTracks?hgS_doOtherUser=submit&hgS_otherUserName=Caroline%20Friedel&hgS_otherUserSessionName=HSV%2D1_4sU_RNA&singleSearch=knownCanonical&position=NDN
ENSG00000154832	CXXC1	CXXC finger protein 1 [Source:HGNC Symbol;Acc:24343]	2.979	2.714	2.927	4.321	4.172	3.339	2.421	1.669	1.303	2.736	2.296	2.041	1.78	1.056	13.536	14.165	14.363	7.559	6.142	3.147	0	0	https://genome.ucsc.edu/cgi-bin/hgTracks?hgS_doOtherUser=submit&hgS_otherUserName=Caroline%20Friedel&hgS_otherUserSessionName=HSV%2D1_4sU_RNA&singleSearch=knownCanonical&position=CXXC1
ENSG00000154839	SKA1	spindle and kinetochore associated complex subunit 1 [Source:HGNC Symbol;Acc:28109]	4.705	3.755	4.073	2.963	2.632	1.532	1.051	0.599	0.231	7.564	4.153	3.554	2.373	0.582	51.547	56.456	50.271	42.388	15.711	0.373	71	0	https://genome.ucsc.edu/cgi-bin/hgTracks?hgS_doOtherUser=submit&hgS_otherUserName=Caroline%20Friedel&hgS_otherUserSessionName=HSV%2D1_4sU_RNA&singleSearch=knownCanonical&position=SKA1
ENSG00000181264	TMEM136	transmembrane protein 136 [Source:HGNC Symbol;Acc:28280]	2.246	2.078	2.096	1.344	0.936	0.536	0.418	0.205	0.16	1.162	1.025	0.853	0.587	0.193	5.649	3.784	6.012	3.605	1.677	1.615	Unclear	36	https://genome.ucsc.edu/cgi-bin/hgTracks?hgS_doOtherUser=submit&hgS_otherUserName=Caroline%20Friedel&hgS_otherUserSessionName=HSV%2D1_4sU_RNA&singleSearch=knownCanonical&position=TMEM136
ENSG00000126821	SGPP1	sphingosine-1-phosphate phosphatase 1 [Source:HGNC Symbol;Acc:17720]	3.277	2.954	3.439	3.195	2.98	2.02	1.978	0.912	0.432	6.847	7.608	6.202	4.31	1.503	22.909	21.545	25.863	23.748	17.643	4.93	Unclear	2	https://genome.ucsc.edu/cgi-bin/hgTracks?hgS_doOtherUser=submit&hgS_otherUserName=Caroline%20Friedel&hgS_otherUserSessionName=HSV%2D1_4sU_RNA&singleSearch=knownCanonical&position=SGPP1
ENSG00000126822	PLEKHG3	pleckstrin homology domain containing, family G (with RhoGef domain) member 3 [Source:HGNC Symbol;Acc:20364]	1.501	1.477	2.173	2.31	1.606	1.243	1.008	0.59	1.448	0.733	0.685	0.769	0.591	0.383	4.585	3.832	4.833	3.996	1.603	0.463	63	268	https://genome.ucsc.edu/cgi-bin/hgTracks?hgS_doOtherUser=submit&hgS_otherUserName=Caroline%20Friedel&hgS_otherUserSessionName=HSV%2D1_4sU_RNA&singleSearch=knownCanonical&position=PLEKHG3
ENSG00000256814	RP11-158L12.5		0	0	0	0	0.106	1.265	0.657	0.819	0.264	0	0	0.039	0.097	0.031	NA	NA	NA	NA	NA	NA	287	172	https://genome.ucsc.edu/cgi-bin/hgTracks?hgS_doOtherUser=submit&hgS_otherUserName=Caroline%20Friedel&hgS_otherUserSessionName=HSV%2D1_4sU_RNA&singleSearch=knownCanonical&position=RP11-158L12.5
ENSG00000126814	TRMT5	tRNA methyltransferase 5 [Source:HGNC Symbol;Acc:23141]	2.857	2.543	2.544	1.695	1.198	0.827	0.624	0.377	0.153	3.228	2.524	1.844	1.209	0.463	14.703	15.404	16.507	12.923	3.472	0.891	Unclear	0	https://genome.ucsc.edu/cgi-bin/hgTracks?hgS_doOtherUser=submit&hgS_otherUserName=Caroline%20Friedel&hgS_otherUserSessionName=HSV%2D1_4sU_RNA&singleSearch=knownCanonical&position=TRMT5
ENSG00000154856	APCDD1	adenomatosis polyposis coli down-regulated 1 [Source:HGNC Symbol;Acc:15718]	1.382	1.032	1.21	1.373	0.981	0.724	0.454	0.176	0.075	0.664	0.475	0.405	0.282	0.141	7.901	8.787	8.292	4.073	3.383	1.162	Unclear	13	https://genome.ucsc.edu/cgi-bin/hgTracks?hgS_doOtherUser=submit&hgS_otherUserName=Caroline%20Friedel&hgS_otherUserSessionName=HSV%2D1_4sU_RNA&singleSearch=knownCanonical&position=APCDD1
ENSG00000126803	HSPA2	heat shock 70kDa protein 2 [Source:HGNC Symbol;Acc:5235]	15.876	17.286	27.55	65.459	80.146	75.597	70.027	57.257	43.745	16.63	14.781	29.129	27.435	20.501	171.465	156.446	175.737	262.298	192.092	44.097	59	3	https://genome.ucsc.edu/cgi-bin/hgTracks?hgS_doOtherUser=submit&hgS_otherUserName=Caroline%20Friedel&hgS_otherUserSessionName=HSV%2D1_4sU_RNA&singleSearch=knownCanonical&position=HSPA2
ENSG00000126804	ZBTB1	zinc finger and BTB domain containing 1 [Source:HGNC Symbol;Acc:20259]	12.257	12.606	14.729	9.464	6.907	5.166	4.02	2.832	2.272	10.266	11.857	12.314	7.771	3.697	28.962	35.875	41.313	23.847	9.043	1.641	41	15	https://genome.ucsc.edu/cgi-bin/hgTracks?hgS_doOtherUser=submit&hgS_otherUserName=Caroline%20Friedel&hgS_otherUserSessionName=HSV%2D1_4sU_RNA&singleSearch=knownCanonical&position=ZBTB1
ENSG00000244545	RP11-788A4.1		0	0	0	0	0	0.067	0.15	0.598	1.002	0	0	0	0.078	0.308	NA	NA	NA	NA	NA	NA	100	160	https://genome.ucsc.edu/cgi-bin/hgTracks?hgS_doOtherUser=submit&hgS_otherUserName=Caroline%20Friedel&hgS_otherUserSessionName=HSV%2D1_4sU_RNA&singleSearch=knownCanonical&position=RP11-788A4.1
ENSG00000119616	FCF1	FCF1 rRNA-processing protein [Source:HGNC Symbol;Acc:20220]	6.929	7.243	5.078	5.285	4.729	3.159	2.607	2.076	1.949	7.273	5.802	4.38	2.612	1.117	111.866	97.814	93.141	65.513	21.321	2.458	63	0	https://genome.ucsc.edu/cgi-bin/hgTracks?hgS_doOtherUser=submit&hgS_otherUserName=Caroline%20Friedel&hgS_otherUserSessionName=HSV%2D1_4sU_RNA&singleSearch=knownCanonical&position=FCF1
ENSG00000154889	MPPE1	metallophosphoesterase 1 [Source:HGNC Symbol;Acc:15988]	1.092	0.933	1.112	1.023	0.885	0.398	0.385	0.161	0.138	1.211	0.809	0.628	0.334	0.1	10.158	13.576	9.027	3.603	2.28	0.48	Unclear	0	https://genome.ucsc.edu/cgi-bin/hgTracks?hgS_doOtherUser=submit&hgS_otherUserName=Caroline%20Friedel&hgS_otherUserSessionName=HSV%2D1_4sU_RNA&singleSearch=knownCanonical&position=MPPE1
ENSG00000163214	DHX57	DEAH (Asp-Glu-Ala-Asp/His) box polypeptide 57 [Source:HGNC Symbol;Acc:20086]	2.523	2.375	2.669	2.634	2.153	1.915	1.824	1.413	0.904	3.645	3.141	2.648	2.078	0.782	13.223	13.441	13.223	9.388	5.717	1.193	30	1	https://genome.ucsc.edu/cgi-bin/hgTracks?hgS_doOtherUser=submit&hgS_otherUserName=Caroline%20Friedel&hgS_otherUserSessionName=HSV%2D1_4sU_RNA&singleSearch=knownCanonical&position=DHX57
ENSG00000256825	CTD-2140B24.4	Zinc finger protein 268 [Source:UniProtKB/TrEMBL;Acc:E7EV44]	2.239	1.988	2.209	2.015	1.94	3.542	4.464	4.365	4.199	3.507	3.717	3.289	4.149	4.149	NA	NA	NA	NA	NA	NA	NA	NA	https://genome.ucsc.edu/cgi-bin/hgTracks?hgS_doOtherUser=submit&hgS_otherUserName=Caroline%20Friedel&hgS_otherUserSessionName=HSV%2D1_4sU_RNA&singleSearch=knownCanonical&position=CTD-2140B24.4
ENSG00000175455	CCDC14	coiled-coil domain containing 14 [Source:HGNC Symbol;Acc:25766]	12.214	8.579	10.478	7.897	4.975	3.069	2.262	1.2	0.606	7.506	7.796	4.951	3.52	1.701	17.333	25.184	24.022	13.109	6.522	2.197	25	0	https://genome.ucsc.edu/cgi-bin/hgTracks?hgS_doOtherUser=submit&hgS_otherUserName=Caroline%20Friedel&hgS_otherUserSessionName=HSV%2D1_4sU_RNA&singleSearch=knownCanonical&position=CCDC14
ENSG00000254550	OMP	olfactory marker protein [Source:HGNC Symbol;Acc:8136]	0.267	0.3	0.584	0.712	0.793	0.716	1.191	0.662	0.325	0	0.015	0.181	0.043	0.018	20.776	20.01	17.793	14.809	8.349	2.18	NA	NA	https://genome.ucsc.edu/cgi-bin/hgTracks?hgS_doOtherUser=submit&hgS_otherUserName=Caroline%20Friedel&hgS_otherUserSessionName=HSV%2D1_4sU_RNA&singleSearch=knownCanonical&position=OMP
ENSG00000180891	CUEDC1	CUE domain containing 1 [Source:HGNC Symbol;Acc:31350]	3.805	3.571	3.767	3.404	2.273	1.607	1.437	0.865	0.725	1.781	1.305	1.078	0.829	0.354	14.445	17.148	12.002	7.494	3.264	1.661	Unclear	278	https://genome.ucsc.edu/cgi-bin/hgTracks?hgS_doOtherUser=submit&hgS_otherUserName=Caroline%20Friedel&hgS_otherUserSessionName=HSV%2D1_4sU_RNA&singleSearch=knownCanonical&position=CUEDC1
ENSG00000198752	CDC42BPB	CDC42 binding protein kinase beta (DMPK-like) [Source:HGNC Symbol;Acc:1738]	12.346	10.908	9.493	11.364	10.596	7.081	5.066	2.756	1.74	8.544	6.964	5.587	3.902	1.855	30.113	27.532	26.341	18.556	9.704	2.055	8	4	https://genome.ucsc.edu/cgi-bin/hgTracks?hgS_doOtherUser=submit&hgS_otherUserName=Caroline%20Friedel&hgS_otherUserSessionName=HSV%2D1_4sU_RNA&singleSearch=knownCanonical&position=CDC42BPB
ENSG00000178860	MSC	musculin [Source:HGNC Symbol;Acc:7321]	1.029	1.187	0.87	1.04	0.56	0.407	0.26	0.08	0.119	0.509	0.296	0.562	0.273	0.116	4.192	0.921	2.305	0.351	0.442	0	Unclear	13	https://genome.ucsc.edu/cgi-bin/hgTracks?hgS_doOtherUser=submit&hgS_otherUserName=Caroline%20Friedel&hgS_otherUserSessionName=HSV%2D1_4sU_RNA&singleSearch=knownCanonical&position=MSC
ENSG00000153046	CDYL	chromodomain protein, Y-like [Source:HGNC Symbol;Acc:1811]	4.728	4.563	4.139	3.303	2.097	1.426	1.051	0.765	0.452	6.351	6.446	6.664	7.026	7.21	10.43	12.004	7.543	10.434	1.619	0.69	Unclear	4	https://genome.ucsc.edu/cgi-bin/hgTracks?hgS_doOtherUser=submit&hgS_otherUserName=Caroline%20Friedel&hgS_otherUserSessionName=HSV%2D1_4sU_RNA&singleSearch=knownCanonical&position=CDYL
ENSG00000225135	RP11-361F15.2		2.067	1.751	1.666	2.456	3.933	3.149	3.533	4.246	3.294	1.859	1.727	1.679	1.88	1.504	NA	NA	NA	NA	NA	NA	107	Unclear	https://genome.ucsc.edu/cgi-bin/hgTracks?hgS_doOtherUser=submit&hgS_otherUserName=Caroline%20Friedel&hgS_otherUserSessionName=HSV%2D1_4sU_RNA&singleSearch=knownCanonical&position=RP11-361F15.2
ENSG00000090889	KIF4A	kinesin family member 4A [Source:HGNC Symbol;Acc:13339]	4.45	3.481	4.68	3.359	3.309	2.272	2.399	1.966	1.357	3.081	2.298	1.903	1.518	0.722	38.487	32.684	33.897	24.174	10.365	1.853	48	0	https://genome.ucsc.edu/cgi-bin/hgTracks?hgS_doOtherUser=submit&hgS_otherUserName=Caroline%20Friedel&hgS_otherUserSessionName=HSV%2D1_4sU_RNA&singleSearch=knownCanonical&position=KIF4A
ENSG00000039650	PNKP	polynucleotide kinase 3'-phosphatase [Source:HGNC Symbol;Acc:9154]	2.557	2.176	3.005	3.671	2.747	1.803	1.357	1.112	0.692	2.211	2.214	2.129	1.576	1.176	22.373	21.895	22.607	16.978	10.42	2.087	Unclear	0	https://genome.ucsc.edu/cgi-bin/hgTracks?hgS_doOtherUser=submit&hgS_otherUserName=Caroline%20Friedel&hgS_otherUserSessionName=HSV%2D1_4sU_RNA&singleSearch=knownCanonical&position=PNKP
ENSG00000161980	POLR3K	polymerase (RNA) III (DNA directed) polypeptide K, 12.3 kDa [Source:HGNC Symbol;Acc:14121]	1.974	1.931	2.06	1.849	1.98	1.627	1.381	0.817	0.653	1.399	1.362	1.729	1.182	0.959	52.36	57.298	60.259	49.582	25.709	10.972	NA	NA	https://genome.ucsc.edu/cgi-bin/hgTracks?hgS_doOtherUser=submit&hgS_otherUserName=Caroline%20Friedel&hgS_otherUserSessionName=HSV%2D1_4sU_RNA&singleSearch=knownCanonical&position=POLR3K
ENSG00000161981	SNRNP25	small nuclear ribonucleoprotein 25kDa (U11/U12) [Source:HGNC Symbol;Acc:14161]	1.012	1.037	1.477	1.559	1.519	1.132	0.893	0.354	0.235	1.779	1.53	1.648	1.178	0.456	18.377	18.058	20.404	11.849	6.312	1.913	Unclear	6	https://genome.ucsc.edu/cgi-bin/hgTracks?hgS_doOtherUser=submit&hgS_otherUserName=Caroline%20Friedel&hgS_otherUserSessionName=HSV%2D1_4sU_RNA&singleSearch=knownCanonical&position=SNRNP25
ENSG00000135083	CCNJL	cyclin J-like [Source:HGNC Symbol;Acc:25876]	0.933	0.918	1.012	0.973	0.638	0.534	0.593	0.329	0.352	0.325	0.317	0.282	0.221	0.169	1.801	0.943	1.814	2.344	1.721	0.237	54	111	https://genome.ucsc.edu/cgi-bin/hgTracks?hgS_doOtherUser=submit&hgS_otherUserName=Caroline%20Friedel&hgS_otherUserSessionName=HSV%2D1_4sU_RNA&singleSearch=knownCanonical&position=CCNJL
ENSG00000198718	FAM179B	family with sequence similarity 179, member B [Source:HGNC Symbol;Acc:19959]	2.103	2.081	2.494	2.245	1.615	1.2	1.081	0.84	0.575	2.311	2.076	1.563	1.37	0.928	2.424	1.999	1.914	1.408	0.668	0	27	3	https://genome.ucsc.edu/cgi-bin/hgTracks?hgS_doOtherUser=submit&hgS_otherUserName=Caroline%20Friedel&hgS_otherUserSessionName=HSV%2D1_4sU_RNA&singleSearch=knownCanonical&position=FAM179B
ENSG00000161999	JMJD8	jumonji domain containing 8 [Source:HGNC Symbol;Acc:14148]	4.341	3.689	4.004	6.061	6.163	5.506	5.697	3.084	1.705	3.556	3.466	4.035	3.494	2.367	35.311	32.94	39.899	32.485	32.677	13.562	NA	NA	https://genome.ucsc.edu/cgi-bin/hgTracks?hgS_doOtherUser=submit&hgS_otherUserName=Caroline%20Friedel&hgS_otherUserSessionName=HSV%2D1_4sU_RNA&singleSearch=knownCanonical&position=JMJD8
ENSG00000161996	WDR90	WD repeat domain 90 [Source:HGNC Symbol;Acc:26960]	1.672	0.932	1.917	2.266	1.627	1.02	0.795	0.523	0.284	0.296	0.262	0.241	0.309	0.155	1.596	1.098	0.978	1.279	1.953	0	NA	NA	https://genome.ucsc.edu/cgi-bin/hgTracks?hgS_doOtherUser=submit&hgS_otherUserName=Caroline%20Friedel&hgS_otherUserSessionName=HSV%2D1_4sU_RNA&singleSearch=knownCanonical&position=WDR90
ENSG00000135074	ADAM19	ADAM metallopeptidase domain 19 [Source:HGNC Symbol;Acc:197]	38.569	34.582	30.64	27.221	24.297	17.525	12.706	5.81	2.975	35.276	24.728	18.432	12.92	5.275	65.235	77.507	75.424	50.812	21.879	3.428	NA	NA	https://genome.ucsc.edu/cgi-bin/hgTracks?hgS_doOtherUser=submit&hgS_otherUserName=Caroline%20Friedel&hgS_otherUserSessionName=HSV%2D1_4sU_RNA&singleSearch=knownCanonical&position=ADAM19
ENSG00000197056	ZMYM1	zinc finger, MYM-type 1 [Source:HGNC Symbol;Acc:26253]	2.537	2.17	2.427	2.198	1.843	1.49	1.323	0.961	0.823	5.415	4.488	3.798	2.529	1.068	NA	NA	NA	NA	NA	NA	66	2	https://genome.ucsc.edu/cgi-bin/hgTracks?hgS_doOtherUser=submit&hgS_otherUserName=Caroline%20Friedel&hgS_otherUserSessionName=HSV%2D1_4sU_RNA&singleSearch=knownCanonical&position=ZMYM1
ENSG00000062194	GPBP1	GC-rich promoter binding protein 1 [Source:HGNC Symbol;Acc:29520]	5.208	4.052	4.62	4.042	4.242	3.122	3.508	3.383	3.422	9.328	4.724	4.056	2.848	1.743	11.026	9.697	6.417	4.929	2.127	0	85	0	https://genome.ucsc.edu/cgi-bin/hgTracks?hgS_doOtherUser=submit&hgS_otherUserName=Caroline%20Friedel&hgS_otherUserSessionName=HSV%2D1_4sU_RNA&singleSearch=knownCanonical&position=GPBP1
ENSG00000180822	PSMG4	proteasome (prosome, macropain) assembly chaperone 4 [Source:HGNC Symbol;Acc:21108]	0.937	1.009	1.021	0.816	0.516	0.3	0.34	0.333	0.648	0.584	0.586	0.419	0.397	0.303	35.446	29.059	33.362	22.024	13.076	4.954	39	174	https://genome.ucsc.edu/cgi-bin/hgTracks?hgS_doOtherUser=submit&hgS_otherUserName=Caroline%20Friedel&hgS_otherUserSessionName=HSV%2D1_4sU_RNA&singleSearch=knownCanonical&position=PSMG4
ENSG00000136840	ST6GALNAC4	ST6 (alpha-N-acetyl-neuraminyl-2,3-beta-galactosyl-1,3)-N-acetylgalactosaminide alpha-2,6-sialyltransferase 4 [Source:HGNC Symbol;Acc:17846]	1.608	1.852	1.689	2.079	1.721	1.287	0.747	0.668	0.314	3.398	2.418	2.202	1.629	0.778	7.082	10.38	9.367	5.554	2.169	0.771	Unclear	165	https://genome.ucsc.edu/cgi-bin/hgTracks?hgS_doOtherUser=submit&hgS_otherUserName=Caroline%20Friedel&hgS_otherUserSessionName=HSV%2D1_4sU_RNA&singleSearch=knownCanonical&position=ST6GALNAC4
ENSG00000136848	DAB2IP	DAB2 interacting protein [Source:HGNC Symbol;Acc:17294]	6.832	5.945	6.084	5.563	3.367	1.862	1.713	1.115	0.619	2.547	2.058	1.544	1.634	0.921	15.039	13.111	13.306	8.127	3.816	0.878	Unclear	3	https://genome.ucsc.edu/cgi-bin/hgTracks?hgS_doOtherUser=submit&hgS_otherUserName=Caroline%20Friedel&hgS_otherUserSessionName=HSV%2D1_4sU_RNA&singleSearch=knownCanonical&position=DAB2IP
ENSG00000171291	ZNF439	zinc finger protein 439 [Source:HGNC Symbol;Acc:20873]	1.842	1.551	1.918	1.572	1.214	1.742	1.952	2.982	2.777	1.29	1.37	1.13	1.015	0.831	3.442	4.178	4.4	1.685	0.818	0.26	107	90	https://genome.ucsc.edu/cgi-bin/hgTracks?hgS_doOtherUser=submit&hgS_otherUserName=Caroline%20Friedel&hgS_otherUserSessionName=HSV%2D1_4sU_RNA&singleSearch=knownCanonical&position=ZNF439
ENSG00000136854	STXBP1	syntaxin binding protein 1 [Source:HGNC Symbol;Acc:11444]	3.06	2.785	2.231	3.655	4.154	2.93	2.936	1.778	1.579	0.772	0.782	0.656	0.588	0.388	33.714	38.007	31.746	26.773	14.348	3.398	14	Unclear	https://genome.ucsc.edu/cgi-bin/hgTracks?hgS_doOtherUser=submit&hgS_otherUserName=Caroline%20Friedel&hgS_otherUserSessionName=HSV%2D1_4sU_RNA&singleSearch=knownCanonical&position=STXBP1
ENSG00000136859	ANGPTL2	angiopoietin-like 2 [Source:HGNC Symbol;Acc:490]	3.141	2.497	3.268	3.006	3.277	2.104	1.217	0.502	0.365	2.341	1.707	1.335	0.812	0.193	32.843	29.564	25.738	19.057	9.22	1.563	2	5	https://genome.ucsc.edu/cgi-bin/hgTracks?hgS_doOtherUser=submit&hgS_otherUserName=Caroline%20Friedel&hgS_otherUserSessionName=HSV%2D1_4sU_RNA&singleSearch=knownCanonical&position=ANGPTL2
ENSG00000136861	CDK5RAP2	CDK5 regulatory subunit associated protein 2 [Source:HGNC Symbol;Acc:18672]	3.54	3.403	3.424	3.902	3.826	2.65	2.422	1.791	1.622	2.224	2.006	1.641	1.272	0.76	21	18.019	18.324	14.277	6.834	1.893	Unclear	12	https://genome.ucsc.edu/cgi-bin/hgTracks?hgS_doOtherUser=submit&hgS_otherUserName=Caroline%20Friedel&hgS_otherUserSessionName=HSV%2D1_4sU_RNA&singleSearch=knownCanonical&position=CDK5RAP2
ENSG00000117868	ESYT2	extended synaptotagmin-like protein 2 [Source:HGNC Symbol;Acc:22211]	6.328	5.837	5.771	6.864	6.271	4.853	4.2	2.731	2.135	13.114	11.067	9.421	7.323	3.883	38.609	33.48	39.472	22.903	16.631	3.376	60	2	https://genome.ucsc.edu/cgi-bin/hgTracks?hgS_doOtherUser=submit&hgS_otherUserName=Caroline%20Friedel&hgS_otherUserSessionName=HSV%2D1_4sU_RNA&singleSearch=knownCanonical&position=ESYT2
ENSG00000136869	TLR4	toll-like receptor 4 [Source:HGNC Symbol;Acc:11850]	5.945	5.996	4.158	2.448	1.976	1.114	0.847	0.422	0.195	6.933	4.405	2.533	1.591	0.491	2.958	3.202	2.971	1.203	0.705	0.104	Unclear	5	https://genome.ucsc.edu/cgi-bin/hgTracks?hgS_doOtherUser=submit&hgS_otherUserName=Caroline%20Friedel&hgS_otherUserSessionName=HSV%2D1_4sU_RNA&singleSearch=knownCanonical&position=TLR4
ENSG00000136867	SLC31A2	solute carrier family 31 (copper transporter), member 2 [Source:HGNC Symbol;Acc:11017]	1.721	1.45	1.903	1.643	1.74	1.34	1.528	1.152	0.781	1.872	1.594	1.297	0.792	0.421	12.84	16.973	19.298	14.976	7.236	0.576	126	2	https://genome.ucsc.edu/cgi-bin/hgTracks?hgS_doOtherUser=submit&hgS_otherUserName=Caroline%20Friedel&hgS_otherUserSessionName=HSV%2D1_4sU_RNA&singleSearch=knownCanonical&position=SLC31A2
ENSG00000136868	SLC31A1	solute carrier family 31 (copper transporter), member 1 [Source:HGNC Symbol;Acc:11016]	7.195	6.42	7.481	6.275	5.887	4.031	3.315	1.476	0.916	10.879	8.595	6.965	4.447	1.403	87.798	103.212	94.314	88.404	59.791	11.064	49	43	https://genome.ucsc.edu/cgi-bin/hgTracks?hgS_doOtherUser=submit&hgS_otherUserName=Caroline%20Friedel&hgS_otherUserSessionName=HSV%2D1_4sU_RNA&singleSearch=knownCanonical&position=SLC31A1
ENSG00000171295	ZNF440	zinc finger protein 440 [Source:HGNC Symbol;Acc:20874]	2.113	1.895	2.537	2.299	2.242	2.594	2.868	2.839	2.735	1.394	1.731	2.274	2.015	1.533	3.59	2.635	4.217	2.757	0.859	0.522	88	46	https://genome.ucsc.edu/cgi-bin/hgTracks?hgS_doOtherUser=submit&hgS_otherUserName=Caroline%20Friedel&hgS_otherUserSessionName=HSV%2D1_4sU_RNA&singleSearch=knownCanonical&position=ZNF440
ENSG00000136866	ZFP37	ZFP37 zinc finger protein [Source:HGNC Symbol;Acc:12863]	1.029	0.878	1.051	0.735	0.664	0.604	0.355	0.249	0.239	0.57	0.701	0.846	0.504	0.172	2.237	1.69	3.052	1.024	0.367	0.151	73	53	https://genome.ucsc.edu/cgi-bin/hgTracks?hgS_doOtherUser=submit&hgS_otherUserName=Caroline%20Friedel&hgS_otherUserSessionName=HSV%2D1_4sU_RNA&singleSearch=knownCanonical&position=ZFP37
ENSG00000272658	LTB4R2	Leukotriene B4 receptor 2 [Source:UniProtKB/Swiss-Prot;Acc:Q9NPC1]	1.094	1.182	1.506	2.219	1.904	1.378	1.595	1.621	1.096	0.327	0.442	0.467	0.392	0.253	NA	NA	NA	NA	NA	NA	NA	NA	https://genome.ucsc.edu/cgi-bin/hgTracks?hgS_doOtherUser=submit&hgS_otherUserName=Caroline%20Friedel&hgS_otherUserSessionName=HSV%2D1_4sU_RNA&singleSearch=knownCanonical&position=LTB4R2
ENSG00000179909	ZNF154	zinc finger protein 154 [Source:HGNC Symbol;Acc:12939]	2.606	1.921	1.937	1.775	1.403	1.07	0.738	0.667	0.492	1.154	0.956	0.608	0.308	0.134	NA	NA	NA	NA	NA	NA	Unclear	17	https://genome.ucsc.edu/cgi-bin/hgTracks?hgS_doOtherUser=submit&hgS_otherUserName=Caroline%20Friedel&hgS_otherUserSessionName=HSV%2D1_4sU_RNA&singleSearch=knownCanonical&position=ZNF154
ENSG00000136870	ZNF189	zinc finger protein 189 [Source:HGNC Symbol;Acc:12980]	7.258	6.228	7.507	4.81	3.79	3.493	3.316	2.18	1.588	5.398	6.163	6.153	3.263	1.545	5.36	2.554	7.356	4.93	0.958	0.412	70	1	https://genome.ucsc.edu/cgi-bin/hgTracks?hgS_doOtherUser=submit&hgS_otherUserName=Caroline%20Friedel&hgS_otherUserSessionName=HSV%2D1_4sU_RNA&singleSearch=knownCanonical&position=ZNF189
ENSG00000136878	USP20	ubiquitin specific peptidase 20 [Source:HGNC Symbol;Acc:12619]	1.564	1.402	1.749	1.808	1.909	1.318	1.239	0.612	0.615	1.241	1.007	0.804	0.551	0.315	NA	NA	NA	NA	NA	NA	56	98	https://genome.ucsc.edu/cgi-bin/hgTracks?hgS_doOtherUser=submit&hgS_otherUserName=Caroline%20Friedel&hgS_otherUserSessionName=HSV%2D1_4sU_RNA&singleSearch=knownCanonical&position=USP20
ENSG00000136874	STX17	syntaxin 17 [Source:HGNC Symbol;Acc:11432]	1.777	1.504	1.49	1.304	1.714	1.229	1.335	1.525	1.433	3.015	2.333	2.06	1.523	1.078	11.04	7.208	9.007	5.869	2.693	1.567	Unclear	58	https://genome.ucsc.edu/cgi-bin/hgTracks?hgS_doOtherUser=submit&hgS_otherUserName=Caroline%20Friedel&hgS_otherUserSessionName=HSV%2D1_4sU_RNA&singleSearch=knownCanonical&position=STX17
ENSG00000136875	PRPF4	pre-mRNA processing factor 4 [Source:HGNC Symbol;Acc:17349]	6.932	6.095	7.124	5.973	5.833	4.693	3.948	4.372	3.569	8.751	6.702	5.629	4.716	2.451	41.732	33.739	35.845	25.506	15.591	4.142	93	10	https://genome.ucsc.edu/cgi-bin/hgTracks?hgS_doOtherUser=submit&hgS_otherUserName=Caroline%20Friedel&hgS_otherUserSessionName=HSV%2D1_4sU_RNA&singleSearch=knownCanonical&position=PRPF4
ENSG00000136877	FPGS	folylpolyglutamate synthase [Source:HGNC Symbol;Acc:3824]	3.033	2.683	3.418	3.581	2.949	2.615	1.834	0.899	0.49	4.437	3.566	2.838	2.049	0.808	42.752	45.104	39.976	28.503	22.588	3.508	Unclear	Unclear	https://genome.ucsc.edu/cgi-bin/hgTracks?hgS_doOtherUser=submit&hgS_otherUserName=Caroline%20Friedel&hgS_otherUserSessionName=HSV%2D1_4sU_RNA&singleSearch=knownCanonical&position=FPGS
ENSG00000136807	CDK9	cyclin-dependent kinase 9 [Source:HGNC Symbol;Acc:1780]	10.167	10.638	10.633	7.64	7.186	4.356	3.287	1.567	1.195	3.297	2.816	2.475	1.52	0.604	51.589	51.802	49.95	37.905	19.679	2.397	Unclear	0	https://genome.ucsc.edu/cgi-bin/hgTracks?hgS_doOtherUser=submit&hgS_otherUserName=Caroline%20Friedel&hgS_otherUserSessionName=HSV%2D1_4sU_RNA&singleSearch=knownCanonical&position=CDK9
ENSG00000184661	CDCA2	cell division cycle associated 2 [Source:HGNC Symbol;Acc:14623]	7.256	6.956	10.577	6.173	5.495	4.311	4.617	5.12	5.502	8.934	6.669	8.336	7.012	3.158	42.767	34.033	37.797	38.01	14.574	3.038	79	32	https://genome.ucsc.edu/cgi-bin/hgTracks?hgS_doOtherUser=submit&hgS_otherUserName=Caroline%20Friedel&hgS_otherUserSessionName=HSV%2D1_4sU_RNA&singleSearch=knownCanonical&position=CDCA2
ENSG00000136802	LRRC8A	leucine rich repeat containing 8 family, member A [Source:HGNC Symbol;Acc:19027]	22.007	16.439	17.376	13.249	9.879	7.809	5.567	3.425	2.775	12.005	6.296	4.709	2.434	0.895	34.287	42.127	33.194	20.709	8.722	0.745	26	11	https://genome.ucsc.edu/cgi-bin/hgTracks?hgS_doOtherUser=submit&hgS_otherUserName=Caroline%20Friedel&hgS_otherUserSessionName=HSV%2D1_4sU_RNA&singleSearch=knownCanonical&position=LRRC8A
ENSG00000254598	CSNK2A3	casein kinase 2, alpha 3 polypeptide [Source:HGNC Symbol;Acc:2458]	3.918	2.221	5.972	5.654	5.776	3.639	2.775	2.602	1.534	7.613	5.905	5.329	3.387	1.49	NA	NA	NA	NA	NA	NA	NA	NA	https://genome.ucsc.edu/cgi-bin/hgTracks?hgS_doOtherUser=submit&hgS_otherUserName=Caroline%20Friedel&hgS_otherUserSessionName=HSV%2D1_4sU_RNA&singleSearch=knownCanonical&position=CSNK2A3
ENSG00000009307	CSDE1	cold shock domain containing E1, RNA-binding [Source:HGNC Symbol;Acc:29905]	36.739	33.383	25.236	22.282	21.586	16.674	15.721	11.78	9.767	103.734	61.883	45.143	37.127	29.508	203.582	236.653	188.062	97.117	26.963	3.85	NA	NA	https://genome.ucsc.edu/cgi-bin/hgTracks?hgS_doOtherUser=submit&hgS_otherUserName=Caroline%20Friedel&hgS_otherUserSessionName=HSV%2D1_4sU_RNA&singleSearch=knownCanonical&position=CSDE1
ENSG00000136816	TOR1B	torsin family 1, member B (torsin B) [Source:HGNC Symbol;Acc:11995]	4.594	4.209	4.822	3.977	4.078	3.166	3.141	1.998	1.363	5.737	4.734	3.661	2.63	1.179	47.202	59.409	56.355	44.409	30.183	8.49	71	3	https://genome.ucsc.edu/cgi-bin/hgTracks?hgS_doOtherUser=submit&hgS_otherUserName=Caroline%20Friedel&hgS_otherUserSessionName=HSV%2D1_4sU_RNA&singleSearch=knownCanonical&position=TOR1B
ENSG00000136819	C9orf78	chromosome 9 open reading frame 78 [Source:HGNC Symbol;Acc:24932]	3.619	3.478	3.141	2.964	2.502	1.461	1.395	0.683	0.434	4.345	2.91	3.008	2.193	0.948	63.66	67.748	77.392	49.8	24.391	3.726	Unclear	14	https://genome.ucsc.edu/cgi-bin/hgTracks?hgS_doOtherUser=submit&hgS_otherUserName=Caroline%20Friedel&hgS_otherUserSessionName=HSV%2D1_4sU_RNA&singleSearch=knownCanonical&position=C9orf78
ENSG00000179922	ZNF784	zinc finger protein 784 [Source:HGNC Symbol;Acc:33111]	2.075	1.899	2.065	1.478	0.714	0.791	0.407	0.36	0.338	0.516	0.793	0.862	0.78	0.32	7.102	7.058	7.115	5.913	1.43	1.075	Unclear	70	https://genome.ucsc.edu/cgi-bin/hgTracks?hgS_doOtherUser=submit&hgS_otherUserName=Caroline%20Friedel&hgS_otherUserSessionName=HSV%2D1_4sU_RNA&singleSearch=knownCanonical&position=ZNF784
ENSG00000136811	ODF2	outer dense fiber of sperm tails 2 [Source:HGNC Symbol;Acc:8114]	4.756	4.004	4.618	4.949	4.63	2.894	2.387	1.502	1.289	4.653	3.667	3.258	3.011	1.691	36.788	32.552	33.859	21.012	11.123	3.37	30	7	https://genome.ucsc.edu/cgi-bin/hgTracks?hgS_doOtherUser=submit&hgS_otherUserName=Caroline%20Friedel&hgS_otherUserSessionName=HSV%2D1_4sU_RNA&singleSearch=knownCanonical&position=ODF2
ENSG00000136810	TXN	thioredoxin [Source:HGNC Symbol;Acc:12435]	33.964	30.493	32.813	24.911	23.701	17.625	7.362	3.914	1.896	82.807	61.393	48.196	24.899	7.332	1250.17	1220.85	1120.37	728.234	332.759	39.174	4	1	https://genome.ucsc.edu/cgi-bin/hgTracks?hgS_doOtherUser=submit&hgS_otherUserName=Caroline%20Friedel&hgS_otherUserSessionName=HSV%2D1_4sU_RNA&singleSearch=knownCanonical&position=TXN
ENSG00000136813	KIAA0368	KIAA0368 [Source:HGNC Symbol;Acc:29020]	10.413	8.782	10.112	9.1	7.055	4.759	3.974	2.514	2.328	18.193	14.927	10.466	7.234	3.922	34.774	38.109	34.545	23.847	11.635	2.276	37	26	https://genome.ucsc.edu/cgi-bin/hgTracks?hgS_doOtherUser=submit&hgS_otherUserName=Caroline%20Friedel&hgS_otherUserSessionName=HSV%2D1_4sU_RNA&singleSearch=knownCanonical&position=KIAA0368
ENSG00000183283	DAZAP2	DAZ associated protein 2 [Source:HGNC Symbol;Acc:2684]	7.331	7.347	5.46	4.44	4.133	2.315	1.846	1.126	0.558	7.722	6.316	5.532	3.503	1.047	199.938	223.208	222.719	146.077	88.285	15.261	Unclear	9	https://genome.ucsc.edu/cgi-bin/hgTracks?hgS_doOtherUser=submit&hgS_otherUserName=Caroline%20Friedel&hgS_otherUserSessionName=HSV%2D1_4sU_RNA&singleSearch=knownCanonical&position=DAZAP2
ENSG00000136827	TOR1A	torsin family 1, member A (torsin A) [Source:HGNC Symbol;Acc:3098]	6.139	5.205	6.18	5.183	3.985	2.889	1.695	0.939	0.372	6.916	4.596	3.424	1.647	0.458	64.019	65.068	61.409	41.303	15.918	1.394	120	0	https://genome.ucsc.edu/cgi-bin/hgTracks?hgS_doOtherUser=submit&hgS_otherUserName=Caroline%20Friedel&hgS_otherUserSessionName=HSV%2D1_4sU_RNA&singleSearch=knownCanonical&position=TOR1A
ENSG00000136826	KLF4	Kruppel-like factor 4 (gut) [Source:HGNC Symbol;Acc:6348]	13.566	13.505	13.402	9.719	7.729	7.512	4.846	2.192	0.826	2.292	2.194	2.861	1.994	1.052	7.094	9.721	8.821	5.313	2.39	1.167	20	0	https://genome.ucsc.edu/cgi-bin/hgTracks?hgS_doOtherUser=submit&hgS_otherUserName=Caroline%20Friedel&hgS_otherUserSessionName=HSV%2D1_4sU_RNA&singleSearch=knownCanonical&position=KLF4
ENSG00000136824	SMC2	structural maintenance of chromosomes 2 [Source:HGNC Symbol;Acc:14011]	5.353	4.142	3.704	2.865	2.691	1.645	1.721	1.179	0.823	6.464	3.975	2.973	2.009	0.943	53.013	49.765	44.561	31.491	14.52	2.537	53	1	https://genome.ucsc.edu/cgi-bin/hgTracks?hgS_doOtherUser=submit&hgS_otherUserName=Caroline%20Friedel&hgS_otherUserSessionName=HSV%2D1_4sU_RNA&singleSearch=knownCanonical&position=SMC2
ENSG00000257355	CTD-2006C1.10	Uncharacterized protein [Source:UniProtKB/TrEMBL;Acc:H3BVH4]	0.912	0.751	0.477	1.117	1.489	1.186	1.093	1.075	0.855	0.392	0.245	1.038	0.609	0.767	NA	NA	NA	NA	NA	NA	NA	NA	https://genome.ucsc.edu/cgi-bin/hgTracks?hgS_doOtherUser=submit&hgS_otherUserName=Caroline%20Friedel&hgS_otherUserSessionName=HSV%2D1_4sU_RNA&singleSearch=knownCanonical&position=CTD-2006C1.10
ENSG00000179943	FIZ1	FLT3-interacting zinc finger 1 [Source:HGNC Symbol;Acc:25917]	1.605	1.297	1.522	1.073	0.852	0.827	0.925	0.656	0.389	0.227	0.273	0.249	0.277	0.161	3.234	3.693	4.557	2.764	1.227	0	84	61	https://genome.ucsc.edu/cgi-bin/hgTracks?hgS_doOtherUser=submit&hgS_otherUserName=Caroline%20Friedel&hgS_otherUserSessionName=HSV%2D1_4sU_RNA&singleSearch=knownCanonical&position=FIZ1
ENSG00000140990	NDUFB10	NADH dehydrogenase (ubiquinone) 1 beta subcomplex, 10, 22kDa [Source:HGNC Symbol;Acc:7696]	6.501	6.895	5.625	5.983	6.668	4.27	3.119	1.544	0.567	11.788	10.23	9.79	6.354	2.61	194.394	201.067	214.982	143.317	82.423	18.033	0	7	https://genome.ucsc.edu/cgi-bin/hgTracks?hgS_doOtherUser=submit&hgS_otherUserName=Caroline%20Friedel&hgS_otherUserSessionName=HSV%2D1_4sU_RNA&singleSearch=knownCanonical&position=NDUFB10
ENSG00000140992	PDPK1	3-phosphoinositide dependent protein kinase-1 [Source:HGNC Symbol;Acc:8816]	3.825	3.488	4.562	4.812	4.95	4.951	5.052	4.327	3.174	2.889	2.578	2.234	2.134	1.286	26.191	23.864	20.965	17.933	8.393	2.82	95	14	https://genome.ucsc.edu/cgi-bin/hgTracks?hgS_doOtherUser=submit&hgS_otherUserName=Caroline%20Friedel&hgS_otherUserSessionName=HSV%2D1_4sU_RNA&singleSearch=knownCanonical&position=PDPK1
ENSG00000140993	TIGD7	tigger transposable element derived 7 [Source:HGNC Symbol;Acc:18331]	1.36	1.597	1.021	0.847	0.695	0.578	0.489	0.382	0.236	0.832	0.517	0.363	0.296	0.14	NA	NA	NA	NA	NA	NA	80	0	https://genome.ucsc.edu/cgi-bin/hgTracks?hgS_doOtherUser=submit&hgS_otherUserName=Caroline%20Friedel&hgS_otherUserSessionName=HSV%2D1_4sU_RNA&singleSearch=knownCanonical&position=TIGD7
ENSG00000136830	FAM129B	family with sequence similarity 129, member B [Source:HGNC Symbol;Acc:25282]	40.438	36.09	37.202	33.336	29.405	20.017	16.286	7.322	3.547	68.675	50.514	42.251	31.677	14.53	372.611	377.473	350.703	239.243	135.31	31.219	0	1	https://genome.ucsc.edu/cgi-bin/hgTracks?hgS_doOtherUser=submit&hgS_otherUserName=Caroline%20Friedel&hgS_otherUserSessionName=HSV%2D1_4sU_RNA&singleSearch=knownCanonical&position=FAM129B
ENSG00000154237	LRRK1	leucine-rich repeat kinase 1 [Source:HGNC Symbol;Acc:18608]	2.267	1.689	1.58	2.49	2.15	1.965	1.663	1.432	1.243	0.718	0.513	0.562	0.456	0.383	3.082	2.665	2.126	1.358	0.874	0.295	71	Unclear	https://genome.ucsc.edu/cgi-bin/hgTracks?hgS_doOtherUser=submit&hgS_otherUserName=Caroline%20Friedel&hgS_otherUserSessionName=HSV%2D1_4sU_RNA&singleSearch=knownCanonical&position=LRRK1
ENSG00000140995	DEF8	differentially expressed in FDCP 8 homolog (mouse) [Source:HGNC Symbol;Acc:25969]	1.814	1.398	1.604	2.126	1.832	1.665	1.395	1.075	0.84	2.607	2.203	1.815	1.203	0.548	46.608	32.817	25.869	18.452	11.471	0	83	67	https://genome.ucsc.edu/cgi-bin/hgTracks?hgS_doOtherUser=submit&hgS_otherUserName=Caroline%20Friedel&hgS_otherUserSessionName=HSV%2D1_4sU_RNA&singleSearch=knownCanonical&position=DEF8
ENSG00000140983	RHOT2	ras homolog family member T2 [Source:HGNC Symbol;Acc:21169]	5.995	4.48	7.627	10.239	9.159	6.815	4.789	3.241	2.387	1.771	1.81	2.31	1.874	1.127	29.092	28.156	28.824	22.705	17.409	7.696	NA	NA	https://genome.ucsc.edu/cgi-bin/hgTracks?hgS_doOtherUser=submit&hgS_otherUserName=Caroline%20Friedel&hgS_otherUserSessionName=HSV%2D1_4sU_RNA&singleSearch=knownCanonical&position=RHOT2
ENSG00000269942	RP11-29B2.5		0.258	0.517	0.241	0.665	2.907	3.538	2.532	4.936	3.358	0.199	0.152	0.609	1.719	1.818	NA	NA	NA	NA	NA	NA	NA	NA	https://genome.ucsc.edu/cgi-bin/hgTracks?hgS_doOtherUser=submit&hgS_otherUserName=Caroline%20Friedel&hgS_otherUserSessionName=HSV%2D1_4sU_RNA&singleSearch=knownCanonical&position=RP11-29B2.5
ENSG00000140988	RPS2	ribosomal protein S2 [Source:HGNC Symbol;Acc:10404]	39.049	42.575	45.306	62.139	71.373	70.658	67.874	47.425	34.078	105.316	128.674	144.015	154.771	154.235	180.794	233.586	223.748	216.077	211.085	199.329	4	1	https://genome.ucsc.edu/cgi-bin/hgTracks?hgS_doOtherUser=submit&hgS_otherUserName=Caroline%20Friedel&hgS_otherUserSessionName=HSV%2D1_4sU_RNA&singleSearch=knownCanonical&position=RPS2
ENSG00000140987	ZSCAN32	zinc finger and SCAN domain containing 32 [Source:HGNC Symbol;Acc:20812]	2.311	1.932	2.673	1.927	0.997	0.638	0.678	0.477	0.379	1.446	0.979	1.138	0.85	0.237	NA	NA	NA	NA	NA	NA	41	259	https://genome.ucsc.edu/cgi-bin/hgTracks?hgS_doOtherUser=submit&hgS_otherUserName=Caroline%20Friedel&hgS_otherUserSessionName=HSV%2D1_4sU_RNA&singleSearch=knownCanonical&position=ZSCAN32
ENSG00000119630	PGF	placental growth factor [Source:HGNC Symbol;Acc:8893]	0.351	0.336	0.645	1.599	3.412	2.637	2.433	1.472	0.816	0.421	0.426	1.1	0.781	0.427	4.624	8.225	4.775	6.712	5.687	0.514	100	36	https://genome.ucsc.edu/cgi-bin/hgTracks?hgS_doOtherUser=submit&hgS_otherUserName=Caroline%20Friedel&hgS_otherUserSessionName=HSV%2D1_4sU_RNA&singleSearch=knownCanonical&position=PGF
ENSG00000119632	IFI27L2	interferon, alpha-inducible protein 27-like 2 [Source:HGNC Symbol;Acc:19753]	2.773	3.042	2.987	2.655	2.787	1.748	1.406	0.504	0.182	6.191	6.026	5.484	3.392	1.665	170.154	167.504	189.753	120.857	81.136	23.926	Unclear	5	https://genome.ucsc.edu/cgi-bin/hgTracks?hgS_doOtherUser=submit&hgS_otherUserName=Caroline%20Friedel&hgS_otherUserSessionName=HSV%2D1_4sU_RNA&singleSearch=knownCanonical&position=IFI27L2
ENSG00000167779	IGFBP6	insulin-like growth factor binding protein 6 [Source:HGNC Symbol;Acc:5475]	29.42	27.738	29.31	28.607	27.465	21.473	19.327	8.19	3.382	57.628	51.366	45.881	30.715	13.292	958.264	871.49	898.096	624.256	426.809	133.548	Unclear	1	https://genome.ucsc.edu/cgi-bin/hgTracks?hgS_doOtherUser=submit&hgS_otherUserName=Caroline%20Friedel&hgS_otherUserSessionName=HSV%2D1_4sU_RNA&singleSearch=knownCanonical&position=IGFBP6
ENSG00000167778	SPRYD3	SPRY domain containing 3 [Source:HGNC Symbol;Acc:25920]	6.139	6.301	6.014	5.063	4.504	3.192	3.024	1.652	0.792	10.393	9.073	8.339	6.831	3.306	38.45	40.215	35.762	31.206	20.13	5.712	Unclear	3	https://genome.ucsc.edu/cgi-bin/hgTracks?hgS_doOtherUser=submit&hgS_otherUserName=Caroline%20Friedel&hgS_otherUserSessionName=HSV%2D1_4sU_RNA&singleSearch=knownCanonical&position=SPRYD3
ENSG00000179241	LDLRAD3	low density lipoprotein receptor class A domain containing 3 [Source:HGNC Symbol;Acc:27046]	1.512	1.243	1.233	1.076	1.462	1.035	0.78	0.614	0.441	0.894	0.61	0.596	0.444	0.208	5.183	5.553	4.806	4.595	3.16	0.552	48	7	https://genome.ucsc.edu/cgi-bin/hgTracks?hgS_doOtherUser=submit&hgS_otherUserName=Caroline%20Friedel&hgS_otherUserSessionName=HSV%2D1_4sU_RNA&singleSearch=knownCanonical&position=LDLRAD3
ENSG00000142102	ATHL1	ATH1, acid trehalase-like 1 (yeast) [Source:HGNC Symbol;Acc:26210]	3.002	1.825	2.735	2.928	2.021	1.179	1.068	0.548	0.512	0.482	0.63	0.526	0.325	0.137	NA	NA	NA	NA	NA	NA	NA	NA	https://genome.ucsc.edu/cgi-bin/hgTracks?hgS_doOtherUser=submit&hgS_otherUserName=Caroline%20Friedel&hgS_otherUserSessionName=HSV%2D1_4sU_RNA&singleSearch=knownCanonical&position=ATHL1
ENSG00000119640	ACYP1	acylphosphatase 1, erythrocyte (common) type [Source:HGNC Symbol;Acc:179]	1.686	1.516	1.453	1.27	0.695	0.694	0.55	0.513	0.446	0.786	0.647	0.397	0.21	0.113	46.462	39.918	36.454	20.611	14.253	1.129	120	164	https://genome.ucsc.edu/cgi-bin/hgTracks?hgS_doOtherUser=submit&hgS_otherUserName=Caroline%20Friedel&hgS_otherUserSessionName=HSV%2D1_4sU_RNA&singleSearch=knownCanonical&position=ACYP1
ENSG00000272911	RP11-74E22.6		0.657	0.357	0.878	1.129	0.812	0.53	0.503	0.601	0.469	0.175	0.122	0.113	0.035	0.27	NA	NA	NA	NA	NA	NA	124	Unclear	https://genome.ucsc.edu/cgi-bin/hgTracks?hgS_doOtherUser=submit&hgS_otherUserName=Caroline%20Friedel&hgS_otherUserSessionName=HSV%2D1_4sU_RNA&singleSearch=knownCanonical&position=RP11-74E22.6
ENSG00000119638	NEK9	NIMA-related kinase 9 [Source:HGNC Symbol;Acc:18591]	4.703	3.714	3.702	3.785	3.422	2.471	2.304	1.187	0.955	3.104	2.827	2.049	1.633	0.93	26.543	25.749	27.481	22.953	12.851	3.071	57	0	https://genome.ucsc.edu/cgi-bin/hgTracks?hgS_doOtherUser=submit&hgS_otherUserName=Caroline%20Friedel&hgS_otherUserSessionName=HSV%2D1_4sU_RNA&singleSearch=knownCanonical&position=NEK9
ENSG00000119042	SATB2	SATB homeobox 2 [Source:HGNC Symbol;Acc:21637]	1.924	1.528	1.554	1.974	2.162	2.181	2.912	3.4	2.97	0.566	0.544	0.657	0.924	0.831	2.349	1.921	2.32	2.286	0.921	0	4	0	https://genome.ucsc.edu/cgi-bin/hgTracks?hgS_doOtherUser=submit&hgS_otherUserName=Caroline%20Friedel&hgS_otherUserSessionName=HSV%2D1_4sU_RNA&singleSearch=knownCanonical&position=SATB2
ENSG00000119041	GTF3C3	general transcription factor IIIC, polypeptide 3, 102kDa [Source:HGNC Symbol;Acc:4666]	2.732	2.359	2.893	2.724	2.145	1.784	1.797	2.096	1.902	3.944	3.73	3.151	2.176	1.186	22.827	18.89	20.171	17.068	5.922	1.001	145	49	https://genome.ucsc.edu/cgi-bin/hgTracks?hgS_doOtherUser=submit&hgS_otherUserName=Caroline%20Friedel&hgS_otherUserSessionName=HSV%2D1_4sU_RNA&singleSearch=knownCanonical&position=GTF3C3
ENSG00000167767	KRT80	keratin 80 [Source:HGNC Symbol;Acc:27056]	1.296	1.139	1.108	1.001	0.648	0.405	0.271	0.066	0.056	0.565	0.35	0.316	0.189	0.055	3.492	2.703	2.211	1.698	0.764	0	Unclear	Unclear	https://genome.ucsc.edu/cgi-bin/hgTracks?hgS_doOtherUser=submit&hgS_otherUserName=Caroline%20Friedel&hgS_otherUserSessionName=HSV%2D1_4sU_RNA&singleSearch=knownCanonical&position=KRT80
ENSG00000140961	OSGIN1	oxidative stress induced growth inhibitor 1 [Source:HGNC Symbol;Acc:30093]	1.135	1.464	2.666	1.954	1.703	1.437	1.303	0.675	0.52	0.25	0.339	0.41	0.53	0.182	NA	NA	NA	NA	NA	NA	NA	NA	https://genome.ucsc.edu/cgi-bin/hgTracks?hgS_doOtherUser=submit&hgS_otherUserName=Caroline%20Friedel&hgS_otherUserSessionName=HSV%2D1_4sU_RNA&singleSearch=knownCanonical&position=OSGIN1
ENSG00000075624	ACTB	actin, beta [Source:HGNC Symbol;Acc:132]	956.017	898.178	814.229	818.077	892.257	623.126	605.684	275.669	156.242	753.544	684.92	653.028	555.812	294.401	20934.9	19941	19018	17368.8	13828.6	5985.51	5	0	https://genome.ucsc.edu/cgi-bin/hgTracks?hgS_doOtherUser=submit&hgS_otherUserName=Caroline%20Friedel&hgS_otherUserSessionName=HSV%2D1_4sU_RNA&singleSearch=knownCanonical&position=ACTB
ENSG00000140950	TLDC1	TBC/LysM-associated domain containing 1 [Source:HGNC Symbol;Acc:29325]	6.142	5.519	5.761	5.37	4.139	2.618	1.943	1.314	0.818	7.092	5.133	3.378	2.22	0.8	80.524	53.292	56.2	40.94	16.825	3.386	Unclear	38	https://genome.ucsc.edu/cgi-bin/hgTracks?hgS_doOtherUser=submit&hgS_otherUserName=Caroline%20Friedel&hgS_otherUserSessionName=HSV%2D1_4sU_RNA&singleSearch=knownCanonical&position=TLDC1
ENSG00000171223	JUNB	jun B proto-oncogene [Source:HGNC Symbol;Acc:6205]	53.357	48.017	94.799	104.706	104.473	86.025	58.413	21.103	5.275	12.276	15.143	40.085	28.076	7.551	71.385	123.361	171.665	353.363	309.604	78.06	Unclear	5	https://genome.ucsc.edu/cgi-bin/hgTracks?hgS_doOtherUser=submit&hgS_otherUserName=Caroline%20Friedel&hgS_otherUserSessionName=HSV%2D1_4sU_RNA&singleSearch=knownCanonical&position=JUNB
ENSG00000119661	DNAL1	dynein, axonemal, light chain 1 [Source:HGNC Symbol;Acc:23247]	1.255	1.245	1.529	1.41	1.253	0.973	0.821	0.693	0.526	2.648	2.243	1.737	1.018	0.504	22.386	14.516	20.315	13.141	6.842	0	150	5	https://genome.ucsc.edu/cgi-bin/hgTracks?hgS_doOtherUser=submit&hgS_otherUserName=Caroline%20Friedel&hgS_otherUserSessionName=HSV%2D1_4sU_RNA&singleSearch=knownCanonical&position=DNAL1
ENSG00000119655	NPC2	Niemann-Pick disease, type C2 [Source:HGNC Symbol;Acc:14537]	5.687	5.567	5.181	4.932	4.889	4.103	3.908	1.376	0.901	13.767	12.004	10.982	7.399	2.855	328.97	370.282	353.979	258.319	178.101	62.722	28	42	https://genome.ucsc.edu/cgi-bin/hgTracks?hgS_doOtherUser=submit&hgS_otherUserName=Caroline%20Friedel&hgS_otherUserSessionName=HSV%2D1_4sU_RNA&singleSearch=knownCanonical&position=NPC2
ENSG00000258755	DUX4L7	double homeobox 4 like 7 [Source:HGNC Symbol;Acc:37266]	0	0	0.161	2.544	3.241	3.615	2.745	1.581	0.45	0	0.048	0.583	0.82	0.433	NA	NA	NA	NA	NA	NA	0	152	https://genome.ucsc.edu/cgi-bin/hgTracks?hgS_doOtherUser=submit&hgS_otherUserName=Caroline%20Friedel&hgS_otherUserSessionName=HSV%2D1_4sU_RNA&singleSearch=knownCanonical&position=DUX4L7
ENSG00000136888	ATP6V1G1	ATPase, H+ transporting, lysosomal 13kDa, V1 subunit G1 [Source:HGNC Symbol;Acc:864]	20.009	17.825	21.348	14.95	12.196	9.299	4.319	3.304	1.783	32.428	27.5	21.254	9.941	2.833	337.324	328.92	334.486	202.372	88.648	7.744	100	0	https://genome.ucsc.edu/cgi-bin/hgTracks?hgS_doOtherUser=submit&hgS_otherUserName=Caroline%20Friedel&hgS_otherUserSessionName=HSV%2D1_4sU_RNA&singleSearch=knownCanonical&position=ATP6V1G1
ENSG00000119673	ACOT2	acyl-CoA thioesterase 2 [Source:HGNC Symbol;Acc:18431]	2.347	2.119	2.814	1.792	1.723	1.457	1.784	0.618	0.276	2.58	1.852	2.297	2.156	1.009	46.576	42.661	40.681	35.945	32.091	14.335	Unclear	30	https://genome.ucsc.edu/cgi-bin/hgTracks?hgS_doOtherUser=submit&hgS_otherUserName=Caroline%20Friedel&hgS_otherUserSessionName=HSV%2D1_4sU_RNA&singleSearch=knownCanonical&position=ACOT2
ENSG00000140941	MAP1LC3B	microtubule-associated protein 1 light chain 3 beta [Source:HGNC Symbol;Acc:13352]	5.632	5.7	6.288	7.711	10.421	8.655	8.222	5.236	3.595	3.776	3.621	3.793	2.749	1.445	394.438	426.689	449.993	366.987	253.287	62.722	195	1	https://genome.ucsc.edu/cgi-bin/hgTracks?hgS_doOtherUser=submit&hgS_otherUserName=Caroline%20Friedel&hgS_otherUserSessionName=HSV%2D1_4sU_RNA&singleSearch=knownCanonical&position=MAP1LC3B
ENSG00000140943	MBTPS1	membrane-bound transcription factor peptidase, site 1 [Source:HGNC Symbol;Acc:15456]	5.112	4.156	3.818	3.869	3.7	2.884	2.183	1.251	0.706	7.094	4.771	3.265	1.684	0.651	17.778	14.428	10.917	8.846	2.989	0.391	63	22	https://genome.ucsc.edu/cgi-bin/hgTracks?hgS_doOtherUser=submit&hgS_otherUserName=Caroline%20Friedel&hgS_otherUserSessionName=HSV%2D1_4sU_RNA&singleSearch=knownCanonical&position=MBTPS1
ENSG00000136881	BAAT	bile acid CoA: amino acid N-acyltransferase (glycine N-choloyltransferase) [Source:HGNC Symbol;Acc:932]	0.028	0.023	0.02	0.062	0.357	0.949	1.253	1.421	0.93	0	0.011	0.135	0.274	0.317	NA	NA	NA	NA	NA	NA	85	97	https://genome.ucsc.edu/cgi-bin/hgTracks?hgS_doOtherUser=submit&hgS_otherUserName=Caroline%20Friedel&hgS_otherUserSessionName=HSV%2D1_4sU_RNA&singleSearch=knownCanonical&position=BAAT
ENSG00000140945	CDH13	cadherin 13 [Source:HGNC Symbol;Acc:1753]	8.521	8.016	5.483	5.49	6.161	4.263	4.101	2.834	3.288	4.777	3.196	2.855	1.923	1.527	86.746	86.545	78.53	56.909	27.8	3.42	88	0	https://genome.ucsc.edu/cgi-bin/hgTracks?hgS_doOtherUser=submit&hgS_otherUserName=Caroline%20Friedel&hgS_otherUserSessionName=HSV%2D1_4sU_RNA&singleSearch=knownCanonical&position=CDH13
ENSG00000140948	ZCCHC14	zinc finger, CCHC domain containing 14 [Source:HGNC Symbol;Acc:24134]	4.253	3.742	4.867	3.432	2.586	1.619	1.42	0.792	0.55	0.911	0.74	0.599	0.481	0.343	3.767	3.905	3.587	2.384	1.09	0	Unclear	Unclear	https://genome.ucsc.edu/cgi-bin/hgTracks?hgS_doOtherUser=submit&hgS_otherUserName=Caroline%20Friedel&hgS_otherUserSessionName=HSV%2D1_4sU_RNA&singleSearch=knownCanonical&position=ZCCHC14
ENSG00000119013	NDUFB3	NADH dehydrogenase (ubiquinone) 1 beta subcomplex, 3, 12kDa [Source:HGNC Symbol;Acc:7698]	5.263	5.505	4.908	3.098	3.275	2.416	1.634	0.721	0.525	13.142	10.332	7.809	3.669	1.489	313.717	335.994	296.201	171.102	71.751	5.238	54	2	https://genome.ucsc.edu/cgi-bin/hgTracks?hgS_doOtherUser=submit&hgS_otherUserName=Caroline%20Friedel&hgS_otherUserSessionName=HSV%2D1_4sU_RNA&singleSearch=knownCanonical&position=NDUFB3
ENSG00000126773	PCNXL4	pecanex-like 4 (Drosophila) [Source:HGNC Symbol;Acc:20349]	6.082	5.593	6.099	5.102	4.233	2.692	1.981	1.278	0.814	7.141	5.748	4.257	3.218	1.735	8.11	7.715	5.837	3.512	1.233	0.352	37	0	https://genome.ucsc.edu/cgi-bin/hgTracks?hgS_doOtherUser=submit&hgS_otherUserName=Caroline%20Friedel&hgS_otherUserSessionName=HSV%2D1_4sU_RNA&singleSearch=knownCanonical&position=PCNXL4
ENSG00000119669	IRF2BPL	interferon regulatory factor 2 binding protein-like [Source:HGNC Symbol;Acc:14282]	26.233	22.792	27.771	13.763	8.066	4.972	3.36	1.386	0.525	4.608	3.719	3.898	2.13	0.674	44.975	47.345	51.777	34.721	12.558	3.372	Unclear	Unclear	https://genome.ucsc.edu/cgi-bin/hgTracks?hgS_doOtherUser=submit&hgS_otherUserName=Caroline%20Friedel&hgS_otherUserSessionName=HSV%2D1_4sU_RNA&singleSearch=knownCanonical&position=IRF2BPL
ENSG00000126775	ATG14	autophagy related 14 [Source:HGNC Symbol;Acc:19962]	2.989	3.32	3.482	3.842	4.065	3.622	3.609	3.014	1.994	3.931	4.154	4.688	4.797	3.092	9.797	4.43	8.591	9.687	4.714	1.801	39	0	https://genome.ucsc.edu/cgi-bin/hgTracks?hgS_doOtherUser=submit&hgS_otherUserName=Caroline%20Friedel&hgS_otherUserSessionName=HSV%2D1_4sU_RNA&singleSearch=knownCanonical&position=ATG14
ENSG00000126777	KTN1	kinectin 1 (kinesin receptor) [Source:HGNC Symbol;Acc:6467]	6.144	5.602	5.02	4.129	4.003	3.155	2.539	2.2	1.718	13.268	9.864	7.086	5.127	2.726	58.591	60.819	61.154	35.862	13.019	2.186	91	0	https://genome.ucsc.edu/cgi-bin/hgTracks?hgS_doOtherUser=submit&hgS_otherUserName=Caroline%20Friedel&hgS_otherUserSessionName=HSV%2D1_4sU_RNA&singleSearch=knownCanonical&position=KTN1
ENSG00000126778	SIX1	SIX homeobox 1 [Source:HGNC Symbol;Acc:10887]	14.25	13.921	16.525	9.373	4.998	3.311	2.417	1.02	0.544	5.264	5.452	5.864	4.206	1.602	84.941	85.358	121.609	87.408	33.133	8.202	Unclear	Unclear	https://genome.ucsc.edu/cgi-bin/hgTracks?hgS_doOtherUser=submit&hgS_otherUserName=Caroline%20Friedel&hgS_otherUserSessionName=HSV%2D1_4sU_RNA&singleSearch=knownCanonical&position=SIX1
ENSG00000180901	KCTD2	potassium channel tetramerization domain containing 2 [Source:HGNC Symbol;Acc:21294]	3.948	3.612	5.721	4.184	3.356	2.406	2.638	1.383	1.232	3.115	2.425	2.361	2.423	1.246	16.316	17.244	16.719	17.8	12.411	4.416	4	29	https://genome.ucsc.edu/cgi-bin/hgTracks?hgS_doOtherUser=submit&hgS_otherUserName=Caroline%20Friedel&hgS_otherUserSessionName=HSV%2D1_4sU_RNA&singleSearch=knownCanonical&position=KCTD2
ENSG00000119682	AREL1	apoptosis resistant E3 ubiquitin protein ligase 1 [Source:HGNC Symbol;Acc:20363]	5.393	4.155	4.95	5.014	4.485	4.578	3.866	4.094	3.232	4.236	2.444	2.018	1.756	1.271	4.389	1.8	3.202	1.868	0.654	0	51	0	https://genome.ucsc.edu/cgi-bin/hgTracks?hgS_doOtherUser=submit&hgS_otherUserName=Caroline%20Friedel&hgS_otherUserSessionName=HSV%2D1_4sU_RNA&singleSearch=knownCanonical&position=AREL1
ENSG00000136897	MRPL50	mitochondrial ribosomal protein L50 [Source:HGNC Symbol;Acc:16654]	3.822	3.281	3.829	2.664	2.578	2.088	1.938	2.1	1.905	4.904	4.755	4.287	2.871	2.141	80.362	68.633	79.572	51.51	18.546	2.775	70	1	https://genome.ucsc.edu/cgi-bin/hgTracks?hgS_doOtherUser=submit&hgS_otherUserName=Caroline%20Friedel&hgS_otherUserSessionName=HSV%2D1_4sU_RNA&singleSearch=knownCanonical&position=MRPL50
ENSG00000119681	LTBP2	latent transforming growth factor beta binding protein 2 [Source:HGNC Symbol;Acc:6715]	25.982	22.933	16.728	17.524	16.41	10.537	8.394	3.201	2.112	4.237	3.464	2.722	2.307	1.245	69.631	71.72	64.231	46.897	25.806	5.275	Unclear	15	https://genome.ucsc.edu/cgi-bin/hgTracks?hgS_doOtherUser=submit&hgS_otherUserName=Caroline%20Friedel&hgS_otherUserSessionName=HSV%2D1_4sU_RNA&singleSearch=knownCanonical&position=LTBP2
ENSG00000119684	MLH3	mutL homolog 3 [Source:HGNC Symbol;Acc:7128]	1.621	1.216	1.343	1.175	0.977	0.924	1.09	0.938	1.042	2.324	2.274	1.934	2.095	1.848	2.435	2.61	2.151	2.387	0.361	0.107	75	55	https://genome.ucsc.edu/cgi-bin/hgTracks?hgS_doOtherUser=submit&hgS_otherUserName=Caroline%20Friedel&hgS_otherUserSessionName=HSV%2D1_4sU_RNA&singleSearch=knownCanonical&position=MLH3
ENSG00000126790	L3HYPDH	L-3-hydroxyproline dehydratase (trans-) [Source:HGNC Symbol;Acc:20488]	5.127	5.007	5.209	3.899	2.679	1.888	1.342	0.977	0.315	3.394	3.534	2.665	1.782	1.039	31.041	29.435	30.165	21.123	15.86	4.055	NA	NA	https://genome.ucsc.edu/cgi-bin/hgTracks?hgS_doOtherUser=submit&hgS_otherUserName=Caroline%20Friedel&hgS_otherUserSessionName=HSV%2D1_4sU_RNA&singleSearch=knownCanonical&position=L3HYPDH
ENSG00000119685	TTLL5	tubulin tyrosine ligase-like family, member 5 [Source:HGNC Symbol;Acc:19963]	1.366	1.127	0.974	1.057	1.391	1.359	1.433	1.391	1.535	1.583	1.088	0.997	1.008	0.673	4.075	4.47	3.602	1.784	0.695	0.072	NA	NA	https://genome.ucsc.edu/cgi-bin/hgTracks?hgS_doOtherUser=submit&hgS_otherUserName=Caroline%20Friedel&hgS_otherUserSessionName=HSV%2D1_4sU_RNA&singleSearch=knownCanonical&position=TTLL5
ENSG00000136891	TEX10	testis expressed 10 [Source:HGNC Symbol;Acc:25988]	2.375	2.605	3.242	3.203	2.843	2.523	2.293	1.876	1.172	5.218	4.779	4.29	3.897	2.191	21.824	18.991	25.379	16.114	9.73	2.354	25	3	https://genome.ucsc.edu/cgi-bin/hgTracks?hgS_doOtherUser=submit&hgS_otherUserName=Caroline%20Friedel&hgS_otherUserSessionName=HSV%2D1_4sU_RNA&singleSearch=knownCanonical&position=TEX10
ENSG00000140931	CMTM3	CKLF-like MARVEL transmembrane domain containing 3 [Source:HGNC Symbol;Acc:19174]	4.564	4.926	5.66	4.213	3.385	2.527	2.23	1.261	0.624	3.236	3.285	2.884	2.302	1.223	37.614	35.498	36.009	25.102	18.696	10.317	Unclear	8	https://genome.ucsc.edu/cgi-bin/hgTracks?hgS_doOtherUser=submit&hgS_otherUserName=Caroline%20Friedel&hgS_otherUserSessionName=HSV%2D1_4sU_RNA&singleSearch=knownCanonical&position=CMTM3
ENSG00000140939	NOL3	nucleolar protein 3 (apoptosis repressor with CARD domain) [Source:HGNC Symbol;Acc:7869]	1.765	1.183	1.587	1.896	1.58	0.942	0.766	0.333	0.266	1.05	0.981	0.99	0.577	0.151	20.697	17.714	11.126	9.829	6.998	3.516	NA	NA	https://genome.ucsc.edu/cgi-bin/hgTracks?hgS_doOtherUser=submit&hgS_otherUserName=Caroline%20Friedel&hgS_otherUserSessionName=HSV%2D1_4sU_RNA&singleSearch=knownCanonical&position=NOL3
ENSG00000140937	CDH11	cadherin 11, type 2, OB-cadherin (osteoblast) [Source:HGNC Symbol;Acc:1750]	19.943	16.458	12.996	13.464	15.638	12.004	9.627	6.895	5.524	27.596	15.861	11.094	6.544	2.595	189.195	173.32	147.152	94.805	40.382	4.062	48	0	https://genome.ucsc.edu/cgi-bin/hgTracks?hgS_doOtherUser=submit&hgS_otherUserName=Caroline%20Friedel&hgS_otherUserSessionName=HSV%2D1_4sU_RNA&singleSearch=knownCanonical&position=CDH11
ENSG00000126785	RHOJ	ras homolog family member J [Source:HGNC Symbol;Acc:688]	0.89	1.086	0.94	0.686	0.67	0.547	0.567	0.514	0.281	0.326	0.225	0.227	0.112	0.022	1.573	4.648	3.148	1.84	0.714	0	NA	NA	https://genome.ucsc.edu/cgi-bin/hgTracks?hgS_doOtherUser=submit&hgS_otherUserName=Caroline%20Friedel&hgS_otherUserSessionName=HSV%2D1_4sU_RNA&singleSearch=knownCanonical&position=RHOJ
ENSG00000119004	CYP20A1	cytochrome P450, family 20, subfamily A, polypeptide 1 [Source:HGNC Symbol;Acc:20576]	3.152	3.289	3.332	2.759	2.344	1.672	1.82	1.717	1.332	7.32	7.075	5.213	3.761	1.996	15.287	19.989	18.965	15.755	10.292	1.922	Unclear	79	https://genome.ucsc.edu/cgi-bin/hgTracks?hgS_doOtherUser=submit&hgS_otherUserName=Caroline%20Friedel&hgS_otherUserSessionName=HSV%2D1_4sU_RNA&singleSearch=knownCanonical&position=CYP20A1
ENSG00000126787	DLGAP5	discs, large (Drosophila) homolog-associated protein 5 [Source:HGNC Symbol;Acc:16864]	5.602	4.66	5.117	3.328	3.278	1.65	1.837	1.151	0.519	6.276	5.067	4.341	4.029	1.791	82.63	65.461	70.017	51.675	35.238	11.453	58	27	https://genome.ucsc.edu/cgi-bin/hgTracks?hgS_doOtherUser=submit&hgS_otherUserName=Caroline%20Friedel&hgS_otherUserSessionName=HSV%2D1_4sU_RNA&singleSearch=knownCanonical&position=DLGAP5
ENSG00000161714	PLCD3	phospholipase C, delta 3 [Source:HGNC Symbol;Acc:9061]	3.119	2.494	3.882	4.163	3.163	2.285	1.98	1.199	0.769	1.759	1.486	1.435	1.144	0.758	11.18	7.645	11.239	9.222	4.559	1.411	79	41	https://genome.ucsc.edu/cgi-bin/hgTracks?hgS_doOtherUser=submit&hgS_otherUserName=Caroline%20Friedel&hgS_otherUserSessionName=HSV%2D1_4sU_RNA&singleSearch=knownCanonical&position=PLCD3
ENSG00000163171	CDC42EP3	CDC42 effector protein (Rho GTPase binding) 3 [Source:HGNC Symbol;Acc:16943]	41.607	31.048	29.663	21.143	16.688	11.716	9.583	6.376	4.52	24.291	14.079	11.704	6.515	2.275	344.984	294.823	297.36	220.5	82.349	8.585	180	0	https://genome.ucsc.edu/cgi-bin/hgTracks?hgS_doOtherUser=submit&hgS_otherUserName=Caroline%20Friedel&hgS_otherUserSessionName=HSV%2D1_4sU_RNA&singleSearch=knownCanonical&position=CDC42EP3
ENSG00000163170	BOLA3	bolA family member 3 [Source:HGNC Symbol;Acc:24415]	1.496	1.282	1.19	1.203	1.939	2.172	1.614	1.64	1.284	1.973	1.714	1.609	1.109	0.724	42.196	32.116	67.008	24.034	13.605	2.409	160	100	https://genome.ucsc.edu/cgi-bin/hgTracks?hgS_doOtherUser=submit&hgS_otherUserName=Caroline%20Friedel&hgS_otherUserSessionName=HSV%2D1_4sU_RNA&singleSearch=knownCanonical&position=BOLA3
ENSG00000148377	IDI2	isopentenyl-diphosphate delta isomerase 2 [Source:HGNC Symbol;Acc:23487]	0	0	0	0	0.604	3.66	5.131	4.288	4.884	0	0.022	0.168	0.317	0.638	NA	NA	NA	NA	NA	NA	37	33	https://genome.ucsc.edu/cgi-bin/hgTracks?hgS_doOtherUser=submit&hgS_otherUserName=Caroline%20Friedel&hgS_otherUserSessionName=HSV%2D1_4sU_RNA&singleSearch=knownCanonical&position=IDI2
ENSG00000088179	PTPN4	protein tyrosine phosphatase, non-receptor type 4 (megakaryocyte) [Source:HGNC Symbol;Acc:9656]	0.97	0.996	0.621	0.887	1.164	1.146	1.118	1.079	0.9	1.294	1.195	1.192	1.163	0.782	NA	NA	NA	NA	NA	NA	83	6	https://genome.ucsc.edu/cgi-bin/hgTracks?hgS_doOtherUser=submit&hgS_otherUserName=Caroline%20Friedel&hgS_otherUserSessionName=HSV%2D1_4sU_RNA&singleSearch=knownCanonical&position=PTPN4
ENSG00000119689	DLST	dihydrolipoamide S-succinyltransferase (E2 component of 2-oxo-glutarate complex) [Source:HGNC Symbol;Acc:2911]	10.119	9.639	11.526	12.592	12.697	10.189	9.269	6.332	4.654	8.311	8.256	7.806	6.411	4.204	132.557	138.586	147.978	122.409	103.813	46.505	NA	NA	https://genome.ucsc.edu/cgi-bin/hgTracks?hgS_doOtherUser=submit&hgS_otherUserName=Caroline%20Friedel&hgS_otherUserSessionName=HSV%2D1_4sU_RNA&singleSearch=knownCanonical&position=DLST
ENSG00000119688	ABCD4	ATP-binding cassette, sub-family D (ALD), member 4 [Source:HGNC Symbol;Acc:68]	1.311	1.236	1.53	1.914	1.472	1.519	1.192	1.233	1.003	0.512	0.66	0.639	0.537	0.287	6.201	7.73	6.883	5.053	2.458	0.523	51	1	https://genome.ucsc.edu/cgi-bin/hgTracks?hgS_doOtherUser=submit&hgS_otherUserName=Caroline%20Friedel&hgS_otherUserSessionName=HSV%2D1_4sU_RNA&singleSearch=knownCanonical&position=ABCD4
ENSG00000163162	RNF149	ring finger protein 149 [Source:HGNC Symbol;Acc:23137]	2.992	2.898	3.529	4.012	4.15	3.1	2.947	1.776	1.368	4.439	4.84	4.483	4.192	2.911	47.108	44.287	50.568	42.812	34.36	19.493	68	6	https://genome.ucsc.edu/cgi-bin/hgTracks?hgS_doOtherUser=submit&hgS_otherUserName=Caroline%20Friedel&hgS_otherUserSessionName=HSV%2D1_4sU_RNA&singleSearch=knownCanonical&position=RNF149
ENSG00000163161	ERCC3	excision repair cross-complementing rodent repair deficiency, complementation group 3 [Source:HGNC Symbol;Acc:3435]	4.357	3.879	4.421	4.805	4.556	3.595	3.052	2.031	1.524	2.609	2.385	2.279	1.681	1.019	24.047	23.97	25.629	16.378	10.295	3.488	18	41	https://genome.ucsc.edu/cgi-bin/hgTracks?hgS_doOtherUser=submit&hgS_otherUserName=Caroline%20Friedel&hgS_otherUserSessionName=HSV%2D1_4sU_RNA&singleSearch=knownCanonical&position=ERCC3
ENSG00000163166	IWS1	IWS1 homolog (S. cerevisiae) [Source:HGNC Symbol;Acc:25467]	7.821	7.998	9.067	7.172	6.397	4.993	5.057	3.265	3.168	7.947	6.185	4.813	3.881	2.241	44.232	45.654	45.086	31.438	13.678	1.896	51	0	https://genome.ucsc.edu/cgi-bin/hgTracks?hgS_doOtherUser=submit&hgS_otherUserName=Caroline%20Friedel&hgS_otherUserSessionName=HSV%2D1_4sU_RNA&singleSearch=knownCanonical&position=IWS1
ENSG00000148468	FAM171A1	family with sequence similarity 171, member A1 [Source:HGNC Symbol;Acc:23522]	5.025	3.988	3.283	3.89	3.757	3.036	2.867	1.787	1.472	3.759	2.67	2.142	1.804	0.853	6.271	8.311	5.42	4.934	1.909	1.64	14	1	https://genome.ucsc.edu/cgi-bin/hgTracks?hgS_doOtherUser=submit&hgS_otherUserName=Caroline%20Friedel&hgS_otherUserSessionName=HSV%2D1_4sU_RNA&singleSearch=knownCanonical&position=FAM171A1
ENSG00000215375	MYL5	myosin, light chain 5, regulatory [Source:HGNC Symbol;Acc:7586]	1.396	1.195	1.611	1.814	1.372	1.184	1.051	0.529	0.252	0.827	0.881	0.943	0.509	0.275	13.358	7.007	8.331	3.906	3.446	0	132	0	https://genome.ucsc.edu/cgi-bin/hgTracks?hgS_doOtherUser=submit&hgS_otherUserName=Caroline%20Friedel&hgS_otherUserSessionName=HSV%2D1_4sU_RNA&singleSearch=knownCanonical&position=MYL5
ENSG00000008283	CYB561	cytochrome b561 [Source:HGNC Symbol;Acc:2571]	1.531	1.126	1.454	1.064	0.964	0.927	0.415	0.324	0.088	1.577	1.506	1.233	0.914	0.388	13.359	13.396	12.462	10.412	4.202	3.681	NA	NA	https://genome.ucsc.edu/cgi-bin/hgTracks?hgS_doOtherUser=submit&hgS_otherUserName=Caroline%20Friedel&hgS_otherUserSessionName=HSV%2D1_4sU_RNA&singleSearch=knownCanonical&position=CYB561
ENSG00000240344	PPIL3	peptidylprolyl isomerase (cyclophilin)-like 3 [Source:HGNC Symbol;Acc:9262]	2.733	1.88	1.941	1.937	1.374	1.434	1.652	1.365	1.361	3.522	2.754	2.126	1.575	0.865	56.198	54.372	39.499	31.048	10.721	1.496	95	134	https://genome.ucsc.edu/cgi-bin/hgTracks?hgS_doOtherUser=submit&hgS_otherUserName=Caroline%20Friedel&hgS_otherUserSessionName=HSV%2D1_4sU_RNA&singleSearch=knownCanonical&position=PPIL3
ENSG00000148459	PDSS1	prenyl (decaprenyl) diphosphate synthase, subunit 1 [Source:HGNC Symbol;Acc:17759]	2.104	1.998	2.692	2.539	2.422	1.737	1.524	1.058	0.425	1.274	1.354	1.529	1.146	0.762	12.247	9.621	12.371	10.374	5.101	0.763	Unclear	0	https://genome.ucsc.edu/cgi-bin/hgTracks?hgS_doOtherUser=submit&hgS_otherUserName=Caroline%20Friedel&hgS_otherUserSessionName=HSV%2D1_4sU_RNA&singleSearch=knownCanonical&position=PDSS1
ENSG00000148450	MSRB2	methionine sulfoxide reductase B2 [Source:HGNC Symbol;Acc:17061]	1.74	1.684	1.728	1.846	1.57	1.388	1.31	0.788	0.17	2.814	2.358	2.284	2.181	1.46	49.208	47.173	47.003	30.801	29.165	11.794	Unclear	6	https://genome.ucsc.edu/cgi-bin/hgTracks?hgS_doOtherUser=submit&hgS_otherUserName=Caroline%20Friedel&hgS_otherUserSessionName=HSV%2D1_4sU_RNA&singleSearch=knownCanonical&position=MSRB2
ENSG00000008294	SPAG9	sperm associated antigen 9 [Source:HGNC Symbol;Acc:14524]	7.128	7.281	6.932	7.67	6.798	6.603	6.396	5.532	4.161	11.32	10.717	8.781	8.126	5.334	33.203	38.182	40.884	23.996	14.127	5.387	87	2	https://genome.ucsc.edu/cgi-bin/hgTracks?hgS_doOtherUser=submit&hgS_otherUserName=Caroline%20Friedel&hgS_otherUserSessionName=HSV%2D1_4sU_RNA&singleSearch=knownCanonical&position=SPAG9
ENSG00000169499	PLEKHA2	pleckstrin homology domain containing, family A (phosphoinositide binding specific) member 2 [Source:HGNC Symbol;Acc:14336]	6.798	5.604	7.109	5.458	4.517	2.724	2.28	1.439	1.403	9.676	6.398	5.27	3.396	1.095	26.97	21.487	22.697	13.06	7.831	0.222	NA	NA	https://genome.ucsc.edu/cgi-bin/hgTracks?hgS_doOtherUser=submit&hgS_otherUserName=Caroline%20Friedel&hgS_otherUserSessionName=HSV%2D1_4sU_RNA&singleSearch=knownCanonical&position=PLEKHA2
ENSG00000148484	RSU1	Ras suppressor protein 1 [Source:HGNC Symbol;Acc:10464]	13.324	12.647	10.516	10.767	10.072	8.098	6.868	4.817	3.047	26.009	22.237	18.807	14.346	6.498	368.562	397.485	385.896	285.19	186.384	65.482	29	1	https://genome.ucsc.edu/cgi-bin/hgTracks?hgS_doOtherUser=submit&hgS_otherUserName=Caroline%20Friedel&hgS_otherUserSessionName=HSV%2D1_4sU_RNA&singleSearch=knownCanonical&position=RSU1
ENSG00000148483	TMEM236	transmembrane protein 236 [Source:HGNC Symbol;Acc:23473]	0.01	0	0.005	0	0.123	0.8	1.403	1.887	1.936	0.002	0	0.044	0.14	0.344	NA	NA	NA	NA	NA	NA	134	118	https://genome.ucsc.edu/cgi-bin/hgTracks?hgS_doOtherUser=submit&hgS_otherUserName=Caroline%20Friedel&hgS_otherUserSessionName=HSV%2D1_4sU_RNA&singleSearch=knownCanonical&position=TMEM236
ENSG00000169490	TM2D2	TM2 domain containing 2 [Source:HGNC Symbol;Acc:24127]	5.036	4.715	4.616	3.487	2.652	1.866	1.631	1.057	0.754	6.321	5.906	5.308	4.404	2.142	83.818	92.024	94.869	90.354	57.943	21.83	65	27	https://genome.ucsc.edu/cgi-bin/hgTracks?hgS_doOtherUser=submit&hgS_otherUserName=Caroline%20Friedel&hgS_otherUserSessionName=HSV%2D1_4sU_RNA&singleSearch=knownCanonical&position=TM2D2
ENSG00000148481	FAM188A	family with sequence similarity 188, member A [Source:HGNC Symbol;Acc:23578]	3.623	3.365	3.859	3.985	3.271	2.372	1.924	1.307	1.176	7.414	6.972	5.438	4.975	3.924	17.616	21.071	18.241	11.3	5.982	1.856	97	1	https://genome.ucsc.edu/cgi-bin/hgTracks?hgS_doOtherUser=submit&hgS_otherUserName=Caroline%20Friedel&hgS_otherUserSessionName=HSV%2D1_4sU_RNA&singleSearch=knownCanonical&position=FAM188A
ENSG00000142089	IFITM3	interferon induced transmembrane protein 3 [Source:HGNC Symbol;Acc:5414]	43.187	41.936	35.989	41.101	44.369	32.346	29.541	14.664	7.876	22.49	22.196	20.967	14.679	9.168	1365.47	1420.63	1468.01	1147.64	784.395	246.792	1	0	https://genome.ucsc.edu/cgi-bin/hgTracks?hgS_doOtherUser=submit&hgS_otherUserName=Caroline%20Friedel&hgS_otherUserSessionName=HSV%2D1_4sU_RNA&singleSearch=knownCanonical&position=IFITM3
ENSG00000232671	RP11-126K1.2	Uncharacterized protein [Source:UniProtKB/TrEMBL;Acc:A2A3Q1]	0.399	0.396	0.559	0.446	0.752	0.464	0.855	1.212	0.829	0.171	0.107	0.215	0.177	0.076	NA	NA	NA	NA	NA	NA	NA	NA	https://genome.ucsc.edu/cgi-bin/hgTracks?hgS_doOtherUser=submit&hgS_otherUserName=Caroline%20Friedel&hgS_otherUserSessionName=HSV%2D1_4sU_RNA&singleSearch=knownCanonical&position=RP11-126K1.2
ENSG00000148429	USP6NL	USP6 N-terminal like [Source:HGNC Symbol;Acc:16858]	1.266	1.026	1.165	1.482	1.817	2.194	2.428	2.279	1.878	1.055	0.695	0.901	0.834	0.576	2.278	2.959	2.713	2.309	1.136	0	103	0	https://genome.ucsc.edu/cgi-bin/hgTracks?hgS_doOtherUser=submit&hgS_otherUserName=Caroline%20Friedel&hgS_otherUserSessionName=HSV%2D1_4sU_RNA&singleSearch=knownCanonical&position=USP6NL
ENSG00000148426	PROSER2	proline and serine-rich protein 2 [Source:HGNC Symbol;Acc:23728]	1.005	0.894	0.777	0.653	0.464	0.262	0.13	0.057	0.013	0.431	0.344	0.284	0.183	0.031	8.465	5.694	5.979	3.154	1.872	0.219	0	131	https://genome.ucsc.edu/cgi-bin/hgTracks?hgS_doOtherUser=submit&hgS_otherUserName=Caroline%20Friedel&hgS_otherUserSessionName=HSV%2D1_4sU_RNA&singleSearch=knownCanonical&position=PROSER2
ENSG00000169439	SDC2	syndecan 2 [Source:HGNC Symbol;Acc:10659]	10.369	8.133	7.934	6.115	4.908	3.43	2.29	1.354	0.987	32.702	21.071	13.649	5.72	1.226	635.416	668.966	443.712	486.648	108.65	16.614	32	0	https://genome.ucsc.edu/cgi-bin/hgTracks?hgS_doOtherUser=submit&hgS_otherUserName=Caroline%20Friedel&hgS_otherUserSessionName=HSV%2D1_4sU_RNA&singleSearch=knownCanonical&position=SDC2
ENSG00000119723	COQ6	coenzyme Q6 monooxygenase [Source:HGNC Symbol;Acc:20233]	1.322	1.175	1.473	1.441	1.182	1.321	1.323	1.322	1.137	1.017	1.054	0.855	0.729	0.536	21.682	26.12	22.91	15.451	10.866	3.386	108	57	https://genome.ucsc.edu/cgi-bin/hgTracks?hgS_doOtherUser=submit&hgS_otherUserName=Caroline%20Friedel&hgS_otherUserSessionName=HSV%2D1_4sU_RNA&singleSearch=knownCanonical&position=COQ6
ENSG00000119725	ZNF410	zinc finger protein 410 [Source:HGNC Symbol;Acc:20144]	4.613	4.402	5.735	4.223	3.98	3.863	3.264	2.525	1.643	8.848	5.342	4.729	3.586	1.77	12.337	12.957	14.437	8.268	2.378	0.399	NA	NA	https://genome.ucsc.edu/cgi-bin/hgTracks?hgS_doOtherUser=submit&hgS_otherUserName=Caroline%20Friedel&hgS_otherUserSessionName=HSV%2D1_4sU_RNA&singleSearch=knownCanonical&position=ZNF410
ENSG00000179021	C3orf38	chromosome 3 open reading frame 38 [Source:HGNC Symbol;Acc:28384]	7.716	7.177	8.057	5.67	4.716	5.172	5.932	6.868	7.214	7.995	7.451	6.995	6.363	3.509	29.98	27.97	36.489	24.754	11.92	0.962	84	88	https://genome.ucsc.edu/cgi-bin/hgTracks?hgS_doOtherUser=submit&hgS_otherUserName=Caroline%20Friedel&hgS_otherUserSessionName=HSV%2D1_4sU_RNA&singleSearch=knownCanonical&position=C3orf38
ENSG00000119718	EIF2B2	eukaryotic translation initiation factor 2B, subunit 2 beta, 39kDa [Source:HGNC Symbol;Acc:3258]	4.15	4.889	5.018	3.702	3.517	3.23	2.807	1.79	1.321	6.621	5.854	5.646	4.098	1.914	55.21	61.723	55.533	46.547	26.623	9.352	41	4	https://genome.ucsc.edu/cgi-bin/hgTracks?hgS_doOtherUser=submit&hgS_otherUserName=Caroline%20Friedel&hgS_otherUserSessionName=HSV%2D1_4sU_RNA&singleSearch=knownCanonical&position=EIF2B2
ENSG00000148444	COMMD3	COMM domain containing 3 [Source:HGNC Symbol;Acc:23332]	3.117	2.928	3.563	3.038	2.024	1.024	0.563	0.333	0.135	4.846	4.322	3.788	1.842	0.506	61.782	69.289	70.077	46.831	15.233	2.276	NA	NA	https://genome.ucsc.edu/cgi-bin/hgTracks?hgS_doOtherUser=submit&hgS_otherUserName=Caroline%20Friedel&hgS_otherUserSessionName=HSV%2D1_4sU_RNA&singleSearch=knownCanonical&position=COMMD3
ENSG00000119720	NRDE2	NRDE-2, necessary for RNA interference, domain containing [Source:HGNC Symbol;Acc:20186]	2.27	2.54	2.211	2.11	1.698	1.488	1.799	1.092	0.784	1.221	1.286	1.345	0.938	0.585	3.975	4.921	6.61	3.732	1.362	0.408	88	19	https://genome.ucsc.edu/cgi-bin/hgTracks?hgS_doOtherUser=submit&hgS_otherUserName=Caroline%20Friedel&hgS_otherUserSessionName=HSV%2D1_4sU_RNA&singleSearch=knownCanonical&position=NRDE2
ENSG00000119705	SLIRP	SRA stem-loop interacting RNA binding protein [Source:HGNC Symbol;Acc:20495]	2.383	2.594	2.879	2.4	2.671	2.317	2.192	0.91	0.692	8.738	7.952	7.398	5.415	2.287	403.28	449.191	456.234	330.386	217.086	51.602	NA	NA	https://genome.ucsc.edu/cgi-bin/hgTracks?hgS_doOtherUser=submit&hgS_otherUserName=Caroline%20Friedel&hgS_otherUserSessionName=HSV%2D1_4sU_RNA&singleSearch=knownCanonical&position=SLIRP
ENSG00000033178	UBA6	ubiquitin-like modifier activating enzyme 6 [Source:HGNC Symbol;Acc:25581]	4.924	4.242	4.478	4.413	4.196	3.818	3.58	3.04	2.417	15.089	13.315	9.853	6.916	3.035	45.699	55.841	47.492	33.78	17.366	4.003	66	0	https://genome.ucsc.edu/cgi-bin/hgTracks?hgS_doOtherUser=submit&hgS_otherUserName=Caroline%20Friedel&hgS_otherUserSessionName=HSV%2D1_4sU_RNA&singleSearch=knownCanonical&position=UBA6
ENSG00000095951	HIVEP1	human immunodeficiency virus type I enhancer binding protein 1 [Source:HGNC Symbol;Acc:4920]	6.273	7.068	7.044	5.153	3.418	2.893	2.474	2.275	2.172	1.969	2.224	1.92	1.569	1.264	1.684	2.296	3.747	1.321	0.707	0.176	NA	NA	https://genome.ucsc.edu/cgi-bin/hgTracks?hgS_doOtherUser=submit&hgS_otherUserName=Caroline%20Friedel&hgS_otherUserSessionName=HSV%2D1_4sU_RNA&singleSearch=knownCanonical&position=HIVEP1
ENSG00000119707	RBM25	RNA binding motif protein 25 [Source:HGNC Symbol;Acc:23244]	14.635	12.195	15.677	14.589	12.639	11.925	12.31	12.443	11.156	7.062	7.042	6.364	7.367	5.77	68.915	61.546	65.752	49.532	20.929	6.031	66	0	https://genome.ucsc.edu/cgi-bin/hgTracks?hgS_doOtherUser=submit&hgS_otherUserName=Caroline%20Friedel&hgS_otherUserSessionName=HSV%2D1_4sU_RNA&singleSearch=knownCanonical&position=RBM25
ENSG00000023516	AKAP11	A kinase (PRKA) anchor protein 11 [Source:HGNC Symbol;Acc:369]	8.385	7.061	5.64	4.861	3.736	3.107	3.058	3.105	3.276	7.629	5.662	4.029	3.377	2.416	17.785	18.618	17.309	10.557	3.664	0.418	64	32	https://genome.ucsc.edu/cgi-bin/hgTracks?hgS_doOtherUser=submit&hgS_otherUserName=Caroline%20Friedel&hgS_otherUserSessionName=HSV%2D1_4sU_RNA&singleSearch=knownCanonical&position=AKAP11
ENSG00000090432	MUL1	mitochondrial E3 ubiquitin protein ligase 1 [Source:HGNC Symbol;Acc:25762]	8.877	7.345	8.636	5.975	4.245	3.497	2.676	1.74	1.036	7.003	5.702	4.448	3.488	1.201	43.599	40.013	46.881	39.213	23.417	6.426	49	2	https://genome.ucsc.edu/cgi-bin/hgTracks?hgS_doOtherUser=submit&hgS_otherUserName=Caroline%20Friedel&hgS_otherUserSessionName=HSV%2D1_4sU_RNA&singleSearch=knownCanonical&position=MUL1
ENSG00000181751	C5orf30	chromosome 5 open reading frame 30 [Source:HGNC Symbol;Acc:25052]	24.2	18.016	18.63	10.436	5.914	3.509	2.677	1.734	1.614	13.058	11.65	11.034	6.413	2.207	97.843	103.444	124.102	68.372	21.187	2.94	88	53	https://genome.ucsc.edu/cgi-bin/hgTracks?hgS_doOtherUser=submit&hgS_otherUserName=Caroline%20Friedel&hgS_otherUserSessionName=HSV%2D1_4sU_RNA&singleSearch=knownCanonical&position=C5orf30
ENSG00000075391	RASAL2	RAS protein activator like 2 [Source:HGNC Symbol;Acc:9874]	4.936	4.954	4.8	4.831	5.092	4.573	4.071	3.628	3.159	3.17	2.678	3.035	2.721	1.98	9.118	10.225	10.015	7.436	3.69	0.472	123	0	https://genome.ucsc.edu/cgi-bin/hgTracks?hgS_doOtherUser=submit&hgS_otherUserName=Caroline%20Friedel&hgS_otherUserSessionName=HSV%2D1_4sU_RNA&singleSearch=knownCanonical&position=RASAL2
ENSG00000136908	DPM2	dolichyl-phosphate mannosyltransferase polypeptide 2, regulatory subunit [Source:HGNC Symbol;Acc:3006]	6.159	5.623	5.314	5.047	3.852	3.107	2.661	1.794	1.139	2.118	1.812	1.799	1.165	0.464	118.355	91.903	110.769	59.947	36.825	8.938	Unclear	48	https://genome.ucsc.edu/cgi-bin/hgTracks?hgS_doOtherUser=submit&hgS_otherUserName=Caroline%20Friedel&hgS_otherUserSessionName=HSV%2D1_4sU_RNA&singleSearch=knownCanonical&position=DPM2
ENSG00000244754	N4BP2L2	NEDD4 binding protein 2-like 2 [Source:HGNC Symbol;Acc:26916]	4.876	4.77	4.625	4.265	3.912	3.468	2.739	2.648	2.257	5.342	5.67	4.815	5.001	3.966	8.172	12.532	9.336	5.306	2.638	0.991	NA	NA	https://genome.ucsc.edu/cgi-bin/hgTracks?hgS_doOtherUser=submit&hgS_otherUserName=Caroline%20Friedel&hgS_otherUserSessionName=HSV%2D1_4sU_RNA&singleSearch=knownCanonical&position=N4BP2L2
ENSG00000244607	CCDC13	coiled-coil domain containing 13 [Source:HGNC Symbol;Acc:26358]	0.08	0.041	0.093	0.068	0.093	0.369	0.547	1.04	0.853	0.016	0.025	0.051	0.171	0.249	NA	NA	NA	NA	NA	NA	NA	NA	https://genome.ucsc.edu/cgi-bin/hgTracks?hgS_doOtherUser=submit&hgS_otherUserName=Caroline%20Friedel&hgS_otherUserSessionName=HSV%2D1_4sU_RNA&singleSearch=knownCanonical&position=CCDC13
ENSG00000198604	BAZ1A	bromodomain adjacent to zinc finger domain, 1A [Source:HGNC Symbol;Acc:960]	6.067	5.531	5.165	6.501	6.965	7.317	8.121	7.1	6.708	6.198	4.928	4.21	3.997	2.317	18.51	18.891	15.52	12.173	6.615	0.52	5	1	https://genome.ucsc.edu/cgi-bin/hgTracks?hgS_doOtherUser=submit&hgS_otherUserName=Caroline%20Friedel&hgS_otherUserSessionName=HSV%2D1_4sU_RNA&singleSearch=knownCanonical&position=BAZ1A
ENSG00000148400	NOTCH1	notch 1 [Source:HGNC Symbol;Acc:7881]	4.091	3.164	4.195	5.736	5.077	4.704	4.34	3.093	2.139	0.406	0.433	0.442	0.481	0.427	11.873	8.873	8.224	9.065	4.63	0.781	10	0	https://genome.ucsc.edu/cgi-bin/hgTracks?hgS_doOtherUser=submit&hgS_otherUserName=Caroline%20Friedel&hgS_otherUserSessionName=HSV%2D1_4sU_RNA&singleSearch=knownCanonical&position=NOTCH1
ENSG00000086666	ZFAND6	zinc finger, AN1-type domain 6 [Source:HGNC Symbol;Acc:30164]	3.854	3.148	3.383	3.147	2.973	1.979	1.393	1.09	0.799	6.632	5.931	4.828	3.438	1.767	126.482	102.993	99.19	77.205	37.56	8.809	153	1	https://genome.ucsc.edu/cgi-bin/hgTracks?hgS_doOtherUser=submit&hgS_otherUserName=Caroline%20Friedel&hgS_otherUserSessionName=HSV%2D1_4sU_RNA&singleSearch=knownCanonical&position=ZFAND6
ENSG00000102471	NDFIP2	Nedd4 family interacting protein 2 [Source:HGNC Symbol;Acc:18537]	5.037	5.1	5.562	5.074	5.72	3.964	3.575	2.214	1.794	10.97	9.506	7.582	4.699	2.294	58.62	64.973	66.914	56.224	27.626	2.543	86	2	https://genome.ucsc.edu/cgi-bin/hgTracks?hgS_doOtherUser=submit&hgS_otherUserName=Caroline%20Friedel&hgS_otherUserSessionName=HSV%2D1_4sU_RNA&singleSearch=knownCanonical&position=NDFIP2
ENSG00000148411	NACC2	NACC family member 2, BEN and BTB (POZ) domain containing [Source:HGNC Symbol;Acc:23846]	7.277	5.977	6.417	5.801	3.668	2.214	1.663	0.943	0.421	4.557	2.763	2.439	1.555	0.567	26.218	21.976	19.37	14.418	6.453	1.696	18	27	https://genome.ucsc.edu/cgi-bin/hgTracks?hgS_doOtherUser=submit&hgS_otherUserName=Caroline%20Friedel&hgS_otherUserSessionName=HSV%2D1_4sU_RNA&singleSearch=knownCanonical&position=NACC2
ENSG00000260470	RP11-834C11.11		0.172	0.187	0.126	0.293	0.403	0.222	0.646	0.739	1.13	0	0.007	0.026	0.028	0.057	NA	NA	NA	NA	NA	NA	62	76	https://genome.ucsc.edu/cgi-bin/hgTracks?hgS_doOtherUser=submit&hgS_otherUserName=Caroline%20Friedel&hgS_otherUserSessionName=HSV%2D1_4sU_RNA&singleSearch=knownCanonical&position=RP11-834C11.11
ENSG00000240771	ARHGEF25	Rho guanine nucleotide exchange factor (GEF) 25 [Source:HGNC Symbol;Acc:30275]	2.977	2.398	2.538	2.855	2.755	2.176	1.532	0.906	0.492	2.491	2.038	1.978	1.454	1.025	2.073	1.538	2.148	0.889	0.23	0.16	NA	NA	https://genome.ucsc.edu/cgi-bin/hgTracks?hgS_doOtherUser=submit&hgS_otherUserName=Caroline%20Friedel&hgS_otherUserSessionName=HSV%2D1_4sU_RNA&singleSearch=knownCanonical&position=ARHGEF25
ENSG00000070081	NUCB2	nucleobindin 2 [Source:HGNC Symbol;Acc:8044]	5.486	4.661	3.715	2.913	2.778	1.728	1.091	0.403	0.246	6.591	4.122	2.845	1.51	0.491	207.494	197.515	183.995	129.086	53.27	6.378	0	4	https://genome.ucsc.edu/cgi-bin/hgTracks?hgS_doOtherUser=submit&hgS_otherUserName=Caroline%20Friedel&hgS_otherUserSessionName=HSV%2D1_4sU_RNA&singleSearch=knownCanonical&position=NUCB2
ENSG00000148399	DPH7	diphthamide biosynthesis 7 [Source:HGNC Symbol;Acc:25199]	2.18	2.02	2.524	2.427	1.745	1.355	0.994	0.52	0.405	0.766	0.801	0.571	0.607	0.368	8.083	3.191	8.833	6.31	2.275	0.491	102	Unclear	https://genome.ucsc.edu/cgi-bin/hgTracks?hgS_doOtherUser=submit&hgS_otherUserName=Caroline%20Friedel&hgS_otherUserSessionName=HSV%2D1_4sU_RNA&singleSearch=knownCanonical&position=DPH7
ENSG00000150477	KIAA1328	KIAA1328 [Source:HGNC Symbol;Acc:29248]	0.658	0.638	0.555	0.496	0.908	1.091	1.088	0.929	0.902	0.425	0.466	0.565	0.563	0.39	2.933	3.347	4.089	1.678	0.877	0.623	63	16	https://genome.ucsc.edu/cgi-bin/hgTracks?hgS_doOtherUser=submit&hgS_otherUserName=Caroline%20Friedel&hgS_otherUserSessionName=HSV%2D1_4sU_RNA&singleSearch=knownCanonical&position=KIAA1328
ENSG00000148396	SEC16A	SEC16 homolog A (S. cerevisiae) [Source:HGNC Symbol;Acc:29006]	9.701	8.127	9.372	10.161	10.415	8.035	7.614	4.454	3.255	2.202	2.332	1.804	1.672	0.998	24.364	25.298	20.992	18.73	14.271	4.107	NA	NA	https://genome.ucsc.edu/cgi-bin/hgTracks?hgS_doOtherUser=submit&hgS_otherUserName=Caroline%20Friedel&hgS_otherUserSessionName=HSV%2D1_4sU_RNA&singleSearch=knownCanonical&position=SEC16A
ENSG00000070814	TCOF1	Treacher Collins-Franceschetti syndrome 1 [Source:HGNC Symbol;Acc:11654]	3.467	2.904	3.25	3.678	3.366	2.584	2.287	1.456	0.957	1.858	1.716	1.535	1.15	0.58	33.52	29.97	28.172	22.099	9.899	2.187	Unclear	0	https://genome.ucsc.edu/cgi-bin/hgTracks?hgS_doOtherUser=submit&hgS_otherUserName=Caroline%20Friedel&hgS_otherUserSessionName=HSV%2D1_4sU_RNA&singleSearch=knownCanonical&position=TCOF1
ENSG00000148384	INPP5E	inositol polyphosphate-5-phosphatase, 72 kDa [Source:HGNC Symbol;Acc:21474]	3.088	2.157	3.519	4.021	2.801	1.973	1.558	1.164	0.685	0.869	0.63	0.683	0.627	0.258	5.713	3.41	3.578	3.371	0.653	0.481	NA	NA	https://genome.ucsc.edu/cgi-bin/hgTracks?hgS_doOtherUser=submit&hgS_otherUserName=Caroline%20Friedel&hgS_otherUserSessionName=HSV%2D1_4sU_RNA&singleSearch=knownCanonical&position=INPP5E
ENSG00000244617	ASPRV1	aspartic peptidase, retroviral-like 1 [Source:HGNC Symbol;Acc:26321]	0.133	0.081	0.063	0.067	0.029	0.134	0.509	2.02	2.293	0.012	0.031	0.024	0.058	0.217	NA	NA	NA	NA	NA	NA	NA	NA	https://genome.ucsc.edu/cgi-bin/hgTracks?hgS_doOtherUser=submit&hgS_otherUserName=Caroline%20Friedel&hgS_otherUserSessionName=HSV%2D1_4sU_RNA&singleSearch=knownCanonical&position=ASPRV1
ENSG00000232112	TMA7	translation machinery associated 7 homolog (S. cerevisiae) [Source:HGNC Symbol;Acc:26932]	16.365	13.276	12.809	13.23	9.932	6.804	5.314	3.322	1.394	35.404	28.85	24.024	12.051	4.714	236.047	193.833	199.775	104.196	32.604	5.847	46	7	https://genome.ucsc.edu/cgi-bin/hgTracks?hgS_doOtherUser=submit&hgS_otherUserName=Caroline%20Friedel&hgS_otherUserSessionName=HSV%2D1_4sU_RNA&singleSearch=knownCanonical&position=TMA7
ENSG00000260415	AC068987.1	HCG1997999; cDNA FLJ33996 fis, clone DFNES2008881 [Source:UniProtKB/TrEMBL;Acc:Q8NBA4]	4.23	4.313	4.148	3.433	3.727	3.298	2.311	1.911	1.106	0.615	0.471	0.46	0.368	0.198	NA	NA	NA	NA	NA	NA	NA	NA	https://genome.ucsc.edu/cgi-bin/hgTracks?hgS_doOtherUser=submit&hgS_otherUserName=Caroline%20Friedel&hgS_otherUserSessionName=HSV%2D1_4sU_RNA&singleSearch=knownCanonical&position=AC068987.1
ENSG00000148358	GPR107	G protein-coupled receptor 107 [Source:HGNC Symbol;Acc:17830]	7.557	7.559	7.416	8.1	8.293	6.977	6.724	3.949	3.074	6.755	6.217	4.857	4.427	2.741	49.796	54.665	57.054	51.77	33.617	18.406	22	0	https://genome.ucsc.edu/cgi-bin/hgTracks?hgS_doOtherUser=submit&hgS_otherUserName=Caroline%20Friedel&hgS_otherUserSessionName=HSV%2D1_4sU_RNA&singleSearch=knownCanonical&position=GPR107
ENSG00000070047	PHRF1	PHD and ring finger domains 1 [Source:HGNC Symbol;Acc:24351]	6.916	6.191	8.432	9.884	10.18	10.267	10.112	7.282	4.933	2.624	2.518	3.257	3.067	1.775	17.441	17.474	16.351	12.023	6.224	1.444	40	4	https://genome.ucsc.edu/cgi-bin/hgTracks?hgS_doOtherUser=submit&hgS_otherUserName=Caroline%20Friedel&hgS_otherUserSessionName=HSV%2D1_4sU_RNA&singleSearch=knownCanonical&position=PHRF1
ENSG00000148356	LRSAM1	leucine rich repeat and sterile alpha motif containing 1 [Source:HGNC Symbol;Acc:25135]	1.598	1.532	1.254	1.966	2.387	2.473	2.914	3.66	3.227	0.849	0.85	0.974	0.849	0.791	14.499	12.345	11.245	7.795	4.836	1.261	7	129	https://genome.ucsc.edu/cgi-bin/hgTracks?hgS_doOtherUser=submit&hgS_otherUserName=Caroline%20Friedel&hgS_otherUserSessionName=HSV%2D1_4sU_RNA&singleSearch=knownCanonical&position=LRSAM1
ENSG00000136942	RPL35	ribosomal protein L35 [Source:HGNC Symbol;Acc:10344]	19.789	20.433	24.903	26.247	22.115	19.413	17.038	8.372	4.168	109.464	109.462	110.43	80.489	46.902	1584.05	1487.99	1384.28	1110.88	628.592	216.617	35	9	https://genome.ucsc.edu/cgi-bin/hgTracks?hgS_doOtherUser=submit&hgS_otherUserName=Caroline%20Friedel&hgS_otherUserSessionName=HSV%2D1_4sU_RNA&singleSearch=knownCanonical&position=RPL35
ENSG00000136940	PDCL	phosducin-like [Source:HGNC Symbol;Acc:8770]	6.804	6.582	6.751	4.336	3.354	2.307	2.366	1.991	2.213	9.793	9.097	8.452	5.436	2.397	56.999	50.727	64.042	45.562	22.177	7.493	57	39	https://genome.ucsc.edu/cgi-bin/hgTracks?hgS_doOtherUser=submit&hgS_otherUserName=Caroline%20Friedel&hgS_otherUserSessionName=HSV%2D1_4sU_RNA&singleSearch=knownCanonical&position=PDCL
ENSG00000178896	EXOSC4	exosome component 4 [Source:HGNC Symbol;Acc:18189]	2.003	2.061	2.81	3.353	2.685	1.75	2.206	0.657	0.313	4.112	3.88	3.849	2.876	1.609	43.971	32.233	39.798	31.3	18.306	8.084	Unclear	16	https://genome.ucsc.edu/cgi-bin/hgTracks?hgS_doOtherUser=submit&hgS_otherUserName=Caroline%20Friedel&hgS_otherUserSessionName=HSV%2D1_4sU_RNA&singleSearch=knownCanonical&position=EXOSC4
ENSG00000179820	MYADM	myeloid-associated differentiation marker [Source:HGNC Symbol;Acc:7544]	72.835	60.549	55.934	48.342	45.597	35.569	31.633	16.815	9.588	12.725	11.009	9.742	8.666	5.595	778.266	844.196	864.52	681.693	479.158	185.968	NA	NA	https://genome.ucsc.edu/cgi-bin/hgTracks?hgS_doOtherUser=submit&hgS_otherUserName=Caroline%20Friedel&hgS_otherUserSessionName=HSV%2D1_4sU_RNA&singleSearch=knownCanonical&position=MYADM
ENSG00000187522	HSPA14	heat shock 70kDa protein 14 [Source:HGNC Symbol;Acc:29526]	5.479	5.045	6.04	4.51	4.002	2.754	2.27	1.166	0.812	5.346	3.993	4.13	2.939	1.319	21.835	20.229	24.645	18.059	12.129	1.593	45	0	https://genome.ucsc.edu/cgi-bin/hgTracks?hgS_doOtherUser=submit&hgS_otherUserName=Caroline%20Friedel&hgS_otherUserSessionName=HSV%2D1_4sU_RNA&singleSearch=knownCanonical&position=HSPA14
ENSG00000136950	ARPC5L	actin related protein 2/3 complex, subunit 5-like [Source:HGNC Symbol;Acc:23366]	6.084	6.101	7.8	5.855	4.766	3.804	3.109	1.383	0.871	2.179	2.044	1.611	1.444	0.775	117.783	108.611	164.61	118.772	56.56	10.772	73	0	https://genome.ucsc.edu/cgi-bin/hgTracks?hgS_doOtherUser=submit&hgS_otherUserName=Caroline%20Friedel&hgS_otherUserSessionName=HSV%2D1_4sU_RNA&singleSearch=knownCanonical&position=ARPC5L
ENSG00000148343	FAM73B	family with sequence similarity 73, member B [Source:HGNC Symbol;Acc:23621]	1.815	1.361	2.125	2.229	2.158	1.817	1.698	1.074	0.783	1.34	1.174	1.019	0.982	0.601	5.064	5.35	4.709	2.138	2.769	0.569	11	28	https://genome.ucsc.edu/cgi-bin/hgTracks?hgS_doOtherUser=submit&hgS_otherUserName=Caroline%20Friedel&hgS_otherUserSessionName=HSV%2D1_4sU_RNA&singleSearch=knownCanonical&position=FAM73B
ENSG00000148344	PTGES	prostaglandin E synthase [Source:HGNC Symbol;Acc:9599]	2.067	1.465	1.671	1.899	1.276	1.385	1.148	0.456	0.327	1.771	1.644	1.563	1.131	0.426	18.317	24.443	21.489	13.794	7.341	1.925	56	42	https://genome.ucsc.edu/cgi-bin/hgTracks?hgS_doOtherUser=submit&hgS_otherUserName=Caroline%20Friedel&hgS_otherUserSessionName=HSV%2D1_4sU_RNA&singleSearch=knownCanonical&position=PTGES
ENSG00000148341	SH3GLB2	SH3-domain GRB2-like endophilin B2 [Source:HGNC Symbol;Acc:10834]	1.906	1.622	2.188	2.429	1.898	1.311	0.91	0.444	0.248	1.253	1.074	0.839	0.6	0.219	31.389	27.226	27.132	20.922	11.522	2.792	Unclear	4	https://genome.ucsc.edu/cgi-bin/hgTracks?hgS_doOtherUser=submit&hgS_otherUserName=Caroline%20Friedel&hgS_otherUserSessionName=HSV%2D1_4sU_RNA&singleSearch=knownCanonical&position=SH3GLB2
ENSG00000254462	TMX2-CTNND1	TMX2-CTNND1 readthrough (NMD candidate) [Source:HGNC Symbol;Acc:41992]	9.364	8.013	8.228	8.279	8.179	6.879	6.671	5.027	4.97	17.861	14.358	13.818	8.705	5.103	NA	NA	NA	NA	NA	NA	NA	NA	https://genome.ucsc.edu/cgi-bin/hgTracks?hgS_doOtherUser=submit&hgS_otherUserName=Caroline%20Friedel&hgS_otherUserSessionName=HSV%2D1_4sU_RNA&singleSearch=knownCanonical&position=TMX2-CTNND1
ENSG00000232098	CTD-2619J13.14		1.843	1.549	2.102	1.563	1.494	1.22	1.35	0.807	0.706	0.303	0.312	0.321	0.227	0.093	NA	NA	NA	NA	NA	NA	Unclear	28	https://genome.ucsc.edu/cgi-bin/hgTracks?hgS_doOtherUser=submit&hgS_otherUserName=Caroline%20Friedel&hgS_otherUserSessionName=HSV%2D1_4sU_RNA&singleSearch=knownCanonical&position=CTD-2619J13.14
ENSG00000136925	TSTD2	thiosulfate sulfurtransferase (rhodanese)-like domain containing 2 [Source:HGNC Symbol;Acc:30087]	2.817	2.528	2.526	2.011	1.942	1.53	1.405	1.086	1.258	2.229	1.763	1.47	1.258	0.687	8.957	6.472	8.853	6.539	3.11	0.419	58	0	https://genome.ucsc.edu/cgi-bin/hgTracks?hgS_doOtherUser=submit&hgS_otherUserName=Caroline%20Friedel&hgS_otherUserSessionName=HSV%2D1_4sU_RNA&singleSearch=knownCanonical&position=TSTD2
ENSG00000254470	AP5B1	adaptor-related protein complex 5, beta 1 subunit [Source:HGNC Symbol;Acc:25104]	4.675	4.256	5.149	3.681	2.005	1.537	1.657	0.857	0.542	1.637	1.593	1.404	0.967	0.445	6.064	10.43	8.109	3.79	1.645	0.544	Unclear	50	https://genome.ucsc.edu/cgi-bin/hgTracks?hgS_doOtherUser=submit&hgS_otherUserName=Caroline%20Friedel&hgS_otherUserSessionName=HSV%2D1_4sU_RNA&singleSearch=knownCanonical&position=AP5B1
ENSG00000136937	NCBP1	nuclear cap binding protein subunit 1, 80kDa [Source:HGNC Symbol;Acc:7658]	6.113	5.964	6.303	6.226	6.777	4.714	4.529	3.437	2.278	11.776	10.457	8.701	6.118	2.579	52.065	54.368	44.491	34.179	19.457	4.469	65	3	https://genome.ucsc.edu/cgi-bin/hgTracks?hgS_doOtherUser=submit&hgS_otherUserName=Caroline%20Friedel&hgS_otherUserSessionName=HSV%2D1_4sU_RNA&singleSearch=knownCanonical&position=NCBP1
ENSG00000136938	ANP32B	acidic (leucine-rich) nuclear phosphoprotein 32 family, member B [Source:HGNC Symbol;Acc:16677]	27.482	27.88	23.796	21.167	18.511	12.488	10.951	5.72	3.893	4.279	4.359	3.195	3.293	2.559	277.715	278.686	283.642	206.819	108.68	29.618	2	1	https://genome.ucsc.edu/cgi-bin/hgTracks?hgS_doOtherUser=submit&hgS_otherUserName=Caroline%20Friedel&hgS_otherUserSessionName=HSV%2D1_4sU_RNA&singleSearch=knownCanonical&position=ANP32B
ENSG00000198668	CALM1	calmodulin 1 (phosphorylase kinase, delta) [Source:HGNC Symbol;Acc:1442]	22.168	19.803	22.537	20.927	22.976	19.099	16.219	11.343	9.004	54.541	37.459	31.308	18.909	6.952	784.721	790.511	751.721	542.415	249.453	28.404	102	1	https://genome.ucsc.edu/cgi-bin/hgTracks?hgS_doOtherUser=submit&hgS_otherUserName=Caroline%20Friedel&hgS_otherUserSessionName=HSV%2D1_4sU_RNA&singleSearch=knownCanonical&position=CALM1
ENSG00000136930	PSMB7	proteasome (prosome, macropain) subunit, beta type, 7 [Source:HGNC Symbol;Acc:9544]	10.811	10.553	11.034	9.632	10.757	9.142	8.051	6.344	3.654	35.768	32.524	30.447	20.08	8.176	373.953	426.138	432.609	300.945	205.837	48.189	99	0	https://genome.ucsc.edu/cgi-bin/hgTracks?hgS_doOtherUser=submit&hgS_otherUserName=Caroline%20Friedel&hgS_otherUserSessionName=HSV%2D1_4sU_RNA&singleSearch=knownCanonical&position=PSMB7
ENSG00000257446	ZNF878	zinc finger protein 878 [Source:HGNC Symbol;Acc:37246]	0.336	0.323	0.506	0.701	1.107	1.111	0.779	0.501	0.444	0.205	0.266	0.553	0.693	0.551	NA	NA	NA	NA	NA	NA	NA	NA	https://genome.ucsc.edu/cgi-bin/hgTracks?hgS_doOtherUser=submit&hgS_otherUserName=Caroline%20Friedel&hgS_otherUserSessionName=HSV%2D1_4sU_RNA&singleSearch=knownCanonical&position=ZNF878
ENSG00000136932	C9orf156	chromosome 9 open reading frame 156 [Source:HGNC Symbol;Acc:30967]	1.924	2.016	1.54	1.106	1.05	0.778	0.937	0.912	0.818	1.351	1.17	1.12	1.019	0.481	5.471	6.677	4.604	5.502	1.706	0.935	Unclear	11	https://genome.ucsc.edu/cgi-bin/hgTracks?hgS_doOtherUser=submit&hgS_otherUserName=Caroline%20Friedel&hgS_otherUserSessionName=HSV%2D1_4sU_RNA&singleSearch=knownCanonical&position=C9orf156
ENSG00000148362	C9orf142	chromosome 9 open reading frame 142 [Source:HGNC Symbol;Acc:27849]	4.426	3.389	4.808	3.945	2.182	1.643	1.077	0.42	0.23	1.37	1.728	1.72	1.262	0.809	31.51	24.774	33.65	30.646	23.359	6.828	NA	NA	https://genome.ucsc.edu/cgi-bin/hgTracks?hgS_doOtherUser=submit&hgS_otherUserName=Caroline%20Friedel&hgS_otherUserSessionName=HSV%2D1_4sU_RNA&singleSearch=knownCanonical&position=C9orf142
ENSG00000136933	RABEPK	Rab9 effector protein with kelch motifs [Source:HGNC Symbol;Acc:16896]	1.448	1.311	1.6	1.036	1.243	0.769	0.521	0.46	0.257	5.02	3.665	2.847	1.346	0.463	18.965	18.784	18.586	12.448	4.408	0.246	72	21	https://genome.ucsc.edu/cgi-bin/hgTracks?hgS_doOtherUser=submit&hgS_otherUserName=Caroline%20Friedel&hgS_otherUserSessionName=HSV%2D1_4sU_RNA&singleSearch=knownCanonical&position=RABEPK
ENSG00000136936	XPA	xeroderma pigmentosum, complementation group A [Source:HGNC Symbol;Acc:12814]	2.118	2.351	3.022	2.659	1.782	1.361	0.914	0.789	0.319	1.659	1.877	1.629	1.512	0.496	16.364	11.332	18.725	11.032	8.106	2.22	Unclear	0	https://genome.ucsc.edu/cgi-bin/hgTracks?hgS_doOtherUser=submit&hgS_otherUserName=Caroline%20Friedel&hgS_otherUserSessionName=HSV%2D1_4sU_RNA&singleSearch=knownCanonical&position=XPA
ENSG00000136935	GOLGA1	golgin A1 [Source:HGNC Symbol;Acc:4424]	2.624	2.139	2.221	2.348	2.331	2.326	2.209	2.225	2.092	2.484	1.751	1.4	1.14	0.916	11.171	13.115	9.723	6.353	2.404	0.645	NA	NA	https://genome.ucsc.edu/cgi-bin/hgTracks?hgS_doOtherUser=submit&hgS_otherUserName=Caroline%20Friedel&hgS_otherUserSessionName=HSV%2D1_4sU_RNA&singleSearch=knownCanonical&position=GOLGA1
ENSG00000163251	FZD5	frizzled family receptor 5 [Source:HGNC Symbol;Acc:4043]	0.288	0.232	0.418	0.996	1.297	1.009	0.713	0.506	0.564	0.113	0.152	0.432	0.33	0.167	NA	NA	NA	NA	NA	NA	132	86	https://genome.ucsc.edu/cgi-bin/hgTracks?hgS_doOtherUser=submit&hgS_otherUserName=Caroline%20Friedel&hgS_otherUserSessionName=HSV%2D1_4sU_RNA&singleSearch=knownCanonical&position=FZD5
ENSG00000068903	SIRT2	sirtuin 2 [Source:HGNC Symbol;Acc:10886]	1.336	1.124	1.163	2.028	2.618	2.142	2.037	1.591	1.208	2.243	1.752	1.526	1.135	0.507	26.54	30.41	24.615	19.908	8.49	1.094	NA	NA	https://genome.ucsc.edu/cgi-bin/hgTracks?hgS_doOtherUser=submit&hgS_otherUserName=Caroline%20Friedel&hgS_otherUserSessionName=HSV%2D1_4sU_RNA&singleSearch=knownCanonical&position=SIRT2
ENSG00000119185	ITGB1BP1	integrin beta 1 binding protein 1 [Source:HGNC Symbol;Acc:23927]	3.565	3.025	3.403	3.071	3.098	2.301	1.924	2.542	3.691	5.671	4.015	3.207	2.183	1.349	61.934	40.39	58.429	28.706	8.452	1.572	77	168	https://genome.ucsc.edu/cgi-bin/hgTracks?hgS_doOtherUser=submit&hgS_otherUserName=Caroline%20Friedel&hgS_otherUserSessionName=HSV%2D1_4sU_RNA&singleSearch=knownCanonical&position=ITGB1BP1
ENSG00000163249	CCNYL1	cyclin Y-like 1 [Source:HGNC Symbol;Acc:26868]	4.223	4.395	4.892	4.933	4.776	4.95	5.257	4.499	3.783	2.583	2.693	2.104	2.32	1.548	10.148	16.32	12.965	10.946	6.688	1.206	101	5	https://genome.ucsc.edu/cgi-bin/hgTracks?hgS_doOtherUser=submit&hgS_otherUserName=Caroline%20Friedel&hgS_otherUserSessionName=HSV%2D1_4sU_RNA&singleSearch=knownCanonical&position=CCNYL1
ENSG00000179119	SPTY2D1	SPT2, Suppressor of Ty, domain containing 1 (S. cerevisiae) [Source:HGNC Symbol;Acc:26818]	8.828	8.327	10.441	7.551	7.082	5.962	4.89	4.449	3.85	5.857	6.814	7.651	6.23	3.358	22.836	24.786	27.499	24.326	10.875	2.842	46	0	https://genome.ucsc.edu/cgi-bin/hgTracks?hgS_doOtherUser=submit&hgS_otherUserName=Caroline%20Friedel&hgS_otherUserSessionName=HSV%2D1_4sU_RNA&singleSearch=knownCanonical&position=SPTY2D1
ENSG00000258834	DUX4L4	double homeobox 4 like 4 [Source:HGNC Symbol;Acc:38686]	0	0	0	4.321	3.988	4.989	3.731	1.202	0.091	0	0.018	1.501	1.868	0.068	NA	NA	NA	NA	NA	NA	0	0	https://genome.ucsc.edu/cgi-bin/hgTracks?hgS_doOtherUser=submit&hgS_otherUserName=Caroline%20Friedel&hgS_otherUserSessionName=HSV%2D1_4sU_RNA&singleSearch=knownCanonical&position=DUX4L4
ENSG00000148498	PARD3	par-3 family cell polarity regulator [Source:HGNC Symbol;Acc:16051]	2.821	2.503	2.33	2.133	2.762	2.87	2.208	2.367	2.294	4.456	3.656	3.214	2.849	2.192	7.612	8.628	9.191	6.738	2.729	0.305	1	0	https://genome.ucsc.edu/cgi-bin/hgTracks?hgS_doOtherUser=submit&hgS_otherUserName=Caroline%20Friedel&hgS_otherUserSessionName=HSV%2D1_4sU_RNA&singleSearch=knownCanonical&position=PARD3
ENSG00000075790	BCAP29	B-cell receptor-associated protein 29 [Source:HGNC Symbol;Acc:24131]	3.679	3.325	3.267	3.628	3.35	2.32	1.741	1.114	0.593	7.841	6.682	4.975	2.47	0.622	77.792	99.918	102.082	64.662	34.097	4.687	59	29	https://genome.ucsc.edu/cgi-bin/hgTracks?hgS_doOtherUser=submit&hgS_otherUserName=Caroline%20Friedel&hgS_otherUserSessionName=HSV%2D1_4sU_RNA&singleSearch=knownCanonical&position=BCAP29
ENSG00000260539	RP11-252A24.7		6.687	5.314	5.117	5.458	5.405	4.282	4.24	2.551	2.302	2.745	2.37	1.913	1.721	0.732	NA	NA	NA	NA	NA	NA	60	Unclear	https://genome.ucsc.edu/cgi-bin/hgTracks?hgS_doOtherUser=submit&hgS_otherUserName=Caroline%20Friedel&hgS_otherUserSessionName=HSV%2D1_4sU_RNA&singleSearch=knownCanonical&position=RP11-252A24.7
ENSG00000260537	RP11-529K1.3	Uncharacterized protein [Source:UniProtKB/TrEMBL;Acc:H3BN59]	5.147	4.396	4.544	5.123	4.277	3.144	2.241	1.45	1.264	6.527	5.568	4.855	4.626	1.651	NA	NA	NA	NA	NA	NA	NA	NA	https://genome.ucsc.edu/cgi-bin/hgTracks?hgS_doOtherUser=submit&hgS_otherUserName=Caroline%20Friedel&hgS_otherUserSessionName=HSV%2D1_4sU_RNA&singleSearch=knownCanonical&position=RP11-529K1.3
ENSG00000260523	RP11-483P21.3		0.051	0.161	0.048	0.333	0.952	1.01	1.652	1.953	2.292	0.036	0.057	0.189	0.395	0.508	NA	NA	NA	NA	NA	NA	89	112	https://genome.ucsc.edu/cgi-bin/hgTracks?hgS_doOtherUser=submit&hgS_otherUserName=Caroline%20Friedel&hgS_otherUserSessionName=HSV%2D1_4sU_RNA&singleSearch=knownCanonical&position=RP11-483P21.3
ENSG00000087087	SRRT	serrate RNA effector molecule homolog (Arabidopsis) [Source:HGNC Symbol;Acc:24101]	10.998	9.219	13.364	19.551	23.74	21.073	20.048	15.394	13.953	4.412	4.253	4.318	4.281	3.258	66.403	58.342	64.558	59.415	41.902	28.536	3	32	https://genome.ucsc.edu/cgi-bin/hgTracks?hgS_doOtherUser=submit&hgS_otherUserName=Caroline%20Friedel&hgS_otherUserSessionName=HSV%2D1_4sU_RNA&singleSearch=knownCanonical&position=SRRT
ENSG00000042445	RETSAT	retinol saturase (all-trans-retinol 13,14-reductase) [Source:HGNC Symbol;Acc:25991]	3.077	2.673	3.668	3.562	3.593	2.365	1.704	1.029	0.797	4.795	4.357	4.055	3.09	1.46	34.358	39.773	42.36	31.883	23.657	5.303	31	6	https://genome.ucsc.edu/cgi-bin/hgTracks?hgS_doOtherUser=submit&hgS_otherUserName=Caroline%20Friedel&hgS_otherUserSessionName=HSV%2D1_4sU_RNA&singleSearch=knownCanonical&position=RETSAT
ENSG00000240219	RP11-430C7.5		0.009	0	0	0.04	0.08	0.116	0.683	1.206	1.462	0	0	0.01	0.032	0.091	NA	NA	NA	NA	NA	NA	64	111	https://genome.ucsc.edu/cgi-bin/hgTracks?hgS_doOtherUser=submit&hgS_otherUserName=Caroline%20Friedel&hgS_otherUserSessionName=HSV%2D1_4sU_RNA&singleSearch=knownCanonical&position=RP11-430C7.5
ENSG00000169972	PUSL1	pseudouridylate synthase-like 1 [Source:HGNC Symbol;Acc:26914]	2.446	1.893	3.463	3.174	2.308	1.923	1.104	1.021	0.216	2.321	2.502	2.532	1.603	0.606	19.379	14.934	21.94	12.807	10.429	0.721	Unclear	72	https://genome.ucsc.edu/cgi-bin/hgTracks?hgS_doOtherUser=submit&hgS_otherUserName=Caroline%20Friedel&hgS_otherUserSessionName=HSV%2D1_4sU_RNA&singleSearch=knownCanonical&position=PUSL1
ENSG00000260092	RP11-77K12.7		0.055	0.021	0.024	0.074	0.088	0.196	0.255	0.461	1.053	0.094	0.1	0.073	0.066	0.084	NA	NA	NA	NA	NA	NA	NA	NA	https://genome.ucsc.edu/cgi-bin/hgTracks?hgS_doOtherUser=submit&hgS_otherUserName=Caroline%20Friedel&hgS_otherUserSessionName=HSV%2D1_4sU_RNA&singleSearch=knownCanonical&position=RP11-77K12.7
ENSG00000125257	ABCC4	ATP-binding cassette, sub-family C (CFTR/MRP), member 4 [Source:HGNC Symbol;Acc:55]	3.681	3.767	3.917	3.647	3.567	4.06	3.578	2.792	2.366	6.744	6.718	5.523	5.339	3.736	19.763	19.814	19.506	15.342	9.525	2.015	87	2	https://genome.ucsc.edu/cgi-bin/hgTracks?hgS_doOtherUser=submit&hgS_otherUserName=Caroline%20Friedel&hgS_otherUserSessionName=HSV%2D1_4sU_RNA&singleSearch=knownCanonical&position=ABCC4
ENSG00000024862	CCDC28A	coiled-coil domain containing 28A [Source:HGNC Symbol;Acc:21098]	2.157	1.687	2.192	1.164	1.079	0.985	0.509	0.113	0.183	2.414	1.865	1.546	0.825	0.451	8.37	8.772	11.751	9.944	1.902	0.835	Unclear	0	https://genome.ucsc.edu/cgi-bin/hgTracks?hgS_doOtherUser=submit&hgS_otherUserName=Caroline%20Friedel&hgS_otherUserSessionName=HSV%2D1_4sU_RNA&singleSearch=knownCanonical&position=CCDC28A
ENSG00000247095	MIR210HG	MIR210 host gene (non-protein coding) [Source:HGNC Symbol;Acc:39524]	0.695	0.609	1.124	0.732	0.456	0.178	0.285	0.199	0.134	0.189	0.17	0.097	0.062	0.018	NA	NA	NA	NA	NA	NA	Unclear	108	https://genome.ucsc.edu/cgi-bin/hgTracks?hgS_doOtherUser=submit&hgS_otherUserName=Caroline%20Friedel&hgS_otherUserSessionName=HSV%2D1_4sU_RNA&singleSearch=knownCanonical&position=MIR210HG
ENSG00000125266	EFNB2	ephrin-B2 [Source:HGNC Symbol;Acc:3227]	13.833	11.262	10.918	7.074	5.066	4.002	3.435	2.626	1.963	5.321	4.035	3.235	2.626	1.065	18.036	26.028	27.298	19.042	7.057	0.664	28	32	https://genome.ucsc.edu/cgi-bin/hgTracks?hgS_doOtherUser=submit&hgS_otherUserName=Caroline%20Friedel&hgS_otherUserSessionName=HSV%2D1_4sU_RNA&singleSearch=knownCanonical&position=EFNB2
ENSG00000105808	RASA4	RAS p21 protein activator 4 [Source:HGNC Symbol;Acc:23181]	2.817	1.958	4.041	2.356	3.156	1.836	1.775	1.972	1.687	1.095	0.941	1.009	0.98	0.711	NA	NA	NA	NA	NA	NA	NA	NA	https://genome.ucsc.edu/cgi-bin/hgTracks?hgS_doOtherUser=submit&hgS_otherUserName=Caroline%20Friedel&hgS_otherUserSessionName=HSV%2D1_4sU_RNA&singleSearch=knownCanonical&position=RASA4
ENSG00000105810	CDK6	cyclin-dependent kinase 6 [Source:HGNC Symbol;Acc:1777]	19.954	18.387	15.43	15.372	11.722	8.32	7.099	5.053	3.842	21.736	17.134	12.938	8.247	4.257	67.755	61.397	62.046	43.673	18.654	1.269	47	1	https://genome.ucsc.edu/cgi-bin/hgTracks?hgS_doOtherUser=submit&hgS_otherUserName=Caroline%20Friedel&hgS_otherUserSessionName=HSV%2D1_4sU_RNA&singleSearch=knownCanonical&position=CDK6
ENSG00000166548	TK2	thymidine kinase 2, mitochondrial [Source:HGNC Symbol;Acc:11831]	1.873	1.595	1.765	1.652	1.457	1.243	1.039	0.632	0.483	3.102	2.485	1.84	1.32	0.458	29.074	25.289	27.127	13.261	11.167	2.504	83	60	https://genome.ucsc.edu/cgi-bin/hgTracks?hgS_doOtherUser=submit&hgS_otherUserName=Caroline%20Friedel&hgS_otherUserSessionName=HSV%2D1_4sU_RNA&singleSearch=knownCanonical&position=TK2
ENSG00000105819	PMPCB	peptidase (mitochondrial processing) beta [Source:HGNC Symbol;Acc:9119]	4.076	3.858	4.749	4.053	3.617	2.316	2.153	1.098	0.888	5.031	5.117	4.826	3.79	1.791	65.84	71.9	71.916	54.218	38.093	11.672	14	1	https://genome.ucsc.edu/cgi-bin/hgTracks?hgS_doOtherUser=submit&hgS_otherUserName=Caroline%20Friedel&hgS_otherUserSessionName=HSV%2D1_4sU_RNA&singleSearch=knownCanonical&position=PMPCB
ENSG00000250994	AC005355.1		0.193	0.124	0.071	0	0.04	0.406	0.334	0.725	1.039	0.037	0.113	0.032	0.101	0.079	NA	NA	NA	NA	NA	NA	114	97	https://genome.ucsc.edu/cgi-bin/hgTracks?hgS_doOtherUser=submit&hgS_otherUserName=Caroline%20Friedel&hgS_otherUserSessionName=HSV%2D1_4sU_RNA&singleSearch=knownCanonical&position=AC005355.1
ENSG00000189184	PCDH18	protocadherin 18 [Source:HGNC Symbol;Acc:14268]	75.844	74.244	55.562	40.435	27.643	13.915	6.642	2.311	0.733	48.806	40.207	34.123	14.459	3.096	60.224	77.769	75.723	53.47	18.027	2.127	Unclear	2	https://genome.ucsc.edu/cgi-bin/hgTracks?hgS_doOtherUser=submit&hgS_otherUserName=Caroline%20Friedel&hgS_otherUserSessionName=HSV%2D1_4sU_RNA&singleSearch=knownCanonical&position=PCDH18
ENSG00000125249	RAP2A	RAP2A, member of RAS oncogene family [Source:HGNC Symbol;Acc:9861]	4.555	3.96	5.522	4.826	4.448	3.238	3.1	1.848	1.367	9.582	7.846	7.222	6.106	3.323	24.464	24.869	29.962	29.038	16.47	2.881	58	50	https://genome.ucsc.edu/cgi-bin/hgTracks?hgS_doOtherUser=submit&hgS_otherUserName=Caroline%20Friedel&hgS_otherUserSessionName=HSV%2D1_4sU_RNA&singleSearch=knownCanonical&position=RAP2A
ENSG00000105821	DNAJC2	DnaJ (Hsp40) homolog, subfamily C, member 2 [Source:HGNC Symbol;Acc:13192]	3.542	3.671	4.039	3.853	3.062	1.916	1.362	1.156	0.685	2.249	1.924	1.372	1.268	0.525	21.026	17.034	22.538	15.596	5.311	0.797	Unclear	3	https://genome.ucsc.edu/cgi-bin/hgTracks?hgS_doOtherUser=submit&hgS_otherUserName=Caroline%20Friedel&hgS_otherUserSessionName=HSV%2D1_4sU_RNA&singleSearch=knownCanonical&position=DNAJC2
ENSG00000125247	TMTC4	transmembrane and tetratricopeptide repeat containing 4 [Source:HGNC Symbol;Acc:25904]	1.261	0.79	0.988	1.095	0.647	0.47	0.335	0.102	0.107	1.351	0.776	0.554	0.259	0.168	NA	NA	NA	NA	NA	NA	25	9	https://genome.ucsc.edu/cgi-bin/hgTracks?hgS_doOtherUser=submit&hgS_otherUserName=Caroline%20Friedel&hgS_otherUserSessionName=HSV%2D1_4sU_RNA&singleSearch=knownCanonical&position=TMTC4
ENSG00000105825	TFPI2	tissue factor pathway inhibitor 2 [Source:HGNC Symbol;Acc:11761]	2.41	2.448	2.148	1.96	2.159	1.858	1.514	0.696	0.691	3.806	4.096	3.295	2.444	1.048	124.882	140.226	139.891	105.754	69.84	22.333	Unclear	67	https://genome.ucsc.edu/cgi-bin/hgTracks?hgS_doOtherUser=submit&hgS_otherUserName=Caroline%20Friedel&hgS_otherUserSessionName=HSV%2D1_4sU_RNA&singleSearch=knownCanonical&position=TFPI2
ENSG00000129680	MAP7D3	MAP7 domain containing 3 [Source:HGNC Symbol;Acc:25742]	3.124	3.108	3.016	2.573	2.154	1.359	1.063	0.681	0.41	5.455	4.488	3.887	2.693	1.237	30.289	26.674	27.946	18.484	9.469	2.148	51	0	https://genome.ucsc.edu/cgi-bin/hgTracks?hgS_doOtherUser=submit&hgS_otherUserName=Caroline%20Friedel&hgS_otherUserSessionName=HSV%2D1_4sU_RNA&singleSearch=knownCanonical&position=MAP7D3
ENSG00000180537	RNF182	ring finger protein 182 [Source:HGNC Symbol;Acc:28522]	1.111	0.995	0.854	0.672	0.442	0.252	0.139	0.214	0.081	0.929	0.383	0.387	0.112	0.119	2.016	2.783	1.924	1.464	0.75	0	148	24	https://genome.ucsc.edu/cgi-bin/hgTracks?hgS_doOtherUser=submit&hgS_otherUserName=Caroline%20Friedel&hgS_otherUserSessionName=HSV%2D1_4sU_RNA&singleSearch=knownCanonical&position=RNF182
ENSG00000205664	RP11-706O15.1	HCG1981372, isoform CRA_c; Uncharacterized protein [Source:UniProtKB/TrEMBL;Acc:B1B108]	1.283	1.214	1.587	1.286	0.963	0.462	0.264	0.248	0.169	1.013	1.41	1.563	1.617	1.594	NA	NA	NA	NA	NA	NA	Unclear	0	https://genome.ucsc.edu/cgi-bin/hgTracks?hgS_doOtherUser=submit&hgS_otherUserName=Caroline%20Friedel&hgS_otherUserSessionName=HSV%2D1_4sU_RNA&singleSearch=knownCanonical&position=RP11-706O15.1
ENSG00000105829	BET1	Bet1 golgi vesicular membrane trafficking protein [Source:HGNC Symbol;Acc:14562]	1.913	1.791	1.89	1.266	1.34	0.74	0.662	0.526	0.796	2.471	2.749	2.161	1.62	0.891	55.521	54.941	51.685	44.338	24.625	4.826	66	4	https://genome.ucsc.edu/cgi-bin/hgTracks?hgS_doOtherUser=submit&hgS_otherUserName=Caroline%20Friedel&hgS_otherUserSessionName=HSV%2D1_4sU_RNA&singleSearch=knownCanonical&position=BET1
ENSG00000105835	NAMPT	nicotinamide phosphoribosyltransferase [Source:HGNC Symbol;Acc:30092]	3.916	4.357	4.531	3.403	3.68	3.44	3.39	2.792	2.04	5.688	5.644	5.644	4.58	2.307	72.154	85.642	89.086	52.392	31.388	8.202	272	2	https://genome.ucsc.edu/cgi-bin/hgTracks?hgS_doOtherUser=submit&hgS_otherUserName=Caroline%20Friedel&hgS_otherUserSessionName=HSV%2D1_4sU_RNA&singleSearch=knownCanonical&position=NAMPT
ENSG00000198513	ATL1	atlastin GTPase 1 [Source:HGNC Symbol;Acc:11231]	1.777	1.422	1.592	2.741	2.963	2.007	2.043	1.28	0.953	3.711	2.693	2.569	1.563	0.651	23.545	17.83	18.969	18.48	7.36	0.17	35	1	https://genome.ucsc.edu/cgi-bin/hgTracks?hgS_doOtherUser=submit&hgS_otherUserName=Caroline%20Friedel&hgS_otherUserSessionName=HSV%2D1_4sU_RNA&singleSearch=knownCanonical&position=ATL1
ENSG00000087077	TRIP6	thyroid hormone receptor interactor 6 [Source:HGNC Symbol;Acc:12311]	10.196	8.953	11.417	13.18	12.8	9.455	8.396	5.299	3.924	14.084	12.195	11.472	8.116	3.651	117.736	85.669	92.173	79.084	41.724	11.623	NA	NA	https://genome.ucsc.edu/cgi-bin/hgTracks?hgS_doOtherUser=submit&hgS_otherUserName=Caroline%20Friedel&hgS_otherUserSessionName=HSV%2D1_4sU_RNA&singleSearch=knownCanonical&position=TRIP6
ENSG00000183495	EP400	E1A binding protein p400 [Source:HGNC Symbol;Acc:11958]	6.62	5.62	5.733	6.871	7.305	6.155	5.988	4.256	3.622	0.414	0.5	0.436	0.457	0.404	11.939	13.215	11.18	8.553	3.635	0.452	49	2	https://genome.ucsc.edu/cgi-bin/hgTracks?hgS_doOtherUser=submit&hgS_otherUserName=Caroline%20Friedel&hgS_otherUserSessionName=HSV%2D1_4sU_RNA&singleSearch=knownCanonical&position=EP400
ENSG00000121749	TBC1D15	TBC1 domain family, member 15 [Source:HGNC Symbol;Acc:25694]	2.423	2.493	2.627	2.126	2.205	1.77	1.346	1.175	1.153	1.584	1.544	1.426	0.872	0.461	26.747	29.603	29.855	21.842	10.772	1.871	120	67	https://genome.ucsc.edu/cgi-bin/hgTracks?hgS_doOtherUser=submit&hgS_otherUserName=Caroline%20Friedel&hgS_otherUserSessionName=HSV%2D1_4sU_RNA&singleSearch=knownCanonical&position=TBC1D15
ENSG00000169991	IFFO2	intermediate filament family orphan 2 [Source:HGNC Symbol;Acc:27006]	9.495	8.511	11.545	11.834	15.816	24.95	27.701	23.152	16.491	4.046	3.64	5.52	5.635	4.226	18.155	18.452	19.662	17.233	14.327	4.731	4	2	https://genome.ucsc.edu/cgi-bin/hgTracks?hgS_doOtherUser=submit&hgS_otherUserName=Caroline%20Friedel&hgS_otherUserSessionName=HSV%2D1_4sU_RNA&singleSearch=knownCanonical&position=IFFO2
ENSG00000260023	RP11-49C24.1		1.052	1.122	0.988	1.162	3.167	1.928	4.329	3.016	3.685	2.231	1.639	1.592	1.383	0.755	NA	NA	NA	NA	NA	NA	96	53	https://genome.ucsc.edu/cgi-bin/hgTracks?hgS_doOtherUser=submit&hgS_otherUserName=Caroline%20Friedel&hgS_otherUserSessionName=HSV%2D1_4sU_RNA&singleSearch=knownCanonical&position=RP11-49C24.1
ENSG00000124422	USP22	ubiquitin specific peptidase 22 [Source:HGNC Symbol;Acc:12621]	29.443	26.814	27.716	24.098	21.827	14.786	14.311	7.132	4.266	29.867	28.102	24.911	21.807	13.252	183.288	199.595	205.623	169.005	122.666	59.196	0	1	https://genome.ucsc.edu/cgi-bin/hgTracks?hgS_doOtherUser=submit&hgS_otherUserName=Caroline%20Friedel&hgS_otherUserSessionName=HSV%2D1_4sU_RNA&singleSearch=knownCanonical&position=USP22
ENSG00000105849	TWISTNB	TWIST neighbor [Source:HGNC Symbol;Acc:18027]	4.678	4.163	4.072	3.256	3.264	2.216	2.006	1.288	0.996	7.142	6.765	6.277	4.396	1.73	27.023	27.668	25.232	19.58	9.023	2.346	50	0	https://genome.ucsc.edu/cgi-bin/hgTracks?hgS_doOtherUser=submit&hgS_otherUserName=Caroline%20Friedel&hgS_otherUserSessionName=HSV%2D1_4sU_RNA&singleSearch=knownCanonical&position=TWISTNB
ENSG00000227184	EPPK1	epiplakin 1 [Source:HGNC Symbol;Acc:15577]	2.253	1.7	1.664	1.48	1.454	1.758	1.782	1.577	1.207	0.274	0.295	0.232	0.613	0.482	NA	NA	NA	NA	NA	NA	NA	NA	https://genome.ucsc.edu/cgi-bin/hgTracks?hgS_doOtherUser=submit&hgS_otherUserName=Caroline%20Friedel&hgS_otherUserSessionName=HSV%2D1_4sU_RNA&singleSearch=knownCanonical&position=EPPK1
ENSG00000166592	RRAD	Ras-related associated with diabetes [Source:HGNC Symbol;Acc:10446]	0.21	0.254	0.79	6.243	18.122	22.619	21.651	10.831	5.782	0.194	0.294	0.763	2.368	2.261	4.011	5.666	5.112	53.585	120.191	84.973	8	17	https://genome.ucsc.edu/cgi-bin/hgTracks?hgS_doOtherUser=submit&hgS_otherUserName=Caroline%20Friedel&hgS_otherUserSessionName=HSV%2D1_4sU_RNA&singleSearch=knownCanonical&position=RRAD
ENSG00000169905	TOR1AIP2	torsin A interacting protein 2 [Source:HGNC Symbol;Acc:24055]	7.334	4.953	4.217	4.244	4.258	3.994	4.301	4.522	4.146	15.528	6.832	4.649	2.443	1.83	53.852	49.353	36.055	16.698	5.919	0.877	106	60	https://genome.ucsc.edu/cgi-bin/hgTracks?hgS_doOtherUser=submit&hgS_otherUserName=Caroline%20Friedel&hgS_otherUserSessionName=HSV%2D1_4sU_RNA&singleSearch=knownCanonical&position=TOR1AIP2
ENSG00000153814	JAZF1	JAZF zinc finger 1 [Source:HGNC Symbol;Acc:28917]	10.035	9.049	7.27	6.325	5.464	3.396	3.471	2.823	2.301	3.326	3.253	2.504	2.416	1.166	36.321	43.476	40.55	31.243	11.286	3.235	20	0	https://genome.ucsc.edu/cgi-bin/hgTracks?hgS_doOtherUser=submit&hgS_otherUserName=Caroline%20Friedel&hgS_otherUserSessionName=HSV%2D1_4sU_RNA&singleSearch=knownCanonical&position=JAZF1
ENSG00000101986	ABCD1	ATP-binding cassette, sub-family D (ALD), member 1 [Source:HGNC Symbol;Acc:61]	1.62	1.255	1.258	1.662	1.335	1.675	2.195	1.94	1.416	0.976	0.69	0.644	0.481	0.217	12.86	11.76	9.924	7.843	3.251	1.083	49	87	https://genome.ucsc.edu/cgi-bin/hgTracks?hgS_doOtherUser=submit&hgS_otherUserName=Caroline%20Friedel&hgS_otherUserSessionName=HSV%2D1_4sU_RNA&singleSearch=knownCanonical&position=ABCD1
ENSG00000180573	HIST1H2AC	histone cluster 1, H2ac [Source:HGNC Symbol;Acc:4733]	59.507	55.42	94.851	63.161	30.711	24.545	14.301	8.126	4.433	102.08	103.609	96.212	52.665	15.783	2017.67	1762.5	2464.78	1601.55	933.027	227.873	52	17	https://genome.ucsc.edu/cgi-bin/hgTracks?hgS_doOtherUser=submit&hgS_otherUserName=Caroline%20Friedel&hgS_otherUserSessionName=HSV%2D1_4sU_RNA&singleSearch=knownCanonical&position=HIST1H2AC
ENSG00000178440	LINC00843	long intergenic non-protein coding RNA 843 [Source:HGNC Symbol;Acc:45009]	0.867	1.159	2.006	1.941	2.027	2.071	0.833	0.979	0.854	0.374	0.403	0.374	0.396	0.382	NA	NA	NA	NA	NA	NA	Unclear	Unclear	https://genome.ucsc.edu/cgi-bin/hgTracks?hgS_doOtherUser=submit&hgS_otherUserName=Caroline%20Friedel&hgS_otherUserSessionName=HSV%2D1_4sU_RNA&singleSearch=knownCanonical&position=LINC00843
ENSG00000101974	ATP11C	ATPase, class VI, type 11C [Source:HGNC Symbol;Acc:13554]	7.063	5.609	4.747	5.103	4.472	3.4	2.738	2.589	2.134	9.222	5.603	3.958	2.778	2.097	15.877	13.646	12.385	6.249	2.365	0.196	125	0	https://genome.ucsc.edu/cgi-bin/hgTracks?hgS_doOtherUser=submit&hgS_otherUserName=Caroline%20Friedel&hgS_otherUserSessionName=HSV%2D1_4sU_RNA&singleSearch=knownCanonical&position=ATP11C
ENSG00000101972	STAG2	stromal antigen 2 [Source:HGNC Symbol;Acc:11355]	7.939	7.099	6.875	5.226	4.367	3.2	2.772	2.639	1.815	13.739	9.885	7.417	4.219	2.288	33.638	31.523	26.116	18.327	6.875	0.698	0	Unclear	https://genome.ucsc.edu/cgi-bin/hgTracks?hgS_doOtherUser=submit&hgS_otherUserName=Caroline%20Friedel&hgS_otherUserSessionName=HSV%2D1_4sU_RNA&singleSearch=knownCanonical&position=STAG2
ENSG00000101966	XIAP	X-linked inhibitor of apoptosis [Source:HGNC Symbol;Acc:592]	5	4.229	4.014	3.284	2.352	1.502	1.079	0.683	0.289	7.531	5.357	3.873	2.141	0.671	12.725	15.776	15.204	10.495	3.561	0	33	0	https://genome.ucsc.edu/cgi-bin/hgTracks?hgS_doOtherUser=submit&hgS_otherUserName=Caroline%20Friedel&hgS_otherUserSessionName=HSV%2D1_4sU_RNA&singleSearch=knownCanonical&position=XIAP
ENSG00000175221	MED16	mediator complex subunit 16 [Source:HGNC Symbol;Acc:17556]	2.679	2.482	2.593	2.967	2.55	1.735	1.696	1.176	0.715	1.533	1.473	1.148	0.891	0.273	42.96	37.577	32.224	26.733	15.554	2.456	64	0	https://genome.ucsc.edu/cgi-bin/hgTracks?hgS_doOtherUser=submit&hgS_otherUserName=Caroline%20Friedel&hgS_otherUserSessionName=HSV%2D1_4sU_RNA&singleSearch=knownCanonical&position=MED16
ENSG00000166595	FAM96B	family with sequence similarity 96, member B [Source:HGNC Symbol;Acc:24261]	8.072	8.179	8.681	9.543	9.408	7.049	5.346	4.313	2.173	17.88	18.359	17.346	13.407	6.746	162.526	145.708	149.612	125.205	84.729	40.235	39	6	https://genome.ucsc.edu/cgi-bin/hgTracks?hgS_doOtherUser=submit&hgS_otherUserName=Caroline%20Friedel&hgS_otherUserSessionName=HSV%2D1_4sU_RNA&singleSearch=knownCanonical&position=FAM96B
ENSG00000101955	SRPX	sushi-repeat containing protein, X-linked [Source:HGNC Symbol;Acc:11309]	5.166	4.855	3.825	4.085	4.633	3.141	2.725	1.009	0.673	6.468	5.598	4.399	2.66	1.211	66.013	76.433	67.913	47.625	36.04	6.788	15	16	https://genome.ucsc.edu/cgi-bin/hgTracks?hgS_doOtherUser=submit&hgS_otherUserName=Caroline%20Friedel&hgS_otherUserSessionName=HSV%2D1_4sU_RNA&singleSearch=knownCanonical&position=SRPX
ENSG00000197622	CDC42SE1	CDC42 small effector 1 [Source:HGNC Symbol;Acc:17719]	16.504	15.06	20.069	15.163	9.268	6.348	4.952	2.737	1.517	14.868	11.599	10.109	6.225	1.778	103.101	132.517	106.47	71.657	32.386	13.387	Unclear	Unclear	https://genome.ucsc.edu/cgi-bin/hgTracks?hgS_doOtherUser=submit&hgS_otherUserName=Caroline%20Friedel&hgS_otherUserSessionName=HSV%2D1_4sU_RNA&singleSearch=knownCanonical&position=CDC42SE1
ENSG00000169914	OTUD3	OTU domain containing 3 [Source:HGNC Symbol;Acc:29038]	3.753	3.601	6.3	5.99	4.679	3.139	3.136	1.832	1.443	2.203	2.796	2.608	2.172	1.44	NA	NA	NA	NA	NA	NA	16	1	https://genome.ucsc.edu/cgi-bin/hgTracks?hgS_doOtherUser=submit&hgS_otherUserName=Caroline%20Friedel&hgS_otherUserSessionName=HSV%2D1_4sU_RNA&singleSearch=knownCanonical&position=OTUD3
ENSG00000262576	PCDHGA4	protocadherin gamma subfamily A, 4 [Source:HGNC Symbol;Acc:8702]	15.186	12.848	9.685	9.426	9.559	6.536	5.086	1.956	0.962	7.752	5.378	4.277	2.22	0.778	NA	NA	NA	NA	NA	NA	NA	NA	https://genome.ucsc.edu/cgi-bin/hgTracks?hgS_doOtherUser=submit&hgS_otherUserName=Caroline%20Friedel&hgS_otherUserSessionName=HSV%2D1_4sU_RNA&singleSearch=knownCanonical&position=PCDHGA4
ENSG00000180596	HIST1H2BC	histone cluster 1, H2bc [Source:HGNC Symbol;Acc:4757]	70.587	54.549	90.13	50.991	25.403	18.491	10.967	4.818	1.803	162.129	151.117	121.251	50.318	7.845	1213.75	1057.31	1348.05	825.086	414.996	53.714	60	54	https://genome.ucsc.edu/cgi-bin/hgTracks?hgS_doOtherUser=submit&hgS_otherUserName=Caroline%20Friedel&hgS_otherUserSessionName=HSV%2D1_4sU_RNA&singleSearch=knownCanonical&position=HIST1H2BC
ENSG00000101997	CCDC22	coiled-coil domain containing 22 [Source:HGNC Symbol;Acc:28909]	0.87	0.652	1.035	1.139	0.614	0.612	0.338	0.33	0.338	2.886	2.103	2.243	1.702	1.152	15.599	15.243	15.117	10.186	6.139	2.73	51	26	https://genome.ucsc.edu/cgi-bin/hgTracks?hgS_doOtherUser=submit&hgS_otherUserName=Caroline%20Friedel&hgS_otherUserSessionName=HSV%2D1_4sU_RNA&singleSearch=knownCanonical&position=CCDC22
ENSG00000120963	ZNF706	zinc finger protein 706 [Source:HGNC Symbol;Acc:24992]	1.999	2.216	2.182	2.151	1.8	1.404	1.08	0.606	0.525	0.732	0.895	0.711	0.601	0.368	64.171	63.445	69.177	46.644	23.773	7.472	158	0	https://genome.ucsc.edu/cgi-bin/hgTracks?hgS_doOtherUser=submit&hgS_otherUserName=Caroline%20Friedel&hgS_otherUserSessionName=HSV%2D1_4sU_RNA&singleSearch=knownCanonical&position=ZNF706
ENSG00000153936	HS2ST1	heparan sulfate 2-O-sulfotransferase 1 [Source:HGNC Symbol;Acc:5193]	2.128	1.868	1.655	1.617	2.476	2.447	2.423	2.158	1.665	3.925	2.761	2.19	1.552	0.833	30.032	29.538	27.408	17.807	6.754	0.698	NA	NA	https://genome.ucsc.edu/cgi-bin/hgTracks?hgS_doOtherUser=submit&hgS_otherUserName=Caroline%20Friedel&hgS_otherUserSessionName=HSV%2D1_4sU_RNA&singleSearch=knownCanonical&position=HS2ST1
ENSG00000179431	FJX1	four jointed box 1 (Drosophila) [Source:HGNC Symbol;Acc:17166]	3.333	2.896	3.414	2.405	1.647	1.112	0.901	0.525	0.163	2.097	1.376	1.167	0.995	0.373	6.539	9.693	7.217	5.408	1.876	0.686	Unclear	Unclear	https://genome.ucsc.edu/cgi-bin/hgTracks?hgS_doOtherUser=submit&hgS_otherUserName=Caroline%20Friedel&hgS_otherUserSessionName=HSV%2D1_4sU_RNA&singleSearch=knownCanonical&position=FJX1
ENSG00000120925	RNF170	ring finger protein 170 [Source:HGNC Symbol;Acc:25358]	1.583	1.106	1.26	1.197	0.939	0.607	0.452	0.232	0.138	2.648	2.154	1.408	1.017	0.474	9.309	5.266	7.624	4.861	2.844	0.803	100	20	https://genome.ucsc.edu/cgi-bin/hgTracks?hgS_doOtherUser=submit&hgS_otherUserName=Caroline%20Friedel&hgS_otherUserSessionName=HSV%2D1_4sU_RNA&singleSearch=knownCanonical&position=RNF170
ENSG00000120913	PDLIM2	PDZ and LIM domain 2 (mystique) [Source:HGNC Symbol;Acc:13992]	1.477	1.43	1.756	1.426	1.221	0.9	0.678	0.426	0.214	3.065	2.37	2.111	1.358	0.481	48.926	44.854	42.283	28.424	14.277	6.664	NA	NA	https://genome.ucsc.edu/cgi-bin/hgTracks?hgS_doOtherUser=submit&hgS_otherUserName=Caroline%20Friedel&hgS_otherUserSessionName=HSV%2D1_4sU_RNA&singleSearch=knownCanonical&position=PDLIM2
ENSG00000236106	AC010729.2		0	0	0	0	0.104	1.01	1.578	0.999	0.384	0	0	0.041	0.224	0.12	NA	NA	NA	NA	NA	NA	NA	NA	https://genome.ucsc.edu/cgi-bin/hgTracks?hgS_doOtherUser=submit&hgS_otherUserName=Caroline%20Friedel&hgS_otherUserSessionName=HSV%2D1_4sU_RNA&singleSearch=knownCanonical&position=AC010729.2
ENSG00000120910	PPP3CC	protein phosphatase 3, catalytic subunit, gamma isozyme [Source:HGNC Symbol;Acc:9316]	3.535	3.076	4.653	3.808	3.27	2.147	1.689	1.368	1.27	4.529	4.371	3.433	2.996	1.799	11.777	13.493	13.472	8.404	5.575	0.435	82	49	https://genome.ucsc.edu/cgi-bin/hgTracks?hgS_doOtherUser=submit&hgS_otherUserName=Caroline%20Friedel&hgS_otherUserSessionName=HSV%2D1_4sU_RNA&singleSearch=knownCanonical&position=PPP3CC
ENSG00000185619	PCGF3	polycomb group ring finger 3 [Source:HGNC Symbol;Acc:10066]	5.204	4.294	5.015	4.436	3.036	2.295	1.663	1.472	0.951	4.834	3.71	2.802	1.975	0.839	17.198	18.912	18.96	14.222	10.613	1.226	68	16	https://genome.ucsc.edu/cgi-bin/hgTracks?hgS_doOtherUser=submit&hgS_otherUserName=Caroline%20Friedel&hgS_otherUserSessionName=HSV%2D1_4sU_RNA&singleSearch=knownCanonical&position=PCGF3
ENSG00000174151	CYB561D1	cytochrome b561 family, member D1 [Source:HGNC Symbol;Acc:26804]	2.842	2.572	2.8	1.779	1.349	0.522	0.426	0.289	0.068	1.57	1.328	0.891	0.469	0.176	5.917	5.075	5.432	0.574	2.088	0	Unclear	Unclear	https://genome.ucsc.edu/cgi-bin/hgTracks?hgS_doOtherUser=submit&hgS_otherUserName=Caroline%20Friedel&hgS_otherUserSessionName=HSV%2D1_4sU_RNA&singleSearch=knownCanonical&position=CYB561D1
ENSG00000255633	MTRNR2L9	MT-RNR2-like 9 (pseudogene) [Source:HGNC Symbol;Acc:37166]	0.696	1.467	1.507	0.795	0.635	0.968	0.88	0.898	1.102	3.774	17.478	21.865	5.713	35.042	NA	NA	NA	NA	NA	NA	0	0	https://genome.ucsc.edu/cgi-bin/hgTracks?hgS_doOtherUser=submit&hgS_otherUserName=Caroline%20Friedel&hgS_otherUserSessionName=HSV%2D1_4sU_RNA&singleSearch=knownCanonical&position=MTRNR2L9
ENSG00000257028	C15ORF37	C15orf37 protein; Uncharacterized protein [Source:UniProtKB/TrEMBL;Acc:Q96AL6]	1.173	0.995	1.071	1.058	0.973	0.687	0.347	0.149	0.143	0.394	0.345	0.331	0.282	0.124	NA	NA	NA	NA	NA	NA	NA	NA	https://genome.ucsc.edu/cgi-bin/hgTracks?hgS_doOtherUser=submit&hgS_otherUserName=Caroline%20Friedel&hgS_otherUserSessionName=HSV%2D1_4sU_RNA&singleSearch=knownCanonical&position=C15ORF37
ENSG00000174196	FAM21D	family with sequence similarity 21, member D [Source:HGNC Symbol;Acc:23418]	2.04	1.529	1.871	2.076	1.73	1.9	1.485	1.012	1.063	2.588	1.855	1.884	1.038	0.25	NA	NA	NA	NA	NA	NA	NA	NA	https://genome.ucsc.edu/cgi-bin/hgTracks?hgS_doOtherUser=submit&hgS_otherUserName=Caroline%20Friedel&hgS_otherUserSessionName=HSV%2D1_4sU_RNA&singleSearch=knownCanonical&position=FAM21D
ENSG00000260787	RP11-797A18.4		0.246	0.21	0.267	0.337	0.353	0.615	0.549	0.587	1.325	0.088	0.07	0.079	0.014	0.036	NA	NA	NA	NA	NA	NA	48	59	https://genome.ucsc.edu/cgi-bin/hgTracks?hgS_doOtherUser=submit&hgS_otherUserName=Caroline%20Friedel&hgS_otherUserSessionName=HSV%2D1_4sU_RNA&singleSearch=knownCanonical&position=RP11-797A18.4
ENSG00000247516	MIR4458HG	MIR4458 host gene (non-protein coding) [Source:HGNC Symbol;Acc:49008]	0.978	1.116	1.36	0.87	0.579	0.451	0.315	0.291	0.234	0.431	0.54	0.5	0.362	0.222	NA	NA	NA	NA	NA	NA	127	0	https://genome.ucsc.edu/cgi-bin/hgTracks?hgS_doOtherUser=submit&hgS_otherUserName=Caroline%20Friedel&hgS_otherUserSessionName=HSV%2D1_4sU_RNA&singleSearch=knownCanonical&position=MIR4458HG
ENSG00000099331	MYO9B	myosin IXB [Source:HGNC Symbol;Acc:7609]	15.373	13.104	13.436	15.352	13.654	8.83	6.423	3.797	3.047	7.43	5.79	4.297	2.796	1.842	30.739	29.68	24.547	15.596	4.734	0.439	3	0	https://genome.ucsc.edu/cgi-bin/hgTracks?hgS_doOtherUser=submit&hgS_otherUserName=Caroline%20Friedel&hgS_otherUserSessionName=HSV%2D1_4sU_RNA&singleSearch=knownCanonical&position=MYO9B
ENSG00000099330	OCEL1	occludin/ELL domain containing 1 [Source:HGNC Symbol;Acc:26221]	1.135	0.805	1.646	1.48	1.688	0.889	0.739	0.512	0.329	0.356	0.358	0.295	0.108	0.06	7.214	5.948	7.441	4.437	1.81	2.746	80	25	https://genome.ucsc.edu/cgi-bin/hgTracks?hgS_doOtherUser=submit&hgS_otherUserName=Caroline%20Friedel&hgS_otherUserSessionName=HSV%2D1_4sU_RNA&singleSearch=knownCanonical&position=OCEL1
ENSG00000174197	MGA	MGA, MAX dimerization protein [Source:HGNC Symbol;Acc:14010]	5.486	5.315	4.872	4.517	4.292	3.788	3.373	2.462	1.657	7.075	6.777	6.13	5.966	4.542	5.311	4.649	4.056	3.059	2.017	0.535	95	7	https://genome.ucsc.edu/cgi-bin/hgTracks?hgS_doOtherUser=submit&hgS_otherUserName=Caroline%20Friedel&hgS_otherUserSessionName=HSV%2D1_4sU_RNA&singleSearch=knownCanonical&position=MGA
ENSG00000099326	MZF1	myeloid zinc finger 1 [Source:HGNC Symbol;Acc:13108]	1.971	1.896	1.909	1.743	1.287	1.076	0.795	0.43	0.252	0.377	0.476	0.259	0.181	0.088	NA	NA	NA	NA	NA	NA	105	20	https://genome.ucsc.edu/cgi-bin/hgTracks?hgS_doOtherUser=submit&hgS_otherUserName=Caroline%20Friedel&hgS_otherUserSessionName=HSV%2D1_4sU_RNA&singleSearch=knownCanonical&position=MZF1
ENSG00000198554	WDHD1	WD repeat and HMG-box DNA binding protein 1 [Source:HGNC Symbol;Acc:23170]	2.781	1.958	2.323	2.349	2.151	1.826	1.48	1.078	1.113	4.44	3.217	2.58	1.889	1.172	20.073	19.83	16.575	11.41	4.906	0.446	76	9	https://genome.ucsc.edu/cgi-bin/hgTracks?hgS_doOtherUser=submit&hgS_otherUserName=Caroline%20Friedel&hgS_otherUserSessionName=HSV%2D1_4sU_RNA&singleSearch=knownCanonical&position=WDHD1
ENSG00000099341	PSMD8	proteasome (prosome, macropain) 26S subunit, non-ATPase, 8 [Source:HGNC Symbol;Acc:9566]	10.766	10.065	11.129	12.068	12.54	9.483	7.894	4.978	2.808	28.899	26.966	26.367	20.169	8.784	357.4	371.938	408.528	314.222	229.375	84.888	37	1	https://genome.ucsc.edu/cgi-bin/hgTracks?hgS_doOtherUser=submit&hgS_otherUserName=Caroline%20Friedel&hgS_otherUserSessionName=HSV%2D1_4sU_RNA&singleSearch=knownCanonical&position=PSMD8
ENSG00000099337	KCNK6	potassium channel, subfamily K, member 6 [Source:HGNC Symbol;Acc:6281]	3.401	3.532	3.43	2.624	2.338	1.783	1.393	0.712	0.324	2.477	2.277	2.151	1.967	1.371	3.721	5.479	5.698	5.895	2.256	2.73	Unclear	Unclear	https://genome.ucsc.edu/cgi-bin/hgTracks?hgS_doOtherUser=submit&hgS_otherUserName=Caroline%20Friedel&hgS_otherUserSessionName=HSV%2D1_4sU_RNA&singleSearch=knownCanonical&position=KCNK6
ENSG00000153904	DDAH1	dimethylarginine dimethylaminohydrolase 1 [Source:HGNC Symbol;Acc:2715]	48.013	42.495	40.95	27.211	18.71	12.809	8.899	5.265	3.426	70.096	46.912	30.716	17.337	6.514	109.135	102.983	104.162	63.669	37.23	7.133	NA	NA	https://genome.ucsc.edu/cgi-bin/hgTracks?hgS_doOtherUser=submit&hgS_otherUserName=Caroline%20Friedel&hgS_otherUserSessionName=HSV%2D1_4sU_RNA&singleSearch=knownCanonical&position=DDAH1
ENSG00000099308	MAST3	microtubule associated serine/threonine kinase 3 [Source:HGNC Symbol;Acc:19036]	1.384	1.222	1.197	1.652	1.272	1.116	0.921	0.569	0.313	0.206	0.196	0.197	0.176	0.18	NA	NA	NA	NA	NA	NA	0	18	https://genome.ucsc.edu/cgi-bin/hgTracks?hgS_doOtherUser=submit&hgS_otherUserName=Caroline%20Friedel&hgS_otherUserSessionName=HSV%2D1_4sU_RNA&singleSearch=knownCanonical&position=MAST3
ENSG00000120992	LYPLA1	lysophospholipase I [Source:HGNC Symbol;Acc:6737]	2.817	2.248	2.721	2.52	1.925	1.291	0.871	0.354	0.179	10.415	9.227	7.007	4.559	1.348	45.674	50.485	49.094	32.782	22.694	3.491	0	0	https://genome.ucsc.edu/cgi-bin/hgTracks?hgS_doOtherUser=submit&hgS_otherUserName=Caroline%20Friedel&hgS_otherUserSessionName=HSV%2D1_4sU_RNA&singleSearch=knownCanonical&position=LYPLA1
ENSG00000182054	IDH2	isocitrate dehydrogenase 2 (NADP+), mitochondrial [Source:HGNC Symbol;Acc:5383]	7.583	7.915	7.923	7.668	6.223	4.309	3.872	1.601	1.029	16.162	12.904	12.136	9.641	4.781	173.633	185.37	189.025	128.126	79.119	25.532	0	2	https://genome.ucsc.edu/cgi-bin/hgTracks?hgS_doOtherUser=submit&hgS_otherUserName=Caroline%20Friedel&hgS_otherUserSessionName=HSV%2D1_4sU_RNA&singleSearch=knownCanonical&position=IDH2
ENSG00000105778	AVL9	AVL9 homolog (S. cerevisiase) [Source:HGNC Symbol;Acc:28994]	2.623	2.471	3.106	2.274	1.302	0.757	0.515	0.383	0.225	2.589	2.362	1.995	1.373	0.602	NA	NA	NA	NA	NA	NA	8	29	https://genome.ucsc.edu/cgi-bin/hgTracks?hgS_doOtherUser=submit&hgS_otherUserName=Caroline%20Friedel&hgS_otherUserSessionName=HSV%2D1_4sU_RNA&singleSearch=knownCanonical&position=AVL9
ENSG00000071967	CYBRD1	cytochrome b reductase 1 [Source:HGNC Symbol;Acc:20797]	27.267	22.813	22.74	20.497	20.243	15.375	12.384	5.629	2.853	74.377	60.344	47.209	31.98	11.8	154.801	162.284	180.813	132.206	96.86	28.39	15	16	https://genome.ucsc.edu/cgi-bin/hgTracks?hgS_doOtherUser=submit&hgS_otherUserName=Caroline%20Friedel&hgS_otherUserSessionName=HSV%2D1_4sU_RNA&singleSearch=knownCanonical&position=CYBRD1
ENSG00000181830	SLC35C1	solute carrier family 35 (GDP-fucose transporter), member C1 [Source:HGNC Symbol;Acc:20197]	6.737	6.025	6.19	4.199	3.006	2.078	1.866	0.728	0.328	1.835	1.646	1.119	0.759	0.326	20.301	21.365	19.994	9.96	8.876	1.592	NA	NA	https://genome.ucsc.edu/cgi-bin/hgTracks?hgS_doOtherUser=submit&hgS_otherUserName=Caroline%20Friedel&hgS_otherUserSessionName=HSV%2D1_4sU_RNA&singleSearch=knownCanonical&position=SLC35C1
ENSG00000105793	GTPBP10	GTP-binding protein 10 (putative) [Source:HGNC Symbol;Acc:25106]	1.123	0.823	1.023	0.862	0.81	0.705	0.595	0.511	0.548	1.966	1.819	1.69	1.367	0.664	19.699	15.283	21.335	15.057	6.677	0.319	NA	NA	https://genome.ucsc.edu/cgi-bin/hgTracks?hgS_doOtherUser=submit&hgS_otherUserName=Caroline%20Friedel&hgS_otherUserSessionName=HSV%2D1_4sU_RNA&singleSearch=knownCanonical&position=GTPBP10
ENSG00000180329	CCDC43	coiled-coil domain containing 43 [Source:HGNC Symbol;Acc:26472]	5.912	5.694	6.056	5.71	6.153	4.286	4.617	3.353	2.562	11.518	10.679	10.327	8.813	4.638	41.582	42.704	44.785	27.11	16.945	4.803	47	3	https://genome.ucsc.edu/cgi-bin/hgTracks?hgS_doOtherUser=submit&hgS_otherUserName=Caroline%20Friedel&hgS_otherUserSessionName=HSV%2D1_4sU_RNA&singleSearch=knownCanonical&position=CCDC43
ENSG00000075336	TIMM21	translocase of inner mitochondrial membrane 21 homolog (yeast) [Source:HGNC Symbol;Acc:25010]	3.142	2.835	2.934	2.005	1.738	1.013	0.812	0.558	0.683	2.83	1.859	1.117	0.64	0.407	36.057	28.893	26.051	12.435	4.721	0	134	4	https://genome.ucsc.edu/cgi-bin/hgTracks?hgS_doOtherUser=submit&hgS_otherUserName=Caroline%20Friedel&hgS_otherUserSessionName=HSV%2D1_4sU_RNA&singleSearch=knownCanonical&position=TIMM21
ENSG00000153993	SEMA3D	sema domain, immunoglobulin domain (Ig), short basic domain, secreted, (semaphorin) 3D [Source:HGNC Symbol;Acc:10726]	2.026	1.422	1.372	1.404	1.795	1.114	0.702	0.491	0.213	2.718	2.19	1.538	0.896	0.35	15.39	15.849	13.565	7.823	4.116	0.123	61	0	https://genome.ucsc.edu/cgi-bin/hgTracks?hgS_doOtherUser=submit&hgS_otherUserName=Caroline%20Friedel&hgS_otherUserSessionName=HSV%2D1_4sU_RNA&singleSearch=knownCanonical&position=SEMA3D
ENSG00000105926	MPP6	membrane protein, palmitoylated 6 (MAGUK p55 subfamily member 6) [Source:HGNC Symbol;Acc:18167]	1.016	0.857	0.956	1.049	1.506	1.439	1.457	1.046	0.712	2.327	2.64	2.776	3.148	3.368	5.928	7.777	7.289	5.77	2.932	0.571	122	0	https://genome.ucsc.edu/cgi-bin/hgTracks?hgS_doOtherUser=submit&hgS_otherUserName=Caroline%20Friedel&hgS_otherUserSessionName=HSV%2D1_4sU_RNA&singleSearch=knownCanonical&position=MPP6
ENSG00000105928	DFNA5	deafness, autosomal dominant 5 [Source:HGNC Symbol;Acc:2810]	1.897	1.583	1.782	1.472	0.984	0.79	0.716	0.638	0.528	1.486	1.151	0.771	0.494	0.214	47.854	45.207	41.155	25.935	11.581	1.013	95	459	https://genome.ucsc.edu/cgi-bin/hgTracks?hgS_doOtherUser=submit&hgS_otherUserName=Caroline%20Friedel&hgS_otherUserSessionName=HSV%2D1_4sU_RNA&singleSearch=knownCanonical&position=DFNA5
ENSG00000150768	DLAT	dihydrolipoamide S-acetyltransferase [Source:HGNC Symbol;Acc:2896]	4.701	4.068	4.66	4.902	3.602	3.43	2.767	2.545	1.778	8.234	7.507	6.536	4.843	2.603	38.653	39.62	41.676	29.682	17.498	3.866	40	14	https://genome.ucsc.edu/cgi-bin/hgTracks?hgS_doOtherUser=submit&hgS_otherUserName=Caroline%20Friedel&hgS_otherUserSessionName=HSV%2D1_4sU_RNA&singleSearch=knownCanonical&position=DLAT
ENSG00000264187	RP11-45M22.4	Uncharacterized protein [Source:UniProtKB/TrEMBL;Acc:J3QW42]	2.356	2.527	3.995	3.261	3.245	2.727	2.38	2.15	2.54	2.971	1.908	2.391	1.79	1.166	NA	NA	NA	NA	NA	NA	NA	NA	https://genome.ucsc.edu/cgi-bin/hgTracks?hgS_doOtherUser=submit&hgS_otherUserName=Caroline%20Friedel&hgS_otherUserSessionName=HSV%2D1_4sU_RNA&singleSearch=knownCanonical&position=RP11-45M22.4
ENSG00000180340	FZD2	frizzled family receptor 2 [Source:HGNC Symbol;Acc:4040]	22.676	19.776	24.295	23.55	15.44	11.186	8.201	3.4	1.727	4.601	4.154	3.774	3.025	1.108	124.208	124.035	115.93	102.851	66.763	22.19	Unclear	3	https://genome.ucsc.edu/cgi-bin/hgTracks?hgS_doOtherUser=submit&hgS_otherUserName=Caroline%20Friedel&hgS_otherUserSessionName=HSV%2D1_4sU_RNA&singleSearch=knownCanonical&position=FZD2
ENSG00000150764	DIXDC1	DIX domain containing 1 [Source:HGNC Symbol;Acc:23695]	3.408	2.976	3.467	3.192	2.577	1.602	1.41	0.721	0.684	5.288	3.586	2.701	2.047	0.795	8.351	7.164	5.365	4.33	1.419	0.555	NA	NA	https://genome.ucsc.edu/cgi-bin/hgTracks?hgS_doOtherUser=submit&hgS_otherUserName=Caroline%20Friedel&hgS_otherUserSessionName=HSV%2D1_4sU_RNA&singleSearch=knownCanonical&position=DIXDC1
ENSG00000150779	TIMM8B	translocase of inner mitochondrial membrane 8 homolog B (yeast) [Source:HGNC Symbol;Acc:11818]	4.348	4.564	5.381	3.823	3.149	2.559	2.256	1.298	0.385	12.845	10.922	11.978	8.214	4.541	140.394	104.161	99.814	97.374	62.813	30.116	Unclear	3	https://genome.ucsc.edu/cgi-bin/hgTracks?hgS_doOtherUser=submit&hgS_otherUserName=Caroline%20Friedel&hgS_otherUserSessionName=HSV%2D1_4sU_RNA&singleSearch=knownCanonical&position=TIMM8B
ENSG00000150776	C11orf57	chromosome 11 open reading frame 57 [Source:HGNC Symbol;Acc:25569]	4.289	4.33	4.939	3.719	2.913	2.306	2.132	1.953	1.493	4.946	4.373	4.302	3.605	2.173	20.275	18.57	25.3	13.28	7.684	1.405	205	68	https://genome.ucsc.edu/cgi-bin/hgTracks?hgS_doOtherUser=submit&hgS_otherUserName=Caroline%20Friedel&hgS_otherUserSessionName=HSV%2D1_4sU_RNA&singleSearch=knownCanonical&position=C11orf57
ENSG00000105953	OGDH	oxoglutarate (alpha-ketoglutarate) dehydrogenase (lipoamide) [Source:HGNC Symbol;Acc:8124]	6.468	5.709	5.549	6.563	7.281	6.868	8.551	7.072	6.645	9.811	8.148	7.051	6.334	3.804	57.26	57.541	55.162	46.27	27.998	5.756	43	1	https://genome.ucsc.edu/cgi-bin/hgTracks?hgS_doOtherUser=submit&hgS_otherUserName=Caroline%20Friedel&hgS_otherUserSessionName=HSV%2D1_4sU_RNA&singleSearch=knownCanonical&position=OGDH
ENSG00000090686	USP48	ubiquitin specific peptidase 48 [Source:HGNC Symbol;Acc:18533]	4.526	4.108	4.497	4.274	4.479	3.288	3.336	2.259	1.655	2.7	2.741	2.083	1.933	1.188	29.687	31.836	30.444	22.106	14.371	2.964	111	18	https://genome.ucsc.edu/cgi-bin/hgTracks?hgS_doOtherUser=submit&hgS_otherUserName=Caroline%20Friedel&hgS_otherUserSessionName=HSV%2D1_4sU_RNA&singleSearch=knownCanonical&position=USP48
ENSG00000150787	PTS	6-pyruvoyltetrahydropterin synthase [Source:HGNC Symbol;Acc:9689]	3.498	4.285	3.92	3.229	2.542	2.086	1.693	1.552	1.733	6.48	5.455	4.553	3.524	1.728	85.719	104.441	88.57	53.473	32.545	7.466	11	136	https://genome.ucsc.edu/cgi-bin/hgTracks?hgS_doOtherUser=submit&hgS_otherUserName=Caroline%20Friedel&hgS_otherUserSessionName=HSV%2D1_4sU_RNA&singleSearch=knownCanonical&position=PTS
ENSG00000150783	TEX12	testis expressed 12 [Source:HGNC Symbol;Acc:11734]	0	0	0.173	0.042	0.104	0.307	0.639	1.121	0.758	0	0.069	0.11	0.217	0.451	NA	NA	NA	NA	NA	NA	NA	NA	https://genome.ucsc.edu/cgi-bin/hgTracks?hgS_doOtherUser=submit&hgS_otherUserName=Caroline%20Friedel&hgS_otherUserSessionName=HSV%2D1_4sU_RNA&singleSearch=knownCanonical&position=TEX12
ENSG00000105968	H2AFV	H2A histone family, member V [Source:HGNC Symbol;Acc:20664]	7.96	7.157	6.665	6.913	6.195	4.291	3.156	1.509	0.939	8.604	6.475	5.183	3.179	1.339	289.934	267.081	236.061	165.865	69.6	11.878	60	4	https://genome.ucsc.edu/cgi-bin/hgTracks?hgS_doOtherUser=submit&hgS_otherUserName=Caroline%20Friedel&hgS_otherUserSessionName=HSV%2D1_4sU_RNA&singleSearch=knownCanonical&position=H2AFV
ENSG00000264112	RP11-159D12.2		2.355	2.758	3.807	7.183	8.225	8.3	8.256	7.73	6.438	0.743	1.414	2.21	2.934	2.481	NA	NA	NA	NA	NA	NA	NA	NA	https://genome.ucsc.edu/cgi-bin/hgTracks?hgS_doOtherUser=submit&hgS_otherUserName=Caroline%20Friedel&hgS_otherUserSessionName=HSV%2D1_4sU_RNA&singleSearch=knownCanonical&position=RP11-159D12.2
ENSG00000256915	RP11-221N13.4		0	0	0	0	0	0.046	0.165	0.398	1.239	0.038	0.021	0.016	0	0.219	NA	NA	NA	NA	NA	NA	153	149	https://genome.ucsc.edu/cgi-bin/hgTracks?hgS_doOtherUser=submit&hgS_otherUserName=Caroline%20Friedel&hgS_otherUserSessionName=HSV%2D1_4sU_RNA&singleSearch=knownCanonical&position=RP11-221N13.4
ENSG00000154518	ATP5G3	ATP synthase, H+ transporting, mitochondrial Fo complex, subunit C3 (subunit 9) [Source:HGNC Symbol;Acc:843]	4.203	4.34	4.57	3.836	3.259	2.002	1.534	0.913	0.411	6.763	6.36	5.533	3.438	1.207	465.438	473.431	468.889	364.488	214.355	44.978	Unclear	0	https://genome.ucsc.edu/cgi-bin/hgTracks?hgS_doOtherUser=submit&hgS_otherUserName=Caroline%20Friedel&hgS_otherUserSessionName=HSV%2D1_4sU_RNA&singleSearch=knownCanonical&position=ATP5G3
ENSG00000166669	ATF7IP2	activating transcription factor 7 interacting protein 2 [Source:HGNC Symbol;Acc:20397]	0.392	0.349	0.333	0.553	0.958	1.993	2.839	2.665	2.707	0.362	0.309	0.635	0.962	1.154	NA	NA	NA	NA	NA	NA	34	0	https://genome.ucsc.edu/cgi-bin/hgTracks?hgS_doOtherUser=submit&hgS_otherUserName=Caroline%20Friedel&hgS_otherUserSessionName=HSV%2D1_4sU_RNA&singleSearch=knownCanonical&position=ATF7IP2
ENSG00000174915	PTDSS2	phosphatidylserine synthase 2 [Source:HGNC Symbol;Acc:15463]	1.327	1.127	1.537	1.816	1.904	1.452	1.374	1.019	0.83	1.276	1.369	1.597	1.258	0.81	24.343	24.517	31.846	19.075	13.737	4.661	64	11	https://genome.ucsc.edu/cgi-bin/hgTracks?hgS_doOtherUser=submit&hgS_otherUserName=Caroline%20Friedel&hgS_otherUserSessionName=HSV%2D1_4sU_RNA&singleSearch=knownCanonical&position=PTDSS2
ENSG00000105939	ZC3HAV1	zinc finger CCCH-type, antiviral 1 [Source:HGNC Symbol;Acc:23721]	8.312	7.096	7.45	9.306	8.461	7.234	8.062	5.917	5.345	8.349	7.095	6.426	5.236	2.671	44.742	43.649	41.63	46.335	29.469	7.271	21	1	https://genome.ucsc.edu/cgi-bin/hgTracks?hgS_doOtherUser=submit&hgS_otherUserName=Caroline%20Friedel&hgS_otherUserSessionName=HSV%2D1_4sU_RNA&singleSearch=knownCanonical&position=ZC3HAV1
ENSG00000001617	SEMA3F	sema domain, immunoglobulin domain (Ig), short basic domain, secreted, (semaphorin) 3F [Source:HGNC Symbol;Acc:10728]	2.429	1.932	2.827	4.492	4.773	4.042	3.552	2.766	2.716	0.581	0.53	0.598	0.43	0.371	10.286	9.292	9.317	10.185	5.631	1.655	NA	NA	https://genome.ucsc.edu/cgi-bin/hgTracks?hgS_doOtherUser=submit&hgS_otherUserName=Caroline%20Friedel&hgS_otherUserSessionName=HSV%2D1_4sU_RNA&singleSearch=knownCanonical&position=SEMA3F
ENSG00000151233	GXYLT1	glucoside xylosyltransferase 1 [Source:HGNC Symbol;Acc:27482]	3.304	3.4	3.405	3.263	3.573	2.977	2.947	2.721	2.126	2.83	3.006	2.581	2.392	1.578	21.72	24.317	31.854	26.144	17.543	7.998	88	28	https://genome.ucsc.edu/cgi-bin/hgTracks?hgS_doOtherUser=submit&hgS_otherUserName=Caroline%20Friedel&hgS_otherUserSessionName=HSV%2D1_4sU_RNA&singleSearch=knownCanonical&position=GXYLT1
ENSG00000174903	RAB1B	RAB1B, member RAS oncogene family [Source:HGNC Symbol;Acc:18370]	15.081	14.641	12.679	12.769	11.257	8.591	7.37	3.66	1.666	30.987	25.01	25.028	18.496	7.398	498.019	499.623	503.791	387.933	220.646	89.095	0	42	https://genome.ucsc.edu/cgi-bin/hgTracks?hgS_doOtherUser=submit&hgS_otherUserName=Caroline%20Friedel&hgS_otherUserSessionName=HSV%2D1_4sU_RNA&singleSearch=knownCanonical&position=RAB1B
ENSG00000105948	TTC26	tetratricopeptide repeat domain 26 [Source:HGNC Symbol;Acc:21882]	0.85	0.733	0.934	1.011	0.959	0.968	0.636	0.527	0.436	1.448	1.2	1.164	0.883	0.426	11.363	12.926	10.095	6.575	4.973	0.932	86	11	https://genome.ucsc.edu/cgi-bin/hgTracks?hgS_doOtherUser=submit&hgS_otherUserName=Caroline%20Friedel&hgS_otherUserSessionName=HSV%2D1_4sU_RNA&singleSearch=knownCanonical&position=TTC26
ENSG00000250889	RP11-229C3.2		1.614	1.299	1.298	1.067	0.635	0.644	0.092	0.071	0.381	1.087	0.807	0.824	0.303	0.105	NA	NA	NA	NA	NA	NA	Unclear	Unclear	https://genome.ucsc.edu/cgi-bin/hgTracks?hgS_doOtherUser=submit&hgS_otherUserName=Caroline%20Friedel&hgS_otherUserSessionName=HSV%2D1_4sU_RNA&singleSearch=knownCanonical&position=RP11-229C3.2
ENSG00000151239	TWF1	twinfilin actin-binding protein 1 [Source:HGNC Symbol;Acc:9620]	15.782	14.113	12.157	10.645	7.931	4.866	3.358	1.581	0.976	41.336	28.189	19.948	7.743	2.966	142.259	146.539	118.428	66.999	23.015	2.042	Unclear	4	https://genome.ucsc.edu/cgi-bin/hgTracks?hgS_doOtherUser=submit&hgS_otherUserName=Caroline%20Friedel&hgS_otherUserSessionName=HSV%2D1_4sU_RNA&singleSearch=knownCanonical&position=TWF1
ENSG00000205542	TMSB4X	thymosin beta 4, X-linked [Source:HGNC Symbol;Acc:11881]	149.525	143.931	165.57	124.095	114.666	106.318	76.15	39.401	16.144	601.543	552.674	510.592	345.12	141.838	7124.73	7790.71	6885.09	6168.84	4147.53	1664.22	1	0	https://genome.ucsc.edu/cgi-bin/hgTracks?hgS_doOtherUser=submit&hgS_otherUserName=Caroline%20Friedel&hgS_otherUserSessionName=HSV%2D1_4sU_RNA&singleSearch=knownCanonical&position=TMSB4X
ENSG00000114374	USP9Y	ubiquitin specific peptidase 9, Y-linked [Source:HGNC Symbol;Acc:12633]	4.423	3.597	4.126	3.181	2.609	2.169	2.005	1.426	1.108	5.728	4.414	2.872	2.236	2.043	5.484	5.333	4.007	2.235	0.902	0	32	Unclear	https://genome.ucsc.edu/cgi-bin/hgTracks?hgS_doOtherUser=submit&hgS_otherUserName=Caroline%20Friedel&hgS_otherUserSessionName=HSV%2D1_4sU_RNA&singleSearch=knownCanonical&position=USP9Y
ENSG00000256950	RP11-87C12.2	26S proteasome non-ATPase regulatory subunit 9 [Source:UniProtKB/TrEMBL;Acc:F5H7X1]	2.672	3.31	3.144	3.343	2.9	2.149	1.314	0.708	0.61	5.294	4.293	4.001	2.458	0.949	NA	NA	NA	NA	NA	NA	NA	NA	https://genome.ucsc.edu/cgi-bin/hgTracks?hgS_doOtherUser=submit&hgS_otherUserName=Caroline%20Friedel&hgS_otherUserSessionName=HSV%2D1_4sU_RNA&singleSearch=knownCanonical&position=RP11-87C12.2
ENSG00000125304	TM9SF2	transmembrane 9 superfamily member 2 [Source:HGNC Symbol;Acc:11865]	13.141	11.745	12.708	12.67	13.155	9.549	8.847	5.193	2.815	43.748	41.376	36.349	29.106	13.551	200.63	218.24	226.857	179.023	126.067	46.221	39	1	https://genome.ucsc.edu/cgi-bin/hgTracks?hgS_doOtherUser=submit&hgS_otherUserName=Caroline%20Friedel&hgS_otherUserSessionName=HSV%2D1_4sU_RNA&singleSearch=knownCanonical&position=TM9SF2
ENSG00000175063	UBE2C	ubiquitin-conjugating enzyme E2C [Source:HGNC Symbol;Acc:15937]	11.008	9.647	10.307	8.474	6.729	3.805	2.884	2.169	1.116	6.026	4.822	4.678	4.948	2.118	383.071	358.161	405.355	315.587	189.699	52.273	48	104	https://genome.ucsc.edu/cgi-bin/hgTracks?hgS_doOtherUser=submit&hgS_otherUserName=Caroline%20Friedel&hgS_otherUserSessionName=HSV%2D1_4sU_RNA&singleSearch=knownCanonical&position=UBE2C
ENSG00000197530	MIB2	mindbomb E3 ubiquitin protein ligase 2 [Source:HGNC Symbol;Acc:30577]	1.606	0.995	1.499	1.827	1.805	1.495	1.168	0.833	0.604	0.829	0.679	0.58	0.429	0.229	5.041	5.575	4.506	2.215	1.618	0.09	0	54	https://genome.ucsc.edu/cgi-bin/hgTracks?hgS_doOtherUser=submit&hgS_otherUserName=Caroline%20Friedel&hgS_otherUserSessionName=HSV%2D1_4sU_RNA&singleSearch=knownCanonical&position=MIB2
ENSG00000153956	CACNA2D1	calcium channel, voltage-dependent, alpha 2/delta subunit 1 [Source:HGNC Symbol;Acc:1399]	4.542	4.053	3.752	3.302	4.149	3.365	3.058	2.16	1.69	6.115	5.326	3.891	3.596	2.045	22.187	25.265	24.559	19.243	8.307	2.779	92	1	https://genome.ucsc.edu/cgi-bin/hgTracks?hgS_doOtherUser=submit&hgS_otherUserName=Caroline%20Friedel&hgS_otherUserSessionName=HSV%2D1_4sU_RNA&singleSearch=knownCanonical&position=CACNA2D1
ENSG00000174996	KLC2	kinesin light chain 2 [Source:HGNC Symbol;Acc:20716]	3.436	2.567	3.578	4.631	5.181	4.121	3.292	1.819	1.46	1.251	1.123	1.079	0.84	0.494	39.806	32.956	30.756	23.964	9.602	3.44	Unclear	Unclear	https://genome.ucsc.edu/cgi-bin/hgTracks?hgS_doOtherUser=submit&hgS_otherUserName=Caroline%20Friedel&hgS_otherUserSessionName=HSV%2D1_4sU_RNA&singleSearch=knownCanonical&position=KLC2
ENSG00000056097	ZFR	zinc finger RNA binding protein [Source:HGNC Symbol;Acc:17277]	11.181	11.243	10.149	8.555	7.081	4.231	3.285	1.895	1.23	20.199	19.243	15.832	12.024	6.288	50.107	59.074	54.47	38.277	21.71	3.569	28	0	https://genome.ucsc.edu/cgi-bin/hgTracks?hgS_doOtherUser=submit&hgS_otherUserName=Caroline%20Friedel&hgS_otherUserSessionName=HSV%2D1_4sU_RNA&singleSearch=knownCanonical&position=ZFR
ENSG00000125531	C20orf195	chromosome 20 open reading frame 195 [Source:HGNC Symbol;Acc:28764]	0.034	0.074	0.099	0.199	0.199	1.178	1.597	2.115	1.506	0	0.061	0.062	0.154	0.183	NA	NA	NA	NA	NA	NA	131	98	https://genome.ucsc.edu/cgi-bin/hgTracks?hgS_doOtherUser=submit&hgS_otherUserName=Caroline%20Friedel&hgS_otherUserSessionName=HSV%2D1_4sU_RNA&singleSearch=knownCanonical&position=C20orf195
ENSG00000125534	PPDPF	pancreatic progenitor cell differentiation and proliferation factor [Source:HGNC Symbol;Acc:16142]	17.275	14.873	14.585	21.704	22.58	18.044	22.823	12.172	10.249	3.434	3.347	4.325	3.587	3.138	400.752	475.29	453.978	210.106	87.487	19.961	25	1	https://genome.ucsc.edu/cgi-bin/hgTracks?hgS_doOtherUser=submit&hgS_otherUserName=Caroline%20Friedel&hgS_otherUserSessionName=HSV%2D1_4sU_RNA&singleSearch=knownCanonical&position=PPDPF
ENSG00000170854	MINA	MYC induced nuclear antigen [Source:HGNC Symbol;Acc:19441]	2.315	1.888	1.997	1.841	1.447	1.037	0.799	0.517	0.372	3.627	2.785	2.082	1.472	0.701	21.539	20.777	17.087	12.299	4.665	0.535	106	0	https://genome.ucsc.edu/cgi-bin/hgTracks?hgS_doOtherUser=submit&hgS_otherUserName=Caroline%20Friedel&hgS_otherUserSessionName=HSV%2D1_4sU_RNA&singleSearch=knownCanonical&position=MINA
ENSG00000121690	DEPDC7	DEP domain containing 7 [Source:HGNC Symbol;Acc:29899]	1.367	1.112	1.626	1.651	1.233	0.615	0.635	0.364	0.301	1.161	1.109	1.156	0.767	0.412	9.921	9.473	9.871	9.688	3.192	0	28	46	https://genome.ucsc.edu/cgi-bin/hgTracks?hgS_doOtherUser=submit&hgS_otherUserName=Caroline%20Friedel&hgS_otherUserSessionName=HSV%2D1_4sU_RNA&singleSearch=knownCanonical&position=DEPDC7
ENSG00000121691	CAT	catalase [Source:HGNC Symbol;Acc:1516]	2.367	2.007	2.285	2.812	2.291	1.835	1.059	0.587	0.272	4.039	4.228	3.674	2.193	0.781	50.113	42.085	47.203	34.309	20.15	2.82	0	6	https://genome.ucsc.edu/cgi-bin/hgTracks?hgS_doOtherUser=submit&hgS_otherUserName=Caroline%20Friedel&hgS_otherUserSessionName=HSV%2D1_4sU_RNA&singleSearch=knownCanonical&position=CAT
ENSG00000125520	SLC2A4RG	SLC2A4 regulator [Source:HGNC Symbol;Acc:15930]	4.48	3.343	4.614	5.054	4.402	2.201	2.253	1.207	0.897	3.457	2.823	2.427	2.263	1.315	25.929	23.925	20.921	11.839	6.708	1.665	NA	NA	https://genome.ucsc.edu/cgi-bin/hgTracks?hgS_doOtherUser=submit&hgS_otherUserName=Caroline%20Friedel&hgS_otherUserSessionName=HSV%2D1_4sU_RNA&singleSearch=knownCanonical&position=SLC2A4RG
ENSG00000136783	NIPSNAP3A	nipsnap homolog 3A (C. elegans) [Source:HGNC Symbol;Acc:23619]	4.724	4.302	4.297	2.529	1.464	0.643	0.678	0.255	0.156	9.552	7.926	5.694	3.158	0.985	54.814	50.33	55.856	31.145	16.461	1.476	Unclear	0	https://genome.ucsc.edu/cgi-bin/hgTracks?hgS_doOtherUser=submit&hgS_otherUserName=Caroline%20Friedel&hgS_otherUserSessionName=HSV%2D1_4sU_RNA&singleSearch=knownCanonical&position=NIPSNAP3A
ENSG00000163029	SMC6	structural maintenance of chromosomes 6 [Source:HGNC Symbol;Acc:20466]	3.772	3.339	3.447	3.243	2.337	1.417	1.429	1.151	1.142	4.546	3.819	2.752	2.033	1.224	20.699	23.036	20.622	14.674	5.778	0.4	110	1	https://genome.ucsc.edu/cgi-bin/hgTracks?hgS_doOtherUser=submit&hgS_otherUserName=Caroline%20Friedel&hgS_otherUserSessionName=HSV%2D1_4sU_RNA&singleSearch=knownCanonical&position=SMC6
ENSG00000163026	C2orf44	chromosome 2 open reading frame 44 [Source:HGNC Symbol;Acc:26157]	4.266	2.928	4.317	2.935	2.206	1.733	1.63	1.313	1.073	3.806	2.713	3.155	2.625	1.264	4.832	3.228	4.762	2.637	1.706	0.127	78	15	https://genome.ucsc.edu/cgi-bin/hgTracks?hgS_doOtherUser=submit&hgS_otherUserName=Caroline%20Friedel&hgS_otherUserSessionName=HSV%2D1_4sU_RNA&singleSearch=knownCanonical&position=C2orf44
ENSG00000170876	TMEM43	transmembrane protein 43 [Source:HGNC Symbol;Acc:28472]	19.26	16.218	18.397	17.821	17.809	11.499	8.77	3.933	2.045	31.391	24.569	19.296	11.167	3.051	220.801	217.751	204.503	152.74	99.209	17.74	NA	NA	https://genome.ucsc.edu/cgi-bin/hgTracks?hgS_doOtherUser=submit&hgS_otherUserName=Caroline%20Friedel&hgS_otherUserSessionName=HSV%2D1_4sU_RNA&singleSearch=knownCanonical&position=TMEM43
ENSG00000121671	CRY2	cryptochrome 2 (photolyase-like) [Source:HGNC Symbol;Acc:2385]	3.57	3.82	4.716	4.268	3.032	2.532	2.322	1.763	1.371	1.842	1.961	2.661	2.136	1.34	10.257	8.995	10.604	6.633	4.05	0.722	49	3	https://genome.ucsc.edu/cgi-bin/hgTracks?hgS_doOtherUser=submit&hgS_otherUserName=Caroline%20Friedel&hgS_otherUserSessionName=HSV%2D1_4sU_RNA&singleSearch=knownCanonical&position=CRY2
ENSG00000005073	HOXA11	homeobox A11 [Source:HGNC Symbol;Acc:5101]	9.304	8.211	20.644	17.176	10.423	7.891	5.486	1.869	0.961	2.825	2.948	4.508	4.358	1.688	24.183	25.642	42.858	67.617	31.817	4.815	Unclear	Unclear	https://genome.ucsc.edu/cgi-bin/hgTracks?hgS_doOtherUser=submit&hgS_otherUserName=Caroline%20Friedel&hgS_otherUserSessionName=HSV%2D1_4sU_RNA&singleSearch=knownCanonical&position=HOXA11
ENSG00000005075	POLR2J	polymerase (RNA) II (DNA directed) polypeptide J, 13.3kDa [Source:HGNC Symbol;Acc:9197]	7.422	4.157	8.074	6.3	7.05	4.974	3.369	3.713	2.118	8.019	6.38	6.443	3.748	2.967	80.752	86.426	102.644	48.909	26.401	3.038	90	36	https://genome.ucsc.edu/cgi-bin/hgTracks?hgS_doOtherUser=submit&hgS_otherUserName=Caroline%20Friedel&hgS_otherUserSessionName=HSV%2D1_4sU_RNA&singleSearch=knownCanonical&position=POLR2J
ENSG00000170860	LSM3	LSM3 homolog, U6 small nuclear RNA associated (S. cerevisiae) [Source:HGNC Symbol;Acc:17874]	2.045	1.844	1.809	1.916	1.919	1.942	1.949	2.514	2.664	3.961	3.465	3.23	2.415	1.078	265.192	242.633	247.864	182.156	88.642	10.806	82	3	https://genome.ucsc.edu/cgi-bin/hgTracks?hgS_doOtherUser=submit&hgS_otherUserName=Caroline%20Friedel&hgS_otherUserSessionName=HSV%2D1_4sU_RNA&singleSearch=knownCanonical&position=LSM3
ENSG00000121680	PEX16	peroxisomal biogenesis factor 16 [Source:HGNC Symbol;Acc:8857]	1.348	1.306	1.891	1.601	1.183	1.211	1.131	0.756	0.408	1.913	1.983	1.901	1.301	0.703	22.446	17.897	21.698	13.007	7.445	0.979	Unclear	27	https://genome.ucsc.edu/cgi-bin/hgTracks?hgS_doOtherUser=submit&hgS_otherUserName=Caroline%20Friedel&hgS_otherUserSessionName=HSV%2D1_4sU_RNA&singleSearch=knownCanonical&position=PEX16
ENSG00000187013	C17orf82	chromosome 17 open reading frame 82 [Source:HGNC Symbol;Acc:32699]	0.75	0.793	1.632	2.022	1.03	0.671	0.426	0.472	0.057	0.521	0.553	0.645	0.37	0.167	NA	NA	NA	NA	NA	NA	Unclear	Unclear	https://genome.ucsc.edu/cgi-bin/hgTracks?hgS_doOtherUser=submit&hgS_otherUserName=Caroline%20Friedel&hgS_otherUserSessionName=HSV%2D1_4sU_RNA&singleSearch=knownCanonical&position=C17orf82
ENSG00000108950	FAM20A	family with sequence similarity 20, member A [Source:HGNC Symbol;Acc:23015]	1.531	1.29	1.414	1.468	1.414	0.964	0.664	0.332	0.248	0.578	0.375	0.363	0.195	0.051	6.862	8.519	8.061	4.361	2.956	0.628	3	10	https://genome.ucsc.edu/cgi-bin/hgTracks?hgS_doOtherUser=submit&hgS_otherUserName=Caroline%20Friedel&hgS_otherUserSessionName=HSV%2D1_4sU_RNA&singleSearch=knownCanonical&position=FAM20A
ENSG00000108953	YWHAE	tyrosine 3-monooxygenase/tryptophan 5-monooxygenase activation protein, epsilon [Source:HGNC Symbol;Acc:12851]	34.915	31.949	32.013	28.124	25.127	19.497	17.083	11.859	8.943	67.781	58.433	48.199	30.597	11.445	1079.37	1133.6	1061.08	790.662	415.853	93.168	47	7	https://genome.ucsc.edu/cgi-bin/hgTracks?hgS_doOtherUser=submit&hgS_otherUserName=Caroline%20Friedel&hgS_otherUserSessionName=HSV%2D1_4sU_RNA&singleSearch=knownCanonical&position=YWHAE
ENSG00000163009	C2orf48	chromosome 2 open reading frame 48 [Source:HGNC Symbol;Acc:26322]	0.181	0.456	0.358	0.621	0.614	1.661	2.851	3.059	2.761	0.014	0.043	0.168	0.308	0.219	NA	NA	NA	NA	NA	NA	73	5	https://genome.ucsc.edu/cgi-bin/hgTracks?hgS_doOtherUser=submit&hgS_otherUserName=Caroline%20Friedel&hgS_otherUserSessionName=HSV%2D1_4sU_RNA&singleSearch=knownCanonical&position=C2orf48
ENSG00000163006	CCDC138	coiled-coil domain containing 138 [Source:HGNC Symbol;Acc:26531]	0.48	0.484	0.493	0.451	0.73	2.006	2.771	3.414	3.192	0.985	0.756	0.807	1.193	1.226	3.476	4.687	4.346	3.7	1.132	0.287	102	46	https://genome.ucsc.edu/cgi-bin/hgTracks?hgS_doOtherUser=submit&hgS_otherUserName=Caroline%20Friedel&hgS_otherUserSessionName=HSV%2D1_4sU_RNA&singleSearch=knownCanonical&position=CCDC138
ENSG00000163002	NUP35	nucleoporin 35kDa [Source:HGNC Symbol;Acc:29797]	1.234	1.552	1.589	1.447	1.994	1.674	1.758	1.704	1.53	2.176	1.973	1.996	1.958	1.468	40.045	40.69	34.414	24.422	10.964	1.215	147	2	https://genome.ucsc.edu/cgi-bin/hgTracks?hgS_doOtherUser=submit&hgS_otherUserName=Caroline%20Friedel&hgS_otherUserSessionName=HSV%2D1_4sU_RNA&singleSearch=knownCanonical&position=NUP35
ENSG00000163001	CCDC104	coiled-coil domain containing 104 [Source:HGNC Symbol;Acc:30540]	1.236	1.369	1.589	1.492	1.106	1.105	0.919	0.56	0.247	3.056	3.271	2.651	1.884	1.057	17.488	24.657	21.426	10.834	8.708	2.22	Unclear	0	https://genome.ucsc.edu/cgi-bin/hgTracks?hgS_doOtherUser=submit&hgS_otherUserName=Caroline%20Friedel&hgS_otherUserSessionName=HSV%2D1_4sU_RNA&singleSearch=knownCanonical&position=CCDC104
ENSG00000120071	KANSL1	KAT8 regulatory NSL complex subunit 1 [Source:HGNC Symbol;Acc:24565]	5.918	5.564	5.689	5.702	4.737	4.073	4.001	3.478	2.959	2.349	2.816	3.193	3.244	3.011	8.521	10.665	10.976	11.789	4.144	1.26	71	4	https://genome.ucsc.edu/cgi-bin/hgTracks?hgS_doOtherUser=submit&hgS_otherUserName=Caroline%20Friedel&hgS_otherUserSessionName=HSV%2D1_4sU_RNA&singleSearch=knownCanonical&position=KANSL1
ENSG00000075945	KIFAP3	kinesin-associated protein 3 [Source:HGNC Symbol;Acc:17060]	2.558	1.885	1.696	1.969	1.955	1.478	1.039	0.637	0.573	4.922	4.528	3.877	3.139	1.797	25.598	27.046	26.267	19.775	8.736	2.9	34	0	https://genome.ucsc.edu/cgi-bin/hgTracks?hgS_doOtherUser=submit&hgS_otherUserName=Caroline%20Friedel&hgS_otherUserSessionName=HSV%2D1_4sU_RNA&singleSearch=knownCanonical&position=KIFAP3
ENSG00000108947	EFNB3	ephrin-B3 [Source:HGNC Symbol;Acc:3228]	0.651	0.306	0.391	0.47	0.263	0.446	0.641	0.662	1.086	0.367	0.257	0.311	0.147	0.176	1.768	1.601	2.271	1.199	0.889	0	104	31	https://genome.ucsc.edu/cgi-bin/hgTracks?hgS_doOtherUser=submit&hgS_otherUserName=Caroline%20Friedel&hgS_otherUserSessionName=HSV%2D1_4sU_RNA&singleSearch=knownCanonical&position=EFNB3
ENSG00000108946	PRKAR1A	protein kinase, cAMP-dependent, regulatory, type I, alpha [Source:HGNC Symbol;Acc:9388]	21.191	18.967	17.342	14.886	13.704	9.919	7.109	4.49	2.55	49.703	40.803	31.687	19.325	6.916	394.756	401.361	388.099	276	150.713	30.932	NA	NA	https://genome.ucsc.edu/cgi-bin/hgTracks?hgS_doOtherUser=submit&hgS_otherUserName=Caroline%20Friedel&hgS_otherUserSessionName=HSV%2D1_4sU_RNA&singleSearch=knownCanonical&position=PRKAR1A
ENSG00000121653	MAPK8IP1	mitogen-activated protein kinase 8 interacting protein 1 [Source:HGNC Symbol;Acc:6882]	0.61	0.705	1.124	1.651	1.405	1.62	0.976	0.696	0.583	1.317	1.255	1.438	1.343	0.818	3.928	5.217	3.132	3.427	1.311	0.817	51	162	https://genome.ucsc.edu/cgi-bin/hgTracks?hgS_doOtherUser=submit&hgS_otherUserName=Caroline%20Friedel&hgS_otherUserSessionName=HSV%2D1_4sU_RNA&singleSearch=knownCanonical&position=MAPK8IP1
ENSG00000108960	MMD	monocyte to macrophage differentiation-associated [Source:HGNC Symbol;Acc:7153]	1.447	1.24	1.131	1.191	0.972	0.666	0.683	0.609	0.786	2.223	1.323	0.933	0.745	0.386	1.969	1.746	3.097	2.263	0.519	0	81	2	https://genome.ucsc.edu/cgi-bin/hgTracks?hgS_doOtherUser=submit&hgS_otherUserName=Caroline%20Friedel&hgS_otherUserSessionName=HSV%2D1_4sU_RNA&singleSearch=knownCanonical&position=MMD
ENSG00000108961	RANGRF	RAN guanine nucleotide release factor [Source:HGNC Symbol;Acc:17679]	2.367	2.59	2.957	2.11	1.713	1.626	0.996	0.441	0.309	3.95	3.138	2.866	1.286	0.496	31.388	26.666	26.625	18.976	8.416	0	25	78	https://genome.ucsc.edu/cgi-bin/hgTracks?hgS_doOtherUser=submit&hgS_otherUserName=Caroline%20Friedel&hgS_otherUserSessionName=HSV%2D1_4sU_RNA&singleSearch=knownCanonical&position=RANGRF
ENSG00000040275	SPDL1	spindle apparatus coiled-coil protein 1 [Source:HGNC Symbol;Acc:26010]	11.017	10.233	11.107	6.888	3.937	1.984	1.709	1.129	0.688	11.859	9.931	7.495	5.275	2.157	69.192	61.069	58.547	32.998	13.941	1.73	45	0	https://genome.ucsc.edu/cgi-bin/hgTracks?hgS_doOtherUser=submit&hgS_otherUserName=Caroline%20Friedel&hgS_otherUserSessionName=HSV%2D1_4sU_RNA&singleSearch=knownCanonical&position=SPDL1
ENSG00000255587	RAB44	RAB44, member RAS oncogene family [Source:HGNC Symbol;Acc:21068]	0.015	0.032	0.055	0	0	0.586	0.598	1.387	2.675	0.01	0	0.005	0.2	0.473	NA	NA	NA	NA	NA	NA	159	69	https://genome.ucsc.edu/cgi-bin/hgTracks?hgS_doOtherUser=submit&hgS_otherUserName=Caroline%20Friedel&hgS_otherUserSessionName=HSV%2D1_4sU_RNA&singleSearch=knownCanonical&position=RAB44
ENSG00000174021	GNG5	guanine nucleotide binding protein (G protein), gamma 5 [Source:HGNC Symbol;Acc:4408]	20.272	18.253	18.063	16.78	17.812	11.12	9.434	4.937	1.862	16.82	15.898	13.67	10.142	4.358	496.602	469.9	574.506	381.662	214.099	54.94	Unclear	Unclear	https://genome.ucsc.edu/cgi-bin/hgTracks?hgS_doOtherUser=submit&hgS_otherUserName=Caroline%20Friedel&hgS_otherUserSessionName=HSV%2D1_4sU_RNA&singleSearch=knownCanonical&position=GNG5
ENSG00000108963	DPH1	diphthamide biosynthesis 1 [Source:HGNC Symbol;Acc:3003]	3.502	2.776	3.846	3.823	3.854	2.605	1.723	1.152	0.624	5.244	4.639	4.233	3.494	1.786	43.035	37.627	34.112	35.89	26.77	15.107	Unclear	5	https://genome.ucsc.edu/cgi-bin/hgTracks?hgS_doOtherUser=submit&hgS_otherUserName=Caroline%20Friedel&hgS_otherUserSessionName=HSV%2D1_4sU_RNA&singleSearch=knownCanonical&position=DPH1
ENSG00000163017	ACTG2	actin, gamma 2, smooth muscle, enteric [Source:HGNC Symbol;Acc:145]	10.861	9.477	7.916	7.94	8.581	4.97	3.799	1.755	0.962	12.095	9.434	9.093	6.855	4.052	297.714	274.773	255.84	208.98	118.073	27.06	Unclear	27	https://genome.ucsc.edu/cgi-bin/hgTracks?hgS_doOtherUser=submit&hgS_otherUserName=Caroline%20Friedel&hgS_otherUserSessionName=HSV%2D1_4sU_RNA&singleSearch=knownCanonical&position=ACTG2
ENSG00000070423	RNF126	ring finger protein 126 [Source:HGNC Symbol;Acc:21151]	3.311	3.025	3.889	4.709	4.383	2.472	2.675	1.352	0.766	1.893	1.453	1.563	1.478	0.69	46.819	41.907	41.445	31.454	16.084	2.312	74	4	https://genome.ucsc.edu/cgi-bin/hgTracks?hgS_doOtherUser=submit&hgS_otherUserName=Caroline%20Friedel&hgS_otherUserSessionName=HSV%2D1_4sU_RNA&singleSearch=knownCanonical&position=RNF126
ENSG00000000003	TSPAN6	tetraspanin 6 [Source:HGNC Symbol;Acc:11858]	1.831	1.795	1.768	1.475	1.235	1.001	0.581	0.34	0.265	6.963	5.827	4.748	3.073	1.077	55.379	46.265	51.66	41.093	25.767	6.298	33	89	https://genome.ucsc.edu/cgi-bin/hgTracks?hgS_doOtherUser=submit&hgS_otherUserName=Caroline%20Friedel&hgS_otherUserSessionName=HSV%2D1_4sU_RNA&singleSearch=knownCanonical&position=TSPAN6
ENSG00000005020	SKAP2	src kinase associated phosphoprotein 2 [Source:HGNC Symbol;Acc:15687]	2.128	1.782	1.287	1.42	1.719	1.896	1.52	1.115	1.091	2.968	2.384	1.921	1.358	0.664	32.095	36.642	31.213	21.614	14.1	0.796	112	33	https://genome.ucsc.edu/cgi-bin/hgTracks?hgS_doOtherUser=submit&hgS_otherUserName=Caroline%20Friedel&hgS_otherUserSessionName=HSV%2D1_4sU_RNA&singleSearch=knownCanonical&position=SKAP2
ENSG00000053371	AKR7A2	aldo-keto reductase family 7, member A2 (aflatoxin aldehyde reductase) [Source:HGNC Symbol;Acc:389]	3.608	4.18	4.416	4.355	3.031	2.804	2.182	1.284	0.581	7.416	7.623	7.844	6.005	3.866	81.824	73.67	80.555	65.5	49.882	25.025	Unclear	45	https://genome.ucsc.edu/cgi-bin/hgTracks?hgS_doOtherUser=submit&hgS_otherUserName=Caroline%20Friedel&hgS_otherUserSessionName=HSV%2D1_4sU_RNA&singleSearch=knownCanonical&position=AKR7A2
ENSG00000053372	MRTO4	mRNA turnover 4 homolog (S. cerevisiae) [Source:HGNC Symbol;Acc:18477]	5.026	4.757	5.161	5.064	4.572	3.683	3.138	2.74	1.98	10.31	7.748	6.976	4.946	2.414	125.333	133.487	132.863	97.403	45.765	11.05	113	7	https://genome.ucsc.edu/cgi-bin/hgTracks?hgS_doOtherUser=submit&hgS_otherUserName=Caroline%20Friedel&hgS_otherUserSessionName=HSV%2D1_4sU_RNA&singleSearch=knownCanonical&position=MRTO4
ENSG00000070404	FSTL3	follistatin-like 3 (secreted glycoprotein) [Source:HGNC Symbol;Acc:3973]	9.474	9.357	12.102	12.109	14.981	12.926	10.089	5.239	2.698	13.302	10.721	9.08	6.116	2.547	57.717	66.316	66.772	47.26	35.882	14.586	13	3	https://genome.ucsc.edu/cgi-bin/hgTracks?hgS_doOtherUser=submit&hgS_otherUserName=Caroline%20Friedel&hgS_otherUserSessionName=HSV%2D1_4sU_RNA&singleSearch=knownCanonical&position=FSTL3
ENSG00000067533	RRP15	ribosomal RNA processing 15 homolog (S. cerevisiae) [Source:HGNC Symbol;Acc:24255]	2.598	2.497	2.088	2.249	2.679	2.53	3.005	2.701	2.549	4.506	3.829	3.103	2.449	1.599	56.039	70.531	68.555	50.541	18.959	3.438	80	0	https://genome.ucsc.edu/cgi-bin/hgTracks?hgS_doOtherUser=submit&hgS_otherUserName=Caroline%20Friedel&hgS_otherUserSessionName=HSV%2D1_4sU_RNA&singleSearch=knownCanonical&position=RRP15
ENSG00000120063	GNA13	guanine nucleotide binding protein (G protein), alpha 13 [Source:HGNC Symbol;Acc:4381]	16.086	13.598	18.689	14.442	10.646	7.023	5.125	2.702	1.299	14.742	13.552	13.876	10.221	4.271	37.594	42.617	48.511	32.405	18.803	7.257	Unclear	5	https://genome.ucsc.edu/cgi-bin/hgTracks?hgS_doOtherUser=submit&hgS_otherUserName=Caroline%20Friedel&hgS_otherUserSessionName=HSV%2D1_4sU_RNA&singleSearch=knownCanonical&position=GNA13
ENSG00000080603	SRCAP	Snf2-related CREBBP activator protein [Source:HGNC Symbol;Acc:16974]	11.424	9.492	10.073	9.437	7.784	6.216	5.316	3.843	3.631	0.689	0.739	0.717	0.563	0.593	5.513	5.986	4.75	3.853	1.725	0.524	NA	NA	https://genome.ucsc.edu/cgi-bin/hgTracks?hgS_doOtherUser=submit&hgS_otherUserName=Caroline%20Friedel&hgS_otherUserSessionName=HSV%2D1_4sU_RNA&singleSearch=knownCanonical&position=SRCAP
ENSG00000181924	COA4	cytochrome c oxidase assembly factor 4 homolog (S. cerevisiae) [Source:HGNC Symbol;Acc:24604]	4.268	4.571	4.401	3.603	3.131	1.822	1.672	1	0.662	8.145	8.005	7.273	6.273	3.281	114.829	91.461	124.277	69.754	45.494	13.703	Unclear	9	https://genome.ucsc.edu/cgi-bin/hgTracks?hgS_doOtherUser=submit&hgS_otherUserName=Caroline%20Friedel&hgS_otherUserSessionName=HSV%2D1_4sU_RNA&singleSearch=knownCanonical&position=COA4
ENSG00000105887	MTPN	myotrophin [Source:HGNC Symbol;Acc:15667]	29.781	27.733	25.287	23.517	22.17	17.225	15.154	8.697	4.9	59.152	53.688	44.6	36.854	19.986	389.393	411.832	382.874	308.096	203.577	70.838	1	0	https://genome.ucsc.edu/cgi-bin/hgTracks?hgS_doOtherUser=submit&hgS_otherUserName=Caroline%20Friedel&hgS_otherUserSessionName=HSV%2D1_4sU_RNA&singleSearch=knownCanonical&position=MTPN
ENSG00000196998	WDR45	WD repeat domain 45 [Source:HGNC Symbol;Acc:28912]	3.227	2.627	3.221	3.333	2.852	2.666	2.529	1.286	1.102	3.352	2.6	2.108	1.282	0.676	35.889	35.672	36.522	22.036	10.429	1.47	NA	NA	https://genome.ucsc.edu/cgi-bin/hgTracks?hgS_doOtherUser=submit&hgS_otherUserName=Caroline%20Friedel&hgS_otherUserSessionName=HSV%2D1_4sU_RNA&singleSearch=knownCanonical&position=WDR45
ENSG00000105889	STEAP1B	STEAP family member 1B [Source:HGNC Symbol;Acc:41907]	2.179	1.824	1.109	1.603	0.94	0.982	0.656	0.395	0.318	4.282	2.399	1.745	1.068	0.256	NA	NA	NA	NA	NA	NA	NA	NA	https://genome.ucsc.edu/cgi-bin/hgTracks?hgS_doOtherUser=submit&hgS_otherUserName=Caroline%20Friedel&hgS_otherUserSessionName=HSV%2D1_4sU_RNA&singleSearch=knownCanonical&position=STEAP1B
ENSG00000105880	DLX5	distal-less homeobox 5 [Source:HGNC Symbol;Acc:2918]	0.841	0.977	1.107	1.022	0.852	0.588	0.393	0.134	0.071	0.133	0.066	0.094	0.077	0.04	2.407	5.151	5.575	5.344	3.028	0	Unclear	0	https://genome.ucsc.edu/cgi-bin/hgTracks?hgS_doOtherUser=submit&hgS_otherUserName=Caroline%20Friedel&hgS_otherUserSessionName=HSV%2D1_4sU_RNA&singleSearch=knownCanonical&position=DLX5
ENSG00000088205	DDX18	DEAD (Asp-Glu-Ala-Asp) box polypeptide 18 [Source:HGNC Symbol;Acc:2741]	4.943	4.641	4.99	4.092	3.813	2.482	1.861	1.506	1.022	8.713	7.95	7.063	5.512	2.105	42.689	43.221	49.519	34.193	18.023	3.106	84	1	https://genome.ucsc.edu/cgi-bin/hgTracks?hgS_doOtherUser=submit&hgS_otherUserName=Caroline%20Friedel&hgS_otherUserSessionName=HSV%2D1_4sU_RNA&singleSearch=knownCanonical&position=DDX18
ENSG00000205323	SARNP	SAP domain containing ribonucleoprotein [Source:HGNC Symbol;Acc:24432]	3.846	3.778	4.456	4.026	5.043	4.919	4.529	4.015	3.215	5.522	5.113	4.431	3.431	1.943	184.416	159.768	175.98	136.006	74.077	17.28	NA	NA	https://genome.ucsc.edu/cgi-bin/hgTracks?hgS_doOtherUser=submit&hgS_otherUserName=Caroline%20Friedel&hgS_otherUserSessionName=HSV%2D1_4sU_RNA&singleSearch=knownCanonical&position=SARNP
ENSG00000099203	TMED1	transmembrane emp24 protein transport domain containing 1 [Source:HGNC Symbol;Acc:17291]	3.268	4.165	4.388	4.746	4.752	3.67	4.117	1.194	0.973	7.17	7.194	6.325	4.754	2.601	75.89	66.023	68.697	67.396	49.36	20.475	12	4	https://genome.ucsc.edu/cgi-bin/hgTracks?hgS_doOtherUser=submit&hgS_otherUserName=Caroline%20Friedel&hgS_otherUserSessionName=HSV%2D1_4sU_RNA&singleSearch=knownCanonical&position=TMED1
ENSG00000121621	KIF18A	kinesin family member 18A [Source:HGNC Symbol;Acc:29441]	4.543	3.979	4.309	2.814	2.306	1.695	1.631	1.495	1.234	6.295	5.132	5.639	4.632	1.884	26.234	21.955	26.891	16.841	5.784	1.235	6	1	https://genome.ucsc.edu/cgi-bin/hgTracks?hgS_doOtherUser=submit&hgS_otherUserName=Caroline%20Friedel&hgS_otherUserSessionName=HSV%2D1_4sU_RNA&singleSearch=knownCanonical&position=KIF18A
ENSG00000120896	SORBS3	sorbin and SH3 domain containing 3 [Source:HGNC Symbol;Acc:30907]	5.435	4.54	4.248	4.859	4.606	2.803	2.587	1.099	0.96	1.026	0.871	0.704	0.495	0.295	46.082	40.192	42.217	29.399	14.849	3.246	0	81	https://genome.ucsc.edu/cgi-bin/hgTracks?hgS_doOtherUser=submit&hgS_otherUserName=Caroline%20Friedel&hgS_otherUserSessionName=HSV%2D1_4sU_RNA&singleSearch=knownCanonical&position=SORBS3
ENSG00000105875	WDR91	WD repeat domain 91 [Source:HGNC Symbol;Acc:24997]	1.273	1.293	1.607	1.768	1.62	1.152	1.132	0.664	0.476	0.959	0.777	0.925	0.79	0.359	7.498	7.203	5.55	6.119	4.329	1.871	Unclear	8	https://genome.ucsc.edu/cgi-bin/hgTracks?hgS_doOtherUser=submit&hgS_otherUserName=Caroline%20Friedel&hgS_otherUserSessionName=HSV%2D1_4sU_RNA&singleSearch=knownCanonical&position=WDR91
ENSG00000105879	CBLL1	Cbl proto-oncogene-like 1, E3 ubiquitin protein ligase [Source:HGNC Symbol;Acc:21225]	8.917	9.088	8.904	6.758	6.618	4.579	4.534	3.626	3.109	3.55	3.985	4.952	4.14	2.129	13.67	14.625	20.537	20.875	13.534	4.393	76	5	https://genome.ucsc.edu/cgi-bin/hgTracks?hgS_doOtherUser=submit&hgS_otherUserName=Caroline%20Friedel&hgS_otherUserSessionName=HSV%2D1_4sU_RNA&singleSearch=knownCanonical&position=CBLL1
ENSG00000205352	PRR13	proline rich 13 [Source:HGNC Symbol;Acc:24528]	6.311	6.009	5.272	5.27	4.772	2.782	2.396	1.84	0.81	5.448	5.865	5.206	3.864	2.094	NA	NA	NA	NA	NA	NA	NA	NA	https://genome.ucsc.edu/cgi-bin/hgTracks?hgS_doOtherUser=submit&hgS_otherUserName=Caroline%20Friedel&hgS_otherUserSessionName=HSV%2D1_4sU_RNA&singleSearch=knownCanonical&position=PRR13
ENSG00000105866	SP4	Sp4 transcription factor [Source:HGNC Symbol;Acc:11209]	1.643	1.302	1.723	0.969	0.644	0.586	0.646	0.541	0.452	1.284	1.451	1.383	0.965	0.394	3.1	3.766	3.824	1.35	0.632	0.731	117	2	https://genome.ucsc.edu/cgi-bin/hgTracks?hgS_doOtherUser=submit&hgS_otherUserName=Caroline%20Friedel&hgS_otherUserSessionName=HSV%2D1_4sU_RNA&singleSearch=knownCanonical&position=SP4
ENSG00000178209	PLEC	plectin [Source:HGNC Symbol;Acc:9069]	72.536	55.456	68.811	72.337	65.716	57.159	53.614	33.743	20.502	6.074	7.115	6.15	7.642	5.235	193.046	192.958	172.48	120.367	69.546	19.222	5	0	https://genome.ucsc.edu/cgi-bin/hgTracks?hgS_doOtherUser=submit&hgS_otherUserName=Caroline%20Friedel&hgS_otherUserSessionName=HSV%2D1_4sU_RNA&singleSearch=knownCanonical&position=PLEC
ENSG00000076706	MCAM	melanoma cell adhesion molecule [Source:HGNC Symbol;Acc:6934]	9.359	7.559	7.799	9.756	8.894	6.478	5.39	2.325	1.226	6.375	5.291	4.645	3.939	1.907	138.873	139.093	135.264	111.583	79.853	27.82	14	11	https://genome.ucsc.edu/cgi-bin/hgTracks?hgS_doOtherUser=submit&hgS_otherUserName=Caroline%20Friedel&hgS_otherUserSessionName=HSV%2D1_4sU_RNA&singleSearch=knownCanonical&position=MCAM
ENSG00000105856	HBP1	HMG-box transcription factor 1 [Source:HGNC Symbol;Acc:23200]	4.465	4.874	4.615	3.371	3.118	2.468	2.253	2.132	2.149	5.723	5.982	5.721	3.82	1.723	33.324	33.152	36.432	31.333	13.851	1.568	121	1	https://genome.ucsc.edu/cgi-bin/hgTracks?hgS_doOtherUser=submit&hgS_otherUserName=Caroline%20Friedel&hgS_otherUserSessionName=HSV%2D1_4sU_RNA&singleSearch=knownCanonical&position=HBP1
ENSG00000105854	PON2	paraoxonase 2 [Source:HGNC Symbol;Acc:9205]	5.915	4.54	5.698	4.793	4.421	3.078	1.871	0.852	0.571	7.146	5.856	4.796	3.004	1.124	66.981	86.853	73.14	49.399	34.121	11.069	NA	NA	https://genome.ucsc.edu/cgi-bin/hgTracks?hgS_doOtherUser=submit&hgS_otherUserName=Caroline%20Friedel&hgS_otherUserSessionName=HSV%2D1_4sU_RNA&singleSearch=knownCanonical&position=PON2
ENSG00000163083	INHBB	inhibin, beta B [Source:HGNC Symbol;Acc:6067]	1.535	1.421	1.825	1.438	1.029	0.659	0.707	0.33	0.135	0.725	0.535	0.308	0.277	0.073	5.763	4.482	2.955	3.317	1.136	0.544	79	Unclear	https://genome.ucsc.edu/cgi-bin/hgTracks?hgS_doOtherUser=submit&hgS_otherUserName=Caroline%20Friedel&hgS_otherUserSessionName=HSV%2D1_4sU_RNA&singleSearch=knownCanonical&position=INHBB
ENSG00000176125	UFSP1	UFM1-specific peptidase 1 (non-functional) [Source:HGNC Symbol;Acc:33821]	1.784	1.393	2.403	2.428	1.211	1.033	0.326	0.189	0.088	0.828	1.117	1.436	0.501	0.153	3.723	2.988	4.374	2.749	1.993	0.414	NA	NA	https://genome.ucsc.edu/cgi-bin/hgTracks?hgS_doOtherUser=submit&hgS_otherUserName=Caroline%20Friedel&hgS_otherUserSessionName=HSV%2D1_4sU_RNA&singleSearch=knownCanonical&position=UFSP1
ENSG00000233136	USP17L11	ubiquitin specific peptidase 17-like family member 11 [Source:HGNC Symbol;Acc:44439]	0.013	0	0.081	0.07	0.039	0.425	0	0.281	1.008	0	0.032	0	0.007	0.013	NA	NA	NA	NA	NA	NA	NA	NA	https://genome.ucsc.edu/cgi-bin/hgTracks?hgS_doOtherUser=submit&hgS_otherUserName=Caroline%20Friedel&hgS_otherUserSessionName=HSV%2D1_4sU_RNA&singleSearch=knownCanonical&position=USP17L11
ENSG00000120885	CLU	clusterin [Source:HGNC Symbol;Acc:2095]	14.062	13.789	9.848	10.585	12.252	7.779	4.723	1.407	0.807	4.435	3.197	2.923	1.512	0.57	393.36	416.971	404.464	277.617	117.766	8.909	37	0	https://genome.ucsc.edu/cgi-bin/hgTracks?hgS_doOtherUser=submit&hgS_otherUserName=Caroline%20Friedel&hgS_otherUserSessionName=HSV%2D1_4sU_RNA&singleSearch=knownCanonical&position=CLU
ENSG00000163067	ZNF2	zinc finger protein 2 [Source:HGNC Symbol;Acc:12991]	2.172	1.973	2.172	2.031	1.462	1.307	0.692	0.679	0.595	1.158	1.038	2.004	1.114	0.616	4.437	2.088	3.045	4.996	1.05	0	34	0	https://genome.ucsc.edu/cgi-bin/hgTracks?hgS_doOtherUser=submit&hgS_otherUserName=Caroline%20Friedel&hgS_otherUserSessionName=HSV%2D1_4sU_RNA&singleSearch=knownCanonical&position=ZNF2
ENSG00000120889	TNFRSF10B	tumor necrosis factor receptor superfamily, member 10b [Source:HGNC Symbol;Acc:11905]	9.518	8.976	10.742	14.153	17.026	17.041	15.379	11.619	9.102	8.976	6.623	6.104	4.685	2.893	61.175	53.393	57.248	46.219	26.333	5.244	NA	NA	https://genome.ucsc.edu/cgi-bin/hgTracks?hgS_doOtherUser=submit&hgS_otherUserName=Caroline%20Friedel&hgS_otherUserSessionName=HSV%2D1_4sU_RNA&singleSearch=knownCanonical&position=TNFRSF10B
ENSG00000120875	DUSP4	dual specificity phosphatase 4 [Source:HGNC Symbol;Acc:3070]	12.037	9.583	16.57	12.72	9.752	6.652	4.643	2.308	1.673	5.579	5.891	6.427	4.793	1.718	63.763	72.566	82.568	90.795	60.777	18.608	54	0	https://genome.ucsc.edu/cgi-bin/hgTracks?hgS_doOtherUser=submit&hgS_otherUserName=Caroline%20Friedel&hgS_otherUserSessionName=HSV%2D1_4sU_RNA&singleSearch=knownCanonical&position=DUSP4
ENSG00000273065	RP11-58E21.5		0.039	0.038	0.131	0.179	0.171	1.298	2.843	4.908	6.246	0.051	0.056	0.1	0.785	1.527	NA	NA	NA	NA	NA	NA	NA	NA	https://genome.ucsc.edu/cgi-bin/hgTracks?hgS_doOtherUser=submit&hgS_otherUserName=Caroline%20Friedel&hgS_otherUserSessionName=HSV%2D1_4sU_RNA&singleSearch=knownCanonical&position=RP11-58E21.5
ENSG00000125485	DDX31	DEAD (Asp-Glu-Ala-Asp) box polypeptide 31 [Source:HGNC Symbol;Acc:16715]	2.085	1.926	2.588	2.364	2.203	2.526	2.162	1.37	1.074	1.581	1.517	1.711	1.592	0.946	7.485	10.594	10.521	10.528	6.205	0.88	55	3	https://genome.ucsc.edu/cgi-bin/hgTracks?hgS_doOtherUser=submit&hgS_otherUserName=Caroline%20Friedel&hgS_otherUserSessionName=HSV%2D1_4sU_RNA&singleSearch=knownCanonical&position=DDX31
ENSG00000125484	GTF3C4	general transcription factor IIIC, polypeptide 4, 90kDa [Source:HGNC Symbol;Acc:4667]	6.915	6.817	7.942	6.756	5.112	3.529	3.232	2.148	1.402	4.444	4.029	4.063	3.064	1.269	18.414	16.315	16.949	13.953	6.616	1.811	30	1	https://genome.ucsc.edu/cgi-bin/hgTracks?hgS_doOtherUser=submit&hgS_otherUserName=Caroline%20Friedel&hgS_otherUserSessionName=HSV%2D1_4sU_RNA&singleSearch=knownCanonical&position=GTF3C4
ENSG00000125482	TTF1	transcription termination factor, RNA polymerase I [Source:HGNC Symbol;Acc:12397]	3.773	3.269	3.548	3.141	2.948	2.179	1.969	1.307	0.729	3.105	2.755	2.501	2.251	1.099	8.216	8.279	8.138	6.79	2.976	0.346	30	0	https://genome.ucsc.edu/cgi-bin/hgTracks?hgS_doOtherUser=submit&hgS_otherUserName=Caroline%20Friedel&hgS_otherUserSessionName=HSV%2D1_4sU_RNA&singleSearch=knownCanonical&position=TTF1
ENSG00000105894	PTN	pleiotrophin [Source:HGNC Symbol;Acc:9630]	15.216	12.195	8.837	7.68	8.34	3.9	2.758	1.245	0.994	11.268	7.659	6.11	2.517	0.9	282.793	250.373	221.734	135.273	48.3	3.046	65	5	https://genome.ucsc.edu/cgi-bin/hgTracks?hgS_doOtherUser=submit&hgS_otherUserName=Caroline%20Friedel&hgS_otherUserSessionName=HSV%2D1_4sU_RNA&singleSearch=knownCanonical&position=PTN
ENSG00000196924	FLNA	filamin A, alpha [Source:HGNC Symbol;Acc:3754]	248.902	207.866	210.12	270.556	296.115	230.898	202.429	104.188	62.078	123.391	111.38	107.23	99.839	57.77	1237.69	1215.98	1028.56	784.391	447.183	117.949	1	0	https://genome.ucsc.edu/cgi-bin/hgTracks?hgS_doOtherUser=submit&hgS_otherUserName=Caroline%20Friedel&hgS_otherUserSessionName=HSV%2D1_4sU_RNA&singleSearch=knownCanonical&position=FLNA
ENSG00000090621	PABPC4	poly(A) binding protein, cytoplasmic 4 (inducible form) [Source:HGNC Symbol;Acc:8557]	11.53	10.968	11.898	14.283	15.423	12.597	10.764	7.124	4.467	5.708	6.52	7.055	5.749	4.063	83.123	56.459	42.713	31.961	20.883	5.001	38	1	https://genome.ucsc.edu/cgi-bin/hgTracks?hgS_doOtherUser=submit&hgS_otherUserName=Caroline%20Friedel&hgS_otherUserSessionName=HSV%2D1_4sU_RNA&singleSearch=knownCanonical&position=PABPC4
ENSG00000150687	PRSS23	protease, serine, 23 [Source:HGNC Symbol;Acc:14370]	20.038	17.519	13.872	12.152	10.799	7.298	5.975	2.588	1.365	36.574	26.126	19.577	12.248	3.892	556.483	581.877	590.69	376.406	251.576	60.09	Unclear	4	https://genome.ucsc.edu/cgi-bin/hgTracks?hgS_doOtherUser=submit&hgS_otherUserName=Caroline%20Friedel&hgS_otherUserSessionName=HSV%2D1_4sU_RNA&singleSearch=knownCanonical&position=PRSS23
ENSG00000180957	PITPNB	phosphatidylinositol transfer protein, beta [Source:HGNC Symbol;Acc:9002]	8.155	8.036	8.797	8.245	7.332	5.986	6.044	4.234	3.129	3.189	3.89	3.146	3.06	2.27	130.979	150.728	161.265	121.198	56.023	14.893	41	6	https://genome.ucsc.edu/cgi-bin/hgTracks?hgS_doOtherUser=submit&hgS_otherUserName=Caroline%20Friedel&hgS_otherUserSessionName=HSV%2D1_4sU_RNA&singleSearch=knownCanonical&position=PITPNB
ENSG00000135605	TEC	tec protein tyrosine kinase [Source:HGNC Symbol;Acc:11719]	0.558	0.336	0.302	0.632	0.618	1.058	1.349	1.196	1.451	0.362	0.289	0.412	0.773	0.624	NA	NA	NA	NA	NA	NA	40	8	https://genome.ucsc.edu/cgi-bin/hgTracks?hgS_doOtherUser=submit&hgS_otherUserName=Caroline%20Friedel&hgS_otherUserSessionName=HSV%2D1_4sU_RNA&singleSearch=knownCanonical&position=TEC
ENSG00000216490	IFI30	interferon, gamma-inducible protein 30 [Source:HGNC Symbol;Acc:5398]	0.289	0.208	0.231	1.109	1.419	1.205	0.783	0.412	0.425	0.423	0.45	0.754	0.676	0.505	10.428	10.507	12.327	13.1	8.336	1.523	NA	NA	https://genome.ucsc.edu/cgi-bin/hgTracks?hgS_doOtherUser=submit&hgS_otherUserName=Caroline%20Friedel&hgS_otherUserSessionName=HSV%2D1_4sU_RNA&singleSearch=knownCanonical&position=IFI30
ENSG00000260272	RP11-20I23.1	Uncharacterized protein [Source:UniProtKB/TrEMBL;Acc:H3BQ06]	10.63	8.615	9.997	11.203	13.595	9.397	10.146	5.154	3.268	2.144	1.662	1.792	1.284	0.565	NA	NA	NA	NA	NA	NA	NA	NA	https://genome.ucsc.edu/cgi-bin/hgTracks?hgS_doOtherUser=submit&hgS_otherUserName=Caroline%20Friedel&hgS_otherUserSessionName=HSV%2D1_4sU_RNA&singleSearch=knownCanonical&position=RP11-20I23.1
ENSG00000260260	RP11-304L19.5		8.523	6.987	13.338	19.023	16.493	18.034	17.56	11.696	4.233	4.346	5.918	11.529	9.484	6.656	NA	NA	NA	NA	NA	NA	160	10	https://genome.ucsc.edu/cgi-bin/hgTracks?hgS_doOtherUser=submit&hgS_otherUserName=Caroline%20Friedel&hgS_otherUserSessionName=HSV%2D1_4sU_RNA&singleSearch=knownCanonical&position=RP11-304L19.5
ENSG00000173821	RNF213	ring finger protein 213 [Source:HGNC Symbol;Acc:14539]	5.592	4.7	4.121	4.609	4.36	3.303	2.838	1.784	1.42	2.83	2.211	1.723	1.49	0.885	10.285	10.758	10.076	5.897	3.222	0.608	56	8	https://genome.ucsc.edu/cgi-bin/hgTracks?hgS_doOtherUser=submit&hgS_otherUserName=Caroline%20Friedel&hgS_otherUserSessionName=HSV%2D1_4sU_RNA&singleSearch=knownCanonical&position=RNF213
ENSG00000151148	UBE3B	ubiquitin protein ligase E3B [Source:HGNC Symbol;Acc:13478]	2.69	2.044	1.726	2.028	1.964	1.495	1.398	1.583	1.416	2.68	1.541	1.15	0.763	0.574	10.196	9.114	6.75	4.34	2.207	0.203	55	1	https://genome.ucsc.edu/cgi-bin/hgTracks?hgS_doOtherUser=submit&hgS_otherUserName=Caroline%20Friedel&hgS_otherUserSessionName=HSV%2D1_4sU_RNA&singleSearch=knownCanonical&position=UBE3B
ENSG00000047056	WDR37	WD repeat domain 37 [Source:HGNC Symbol;Acc:31406]	4.039	3.879	4.651	3.894	3.868	3.881	4.019	3.755	3.837	2.197	1.797	1.86	1.707	1.786	10.984	9.333	10.56	5.553	2.435	0.382	64	81	https://genome.ucsc.edu/cgi-bin/hgTracks?hgS_doOtherUser=submit&hgS_otherUserName=Caroline%20Friedel&hgS_otherUserSessionName=HSV%2D1_4sU_RNA&singleSearch=knownCanonical&position=WDR37
ENSG00000173812	EIF1	eukaryotic translation initiation factor 1 [Source:HGNC Symbol;Acc:3249]	57.115	59.422	59.539	54.764	52.836	39.25	34.247	17.275	8.667	13.256	13.858	11.485	8.391	3.72	641.251	809.962	958.04	707.021	417.971	171.136	Unclear	0	https://genome.ucsc.edu/cgi-bin/hgTracks?hgS_doOtherUser=submit&hgS_otherUserName=Caroline%20Friedel&hgS_otherUserSessionName=HSV%2D1_4sU_RNA&singleSearch=knownCanonical&position=EIF1
ENSG00000173818	ENDOV	endonuclease V [Source:HGNC Symbol;Acc:26640]	1.237	1.35	1.568	1.111	0.803	0.638	0.453	0.397	0.237	0.604	0.587	0.498	0.408	0.198	11.603	6.106	8.221	7.416	3.751	0.695	101	131	https://genome.ucsc.edu/cgi-bin/hgTracks?hgS_doOtherUser=submit&hgS_otherUserName=Caroline%20Friedel&hgS_otherUserSessionName=HSV%2D1_4sU_RNA&singleSearch=knownCanonical&position=ENDOV
ENSG00000264058	KRT222		9.364	10.106	9.831	9.139	8.749	6.58	5.229	3.445	1.836	13.763	12.966	11.827	10.059	4.341	NA	NA	NA	NA	NA	NA	NA	NA	https://genome.ucsc.edu/cgi-bin/hgTracks?hgS_doOtherUser=submit&hgS_otherUserName=Caroline%20Friedel&hgS_otherUserSessionName=HSV%2D1_4sU_RNA&singleSearch=knownCanonical&position=KRT222
ENSG00000169946	ZFPM2	zinc finger protein, FOG family member 2 [Source:HGNC Symbol;Acc:16700]	2.897	2.595	2.216	2.27	2.124	1.892	1.614	1.896	1.296	0.738	0.693	0.941	1.148	0.85	1.972	2.983	3.29	3.051	1.305	0.619	NA	NA	https://genome.ucsc.edu/cgi-bin/hgTracks?hgS_doOtherUser=submit&hgS_otherUserName=Caroline%20Friedel&hgS_otherUserSessionName=HSV%2D1_4sU_RNA&singleSearch=knownCanonical&position=ZFPM2
ENSG00000173801	JUP	junction plakoglobin [Source:HGNC Symbol;Acc:6207]	2.443	2.343	2.525	2.786	2.906	2.319	1.934	1.137	0.856	1.427	1.224	1.338	0.936	0.377	53.442	52.911	46.178	37.795	26.053	8.331	NA	NA	https://genome.ucsc.edu/cgi-bin/hgTracks?hgS_doOtherUser=submit&hgS_otherUserName=Caroline%20Friedel&hgS_otherUserSessionName=HSV%2D1_4sU_RNA&singleSearch=knownCanonical&position=JUP
ENSG00000131174	COX7B	cytochrome c oxidase subunit VIIb [Source:HGNC Symbol;Acc:2291]	2.797	3.034	3.099	2.361	2.12	1.634	1.392	0.853	0.896	9.201	7.884	7.243	4.076	1.459	430.937	437.606	441.392	283.343	154.409	15.539	68	0	https://genome.ucsc.edu/cgi-bin/hgTracks?hgS_doOtherUser=submit&hgS_otherUserName=Caroline%20Friedel&hgS_otherUserSessionName=HSV%2D1_4sU_RNA&singleSearch=knownCanonical&position=COX7B
ENSG00000161395	PGAP3	post-GPI attachment to proteins 3 [Source:HGNC Symbol;Acc:23719]	0.952	0.981	0.949	1.103	0.763	0.657	0.461	0.327	0.134	0.995	0.797	0.768	0.691	0.361	7.513	9.628	11.26	6.118	6.072	1.191	39	Unclear	https://genome.ucsc.edu/cgi-bin/hgTracks?hgS_doOtherUser=submit&hgS_otherUserName=Caroline%20Friedel&hgS_otherUserSessionName=HSV%2D1_4sU_RNA&singleSearch=knownCanonical&position=PGAP3
ENSG00000131171	SH3BGRL	SH3 domain binding glutamic acid-rich protein like [Source:HGNC Symbol;Acc:10823]	15.63	13.351	11.004	10.568	9.455	6.537	6.284	2.559	1.614	19.544	17.344	13.537	8.872	4.093	339.584	343	289.531	223.379	132.813	28.101	33	1	https://genome.ucsc.edu/cgi-bin/hgTracks?hgS_doOtherUser=submit&hgS_otherUserName=Caroline%20Friedel&hgS_otherUserSessionName=HSV%2D1_4sU_RNA&singleSearch=knownCanonical&position=SH3BGRL
ENSG00000175054	ATR	ataxia telangiectasia and Rad3 related [Source:HGNC Symbol;Acc:882]	3.171	2.516	2.705	2.753	2.297	1.635	1.187	0.769	0.609	5.38	4.507	3.338	2.39	1.33	6.529	7.986	7.58	4.539	2.405	0.395	8	10	https://genome.ucsc.edu/cgi-bin/hgTracks?hgS_doOtherUser=submit&hgS_otherUserName=Caroline%20Friedel&hgS_otherUserSessionName=HSV%2D1_4sU_RNA&singleSearch=knownCanonical&position=ATR
ENSG00000173805	HAP1	huntingtin-associated protein 1 [Source:HGNC Symbol;Acc:4812]	0.042	0.031	0.029	0.281	1.087	1.57	1.773	1.086	1.095	0.004	0.013	0.249	0.335	0.296	NA	NA	NA	NA	NA	NA	NA	NA	https://genome.ucsc.edu/cgi-bin/hgTracks?hgS_doOtherUser=submit&hgS_otherUserName=Caroline%20Friedel&hgS_otherUserSessionName=HSV%2D1_4sU_RNA&singleSearch=knownCanonical&position=HAP1
ENSG00000094804	CDC6	cell division cycle 6 [Source:HGNC Symbol;Acc:1744]	9.797	9.145	9.691	7.226	6.727	6.572	5.9	4.356	3.87	12.201	9.287	6.876	5.1	2.319	53.272	57.905	59.722	38.862	18.946	7.177	NA	NA	https://genome.ucsc.edu/cgi-bin/hgTracks?hgS_doOtherUser=submit&hgS_otherUserName=Caroline%20Friedel&hgS_otherUserSessionName=HSV%2D1_4sU_RNA&singleSearch=knownCanonical&position=CDC6
ENSG00000181649	PHLDA2	pleckstrin homology-like domain, family A, member 2 [Source:HGNC Symbol;Acc:12385]	17.102	17.632	26.86	36.802	49.037	47.833	48.924	27.169	14.628	4.211	4.11	7.623	8.886	6.001	406.394	406.403	403.628	380.091	392.098	210.45	85	9	https://genome.ucsc.edu/cgi-bin/hgTracks?hgS_doOtherUser=submit&hgS_otherUserName=Caroline%20Friedel&hgS_otherUserSessionName=HSV%2D1_4sU_RNA&singleSearch=knownCanonical&position=PHLDA2
ENSG00000015532	XYLT2	xylosyltransferase II [Source:HGNC Symbol;Acc:15517]	3.387	2.549	3.524	3.708	3.396	2.304	1.469	0.576	0.318	4.384	3.5	3.215	2.624	0.934	21.515	18.212	14.97	13.422	8.722	3.265	18	12	https://genome.ucsc.edu/cgi-bin/hgTracks?hgS_doOtherUser=submit&hgS_otherUserName=Caroline%20Friedel&hgS_otherUserSessionName=HSV%2D1_4sU_RNA&singleSearch=knownCanonical&position=XYLT2
ENSG00000151135	C12orf23	chromosome 12 open reading frame 23 [Source:HGNC Symbol;Acc:28281]	19.587	17.901	20.461	12.334	9.499	5.705	4.275	2.441	1.204	40.484	36.395	27.929	17.243	5.484	230.247	203.993	218.781	145.701	80.023	20.142	33	3	https://genome.ucsc.edu/cgi-bin/hgTracks?hgS_doOtherUser=submit&hgS_otherUserName=Caroline%20Friedel&hgS_otherUserSessionName=HSV%2D1_4sU_RNA&singleSearch=knownCanonical&position=C12orf23
ENSG00000175066	GK5	glycerol kinase 5 (putative) [Source:HGNC Symbol;Acc:28635]	2.287	1.859	2.054	1.569	1.32	0.718	0.756	0.59	0.737	1.896	1.741	1.169	0.85	0.51	3.163	3.868	2.912	1.452	0.437	0	Unclear	62	https://genome.ucsc.edu/cgi-bin/hgTracks?hgS_doOtherUser=submit&hgS_otherUserName=Caroline%20Friedel&hgS_otherUserSessionName=HSV%2D1_4sU_RNA&singleSearch=knownCanonical&position=GK5
ENSG00000151131	C12orf45	chromosome 12 open reading frame 45 [Source:HGNC Symbol;Acc:28628]	1.481	1.363	2.285	1.568	2.03	0.992	0.96	0.912	0.407	3.99	3.893	3.362	2.48	1.146	24.895	29.713	38.422	22.769	18.338	6.829	41	5	https://genome.ucsc.edu/cgi-bin/hgTracks?hgS_doOtherUser=submit&hgS_otherUserName=Caroline%20Friedel&hgS_otherUserSessionName=HSV%2D1_4sU_RNA&singleSearch=knownCanonical&position=C12orf45
ENSG00000095066	HOOK2	hook microtubule-tethering protein 2 [Source:HGNC Symbol;Acc:19885]	1.086	0.7	0.736	1.16	1.062	0.775	0.951	0.667	0.63	0.384	0.249	0.276	0.233	0.097	NA	NA	NA	NA	NA	NA	32	55	https://genome.ucsc.edu/cgi-bin/hgTracks?hgS_doOtherUser=submit&hgS_otherUserName=Caroline%20Friedel&hgS_otherUserSessionName=HSV%2D1_4sU_RNA&singleSearch=knownCanonical&position=HOOK2
ENSG00000175198	PCCA	propionyl CoA carboxylase, alpha polypeptide [Source:HGNC Symbol;Acc:8653]	1.101	1.242	1.422	1.324	1.843	2.391	2.403	2.365	2.208	2.193	2.359	2.536	2.553	2.348	7.241	7.016	7.274	4.381	2.745	2.567	51	0	https://genome.ucsc.edu/cgi-bin/hgTracks?hgS_doOtherUser=submit&hgS_otherUserName=Caroline%20Friedel&hgS_otherUserSessionName=HSV%2D1_4sU_RNA&singleSearch=knownCanonical&position=PCCA
ENSG00000064489	MEF2BNB-MEF2B	MEF2BNB-MEF2B readthrough [Source:HGNC Symbol;Acc:39979]	1.454	1.289	0.983	0.865	1.428	0.9	1.34	1.124	1.226	1.066	0.792	0.73	0.488	0.242	NA	NA	NA	NA	NA	NA	NA	NA	https://genome.ucsc.edu/cgi-bin/hgTracks?hgS_doOtherUser=submit&hgS_otherUserName=Caroline%20Friedel&hgS_otherUserSessionName=HSV%2D1_4sU_RNA&singleSearch=knownCanonical&position=MEF2BNB-MEF2B
ENSG00000166750	SLFN5	schlafen family member 5 [Source:HGNC Symbol;Acc:28286]	10.861	9.67	9.15	7.092	6.463	4.685	3.456	2.129	1.528	13.338	12.294	9.78	7.136	2.633	31.721	36.777	43.473	36.943	19.135	2.874	NA	NA	https://genome.ucsc.edu/cgi-bin/hgTracks?hgS_doOtherUser=submit&hgS_otherUserName=Caroline%20Friedel&hgS_otherUserSessionName=HSV%2D1_4sU_RNA&singleSearch=knownCanonical&position=SLFN5
ENSG00000175040	CHST2	carbohydrate (N-acetylglucosamine-6-O) sulfotransferase 2 [Source:HGNC Symbol;Acc:1970]	1.063	0.929	1.162	0.965	0.71	0.444	0.294	0.192	0.214	0.512	0.435	0.395	0.075	0.039	NA	NA	NA	NA	NA	NA	0	140	https://genome.ucsc.edu/cgi-bin/hgTracks?hgS_doOtherUser=submit&hgS_otherUserName=Caroline%20Friedel&hgS_otherUserSessionName=HSV%2D1_4sU_RNA&singleSearch=knownCanonical&position=CHST2
ENSG00000064490	RFXANK	regulatory factor X-associated ankyrin-containing protein [Source:HGNC Symbol;Acc:9987]	2.165	2.169	2.799	2.733	2.053	1.845	1.28	0.888	0.442	5.902	5.717	4.771	3.265	2.347	37.987	42.806	33.978	23.938	12.953	9.194	118	2	https://genome.ucsc.edu/cgi-bin/hgTracks?hgS_doOtherUser=submit&hgS_otherUserName=Caroline%20Friedel&hgS_otherUserSessionName=HSV%2D1_4sU_RNA&singleSearch=knownCanonical&position=RFXANK
ENSG00000118046	STK11	serine/threonine kinase 11 [Source:HGNC Symbol;Acc:11389]	2.305	1.875	2.809	3.305	3.199	2.628	2.517	1.609	1.097	3.296	2.226	1.828	1.747	1.009	10.935	7.114	10.198	6.716	2.301	1.169	10	9	https://genome.ucsc.edu/cgi-bin/hgTracks?hgS_doOtherUser=submit&hgS_otherUserName=Caroline%20Friedel&hgS_otherUserSessionName=HSV%2D1_4sU_RNA&singleSearch=knownCanonical&position=STK11
ENSG00000095059	DHPS	deoxyhypusine synthase [Source:HGNC Symbol;Acc:2869]	4.017	3.47	3.743	3.932	3.415	2.281	1.969	1.533	1.455	3.521	2.849	2.44	1.491	0.939	61.177	54.339	59.248	35.554	19.799	2.744	NA	NA	https://genome.ucsc.edu/cgi-bin/hgTracks?hgS_doOtherUser=submit&hgS_otherUserName=Caroline%20Friedel&hgS_otherUserSessionName=HSV%2D1_4sU_RNA&singleSearch=knownCanonical&position=DHPS
ENSG00000151176	PLBD2	phospholipase B domain containing 2 [Source:HGNC Symbol;Acc:27283]	13.939	10.357	8.944	10.682	9.881	8.126	7.068	3.201	1.824	1.642	1.44	1.2	1.127	0.606	89.88	101.372	110.266	73.58	52.57	18.053	Unclear	7	https://genome.ucsc.edu/cgi-bin/hgTracks?hgS_doOtherUser=submit&hgS_otherUserName=Caroline%20Friedel&hgS_otherUserSessionName=HSV%2D1_4sU_RNA&singleSearch=knownCanonical&position=PLBD2
ENSG00000079459	FDFT1	farnesyl-diphosphate farnesyltransferase 1 [Source:HGNC Symbol;Acc:3629]	4.919	4.549	6.623	6.016	5.079	3.204	2.742	1.406	0.773	8.083	7.163	6.143	4.315	2.017	191.977	208.717	223.872	171.144	88.264	23.638	Unclear	0	https://genome.ucsc.edu/cgi-bin/hgTracks?hgS_doOtherUser=submit&hgS_otherUserName=Caroline%20Friedel&hgS_otherUserSessionName=HSV%2D1_4sU_RNA&singleSearch=knownCanonical&position=FDFT1
ENSG00000260916	CCPG1	cell cycle progression 1 [Source:HGNC Symbol;Acc:24227]	2.409	2.053	1.893	1.766	2.002	1.135	0.835	0.387	0.281	4.209	2.969	2.405	1.178	0.329	41.737	41.083	39.233	25.274	10.628	0.626	NA	NA	https://genome.ucsc.edu/cgi-bin/hgTracks?hgS_doOtherUser=submit&hgS_otherUserName=Caroline%20Friedel&hgS_otherUserSessionName=HSV%2D1_4sU_RNA&singleSearch=knownCanonical&position=CCPG1
ENSG00000257704	PRR24	proline rich 24 [Source:HGNC Symbol;Acc:27406]	3.748	4.285	5.387	8.086	6.199	9.227	7.01	9.028	6.336	0.745	0.634	0.789	0.602	0.351	4.369	3.458	8.543	6.321	5.045	3.105	29	12	https://genome.ucsc.edu/cgi-bin/hgTracks?hgS_doOtherUser=submit&hgS_otherUserName=Caroline%20Friedel&hgS_otherUserSessionName=HSV%2D1_4sU_RNA&singleSearch=knownCanonical&position=PRR24
ENSG00000197429	IPP	intracisternal A particle-promoted polypeptide [Source:HGNC Symbol;Acc:6108]	2.09	1.752	1.55	1.322	1.411	0.881	0.882	0.337	0.211	2.935	2.22	1.559	1.206	0.496	14.653	13.964	12.588	9.479	2.997	0.163	Unclear	0	https://genome.ucsc.edu/cgi-bin/hgTracks?hgS_doOtherUser=submit&hgS_otherUserName=Caroline%20Friedel&hgS_otherUserSessionName=HSV%2D1_4sU_RNA&singleSearch=knownCanonical&position=IPP
ENSG00000167272	POP5	processing of precursor 5, ribonuclease P/MRP subunit (S. cerevisiae) [Source:HGNC Symbol;Acc:17689]	3.132	2.678	2.82	2.935	2.254	1.741	0.971	0.551	0.163	3.178	3.33	3.309	1.822	0.782	76.734	72.345	63.989	42.927	32.048	10.007	Unclear	7	https://genome.ucsc.edu/cgi-bin/hgTracks?hgS_doOtherUser=submit&hgS_otherUserName=Caroline%20Friedel&hgS_otherUserSessionName=HSV%2D1_4sU_RNA&singleSearch=knownCanonical&position=POP5
ENSG00000125812	GZF1	GDNF-inducible zinc finger protein 1 [Source:HGNC Symbol;Acc:15808]	5.188	5.402	6.004	4.094	2.647	1.897	1.628	1.215	0.992	2.709	2.804	3.282	1.957	1.116	8.854	7.286	9.684	9.812	4.14	1.016	103	98	https://genome.ucsc.edu/cgi-bin/hgTracks?hgS_doOtherUser=submit&hgS_otherUserName=Caroline%20Friedel&hgS_otherUserSessionName=HSV%2D1_4sU_RNA&singleSearch=knownCanonical&position=GZF1
ENSG00000125814	NAPB	N-ethylmaleimide-sensitive factor attachment protein, beta [Source:HGNC Symbol;Acc:15751]	1.668	1.427	1.982	1.804	1.629	1.288	0.843	0.717	0.439	0.903	1.039	0.791	0.764	0.508	2.979	2.525	3.381	3.438	0.651	0	Unclear	0	https://genome.ucsc.edu/cgi-bin/hgTracks?hgS_doOtherUser=submit&hgS_otherUserName=Caroline%20Friedel&hgS_otherUserSessionName=HSV%2D1_4sU_RNA&singleSearch=knownCanonical&position=NAPB
ENSG00000250786	SNHG18	small nucleolar RNA host gene 18 (non-protein coding) [Source:HGNC Symbol;Acc:49007]	9.573	10.015	7.91	4.531	3.386	1.918	1.671	0.635	0.282	3.476	2.928	1.693	1.159	0.696	NA	NA	NA	NA	NA	NA	Unclear	0	https://genome.ucsc.edu/cgi-bin/hgTracks?hgS_doOtherUser=submit&hgS_otherUserName=Caroline%20Friedel&hgS_otherUserSessionName=HSV%2D1_4sU_RNA&singleSearch=knownCanonical&position=SNHG18
ENSG00000161326	DUSP14	dual specificity phosphatase 14 [Source:HGNC Symbol;Acc:17007]	16.852	16.726	15.996	10.946	9.06	7.005	5.257	2.636	1.406	15.111	11.075	9.153	6.815	2.91	131.473	126.113	133.665	84.857	58.526	19.609	15	22	https://genome.ucsc.edu/cgi-bin/hgTracks?hgS_doOtherUser=submit&hgS_otherUserName=Caroline%20Friedel&hgS_otherUserSessionName=HSV%2D1_4sU_RNA&singleSearch=knownCanonical&position=DUSP14
ENSG00000125817	CENPB	centromere protein B, 80kDa [Source:HGNC Symbol;Acc:1852]	15.714	14.215	14.61	10.512	7.89	5.36	4.86	2.404	0.841	21.078	16.502	14.466	12.039	7.513	29.523	25.662	26.6	17.79	9.009	4.326	Unclear	16	https://genome.ucsc.edu/cgi-bin/hgTracks?hgS_doOtherUser=submit&hgS_otherUserName=Caroline%20Friedel&hgS_otherUserSessionName=HSV%2D1_4sU_RNA&singleSearch=knownCanonical&position=CENPB
ENSG00000125818	PSMF1	proteasome (prosome, macropain) inhibitor subunit 1 (PI31) [Source:HGNC Symbol;Acc:9571]	5.118	4.334	4.397	3.996	3.66	2.05	2.362	0.75	0.459	5.638	4.786	4.413	2.95	1.182	126.59	129.201	131.27	106.498	65.506	16.72	Unclear	1	https://genome.ucsc.edu/cgi-bin/hgTracks?hgS_doOtherUser=submit&hgS_otherUserName=Caroline%20Friedel&hgS_otherUserSessionName=HSV%2D1_4sU_RNA&singleSearch=knownCanonical&position=PSMF1
ENSG00000101811	CSTF2	cleavage stimulation factor, 3' pre-RNA, subunit 2, 64kDa [Source:HGNC Symbol;Acc:2484]	3.561	2.807	3.03	3.045	3.112	2.052	1.679	1.039	0.458	4.772	3.999	3.079	2.349	0.836	31.039	29.265	27.932	21.795	10.844	3.126	Unclear	3	https://genome.ucsc.edu/cgi-bin/hgTracks?hgS_doOtherUser=submit&hgS_otherUserName=Caroline%20Friedel&hgS_otherUserSessionName=HSV%2D1_4sU_RNA&singleSearch=knownCanonical&position=CSTF2
ENSG00000125835	SNRPB	small nuclear ribonucleoprotein polypeptides B and B1 [Source:HGNC Symbol;Acc:11153]	17.984	15.537	16.132	17.388	14.309	8.908	6.705	4.099	2.128	29.088	20.947	17.5	8.35	3.362	550.277	408.417	424.263	265.388	94.967	6.981	NA	NA	https://genome.ucsc.edu/cgi-bin/hgTracks?hgS_doOtherUser=submit&hgS_otherUserName=Caroline%20Friedel&hgS_otherUserSessionName=HSV%2D1_4sU_RNA&singleSearch=knownCanonical&position=SNRPB
ENSG00000125834	STK35	serine/threonine kinase 35 [Source:HGNC Symbol;Acc:16254]	8.16	7.127	8.165	5.988	4.501	4.261	4.612	4.567	3.856	2.757	2.091	1.933	1.607	0.887	8.397	8.845	6.814	3.386	0.996	0.707	42	0	https://genome.ucsc.edu/cgi-bin/hgTracks?hgS_doOtherUser=submit&hgS_otherUserName=Caroline%20Friedel&hgS_otherUserSessionName=HSV%2D1_4sU_RNA&singleSearch=knownCanonical&position=STK35
ENSG00000125827	TMX4	thioredoxin-related transmembrane protein 4 [Source:HGNC Symbol;Acc:25237]	3.736	3.507	3.662	3.39	2.793	1.867	1.63	1.12	0.948	8.927	7.245	5.511	3.832	1.413	42.696	41.135	44.338	26.326	17.338	2.081	84	0	https://genome.ucsc.edu/cgi-bin/hgTracks?hgS_doOtherUser=submit&hgS_otherUserName=Caroline%20Friedel&hgS_otherUserSessionName=HSV%2D1_4sU_RNA&singleSearch=knownCanonical&position=TMX4
ENSG00000125826	RBCK1	RanBP-type and C3HC4-type zinc finger containing 1 [Source:HGNC Symbol;Acc:15864]	4.415	3.982	3.603	4.464	3.643	2.908	2.485	1.078	0.722	4.631	3.486	3.258	2.286	0.935	17.341	13.294	13.668	8	4.827	0.782	38	0	https://genome.ucsc.edu/cgi-bin/hgTracks?hgS_doOtherUser=submit&hgS_otherUserName=Caroline%20Friedel&hgS_otherUserSessionName=HSV%2D1_4sU_RNA&singleSearch=knownCanonical&position=RBCK1
ENSG00000101825	MXRA5	matrix-remodelling associated 5 [Source:HGNC Symbol;Acc:7539]	25.764	20.714	14.983	14.896	14.021	8.341	5.861	1.846	0.762	6.762	4.448	3.207	1.79	0.605	55.97	54.105	45.467	30.835	14.471	2.163	Unclear	2	https://genome.ucsc.edu/cgi-bin/hgTracks?hgS_doOtherUser=submit&hgS_otherUserName=Caroline%20Friedel&hgS_otherUserSessionName=HSV%2D1_4sU_RNA&singleSearch=knownCanonical&position=MXRA5
ENSG00000125821	DTD1	D-tyrosyl-tRNA deacylase 1 [Source:HGNC Symbol;Acc:16219]	3.758	3.007	2.635	2.582	2.239	1.653	1.376	0.785	0.691	9.35	8.211	7.475	5.06	1.978	89.462	91.396	97.928	65.13	39.479	7.397	Unclear	59	https://genome.ucsc.edu/cgi-bin/hgTracks?hgS_doOtherUser=submit&hgS_otherUserName=Caroline%20Friedel&hgS_otherUserSessionName=HSV%2D1_4sU_RNA&singleSearch=knownCanonical&position=DTD1
ENSG00000125848	FLRT3	fibronectin leucine rich transmembrane protein 3 [Source:HGNC Symbol;Acc:3762]	2.093	2.068	1.924	1.621	1.206	0.783	0.537	0.209	0.118	1.12	0.958	1.404	0.929	0.236	4.62	4.622	4.585	4.105	2.574	0.335	32	0	https://genome.ucsc.edu/cgi-bin/hgTracks?hgS_doOtherUser=submit&hgS_otherUserName=Caroline%20Friedel&hgS_otherUserSessionName=HSV%2D1_4sU_RNA&singleSearch=knownCanonical&position=FLRT3
ENSG00000197472	ZNF695	zinc finger protein 695 [Source:HGNC Symbol;Acc:30954]	0.942	1.027	1.052	0.803	0.893	0.617	0.794	0.929	1.049	0.707	0.894	0.814	0.593	0.397	NA	NA	NA	NA	NA	NA	NA	NA	https://genome.ucsc.edu/cgi-bin/hgTracks?hgS_doOtherUser=submit&hgS_otherUserName=Caroline%20Friedel&hgS_otherUserSessionName=HSV%2D1_4sU_RNA&singleSearch=knownCanonical&position=ZNF695
ENSG00000182584	ACTL10	actin-like 10 [Source:HGNC Symbol;Acc:16127]	0.802	0.705	1.882	4.625	3.595	2.08	1.395	0.453	0.076	0.275	0.593	2.305	0.859	0.145	1.037	0.943	2.145	3.323	2.4	0.313	Unclear	110	https://genome.ucsc.edu/cgi-bin/hgTracks?hgS_doOtherUser=submit&hgS_otherUserName=Caroline%20Friedel&hgS_otherUserSessionName=HSV%2D1_4sU_RNA&singleSearch=knownCanonical&position=ACTL10
ENSG00000125841	NRSN2	neurensin 2 [Source:HGNC Symbol;Acc:16229]	5.782	4.652	5.269	3.836	2.796	1.558	0.771	0.414	0.2	2.942	2.274	1.718	0.848	0.324	47.826	40.821	34.694	24.985	9.779	0.397	Unclear	Unclear	https://genome.ucsc.edu/cgi-bin/hgTracks?hgS_doOtherUser=submit&hgS_otherUserName=Caroline%20Friedel&hgS_otherUserSessionName=HSV%2D1_4sU_RNA&singleSearch=knownCanonical&position=NRSN2
ENSG00000125843	AP5S1	adaptor-related protein complex 5, sigma 1 subunit [Source:HGNC Symbol;Acc:15875]	4.387	4.129	3.549	2.813	1.452	1.599	1.194	0.949	0.655	3.735	3.025	2.427	1.624	0.573	21.955	17.034	18.342	11.175	7.029	1.812	Unclear	63	https://genome.ucsc.edu/cgi-bin/hgTracks?hgS_doOtherUser=submit&hgS_otherUserName=Caroline%20Friedel&hgS_otherUserSessionName=HSV%2D1_4sU_RNA&singleSearch=knownCanonical&position=AP5S1
ENSG00000125844	RRBP1	ribosome binding protein 1 [Source:HGNC Symbol;Acc:10448]	46.688	39.491	41.828	45.4	47.293	41.569	36.802	23.255	18.025	15.715	13.507	10.187	7.929	3.907	319.649	303.797	324.307	225.147	112.853	22.707	27	0	https://genome.ucsc.edu/cgi-bin/hgTracks?hgS_doOtherUser=submit&hgS_otherUserName=Caroline%20Friedel&hgS_otherUserSessionName=HSV%2D1_4sU_RNA&singleSearch=knownCanonical&position=RRBP1
ENSG00000125845	BMP2	bone morphogenetic protein 2 [Source:HGNC Symbol;Acc:1069]	1.225	1.089	1.456	1.553	1.939	1.631	1.532	0.849	0.685	0.457	0.381	0.74	0.716	0.256	1.286	1.041	2.368	3.095	2.399	0.345	75	1	https://genome.ucsc.edu/cgi-bin/hgTracks?hgS_doOtherUser=submit&hgS_otherUserName=Caroline%20Friedel&hgS_otherUserSessionName=HSV%2D1_4sU_RNA&singleSearch=knownCanonical&position=BMP2
ENSG00000125846	ZNF133	zinc finger protein 133 [Source:HGNC Symbol;Acc:12917]	1.995	1.621	2.55	2.177	1.48	1.113	0.93	0.585	0.52	1.484	2.095	2.527	1.391	1.215	3.809	1.898	3.231	3.655	1.654	0.326	NA	NA	https://genome.ucsc.edu/cgi-bin/hgTracks?hgS_doOtherUser=submit&hgS_otherUserName=Caroline%20Friedel&hgS_otherUserSessionName=HSV%2D1_4sU_RNA&singleSearch=knownCanonical&position=ZNF133
ENSG00000060138	YBX3	Y box binding protein 3 [Source:HGNC Symbol;Acc:2428]	5.564	5.809	6.664	6.875	7.289	5.833	5.892	3.833	2.997	5.441	5.788	5.542	5.211	3.943	176.238	178.713	176.63	118.298	57.923	34.752	62	29	https://genome.ucsc.edu/cgi-bin/hgTracks?hgS_doOtherUser=submit&hgS_otherUserName=Caroline%20Friedel&hgS_otherUserSessionName=HSV%2D1_4sU_RNA&singleSearch=knownCanonical&position=YBX3
ENSG00000189308	LIN54	lin-54 homolog (C. elegans) [Source:HGNC Symbol;Acc:25397]	6.072	4.702	5.427	4.426	3.62	3.14	2.651	2.26	1.731	6.262	4.518	5.25	4.277	2.356	15.118	15.381	21.56	12.234	4.501	0.561	77	2	https://genome.ucsc.edu/cgi-bin/hgTracks?hgS_doOtherUser=submit&hgS_otherUserName=Caroline%20Friedel&hgS_otherUserSessionName=HSV%2D1_4sU_RNA&singleSearch=knownCanonical&position=LIN54
ENSG00000125879	OTOR	otoraplin [Source:HGNC Symbol;Acc:8517]	0	0	0	0.022	0.039	0.32	0.446	0.954	1.169	0	0	0.093	0.23	0.27	NA	NA	NA	NA	NA	NA	112	107	https://genome.ucsc.edu/cgi-bin/hgTracks?hgS_doOtherUser=submit&hgS_otherUserName=Caroline%20Friedel&hgS_otherUserSessionName=HSV%2D1_4sU_RNA&singleSearch=knownCanonical&position=OTOR
ENSG00000125877	ITPA	inosine triphosphatase (nucleoside triphosphate pyrophosphatase) [Source:HGNC Symbol;Acc:6176]	3.023	3.064	3.434	4.039	2.813	1.807	1.85	0.877	0.462	6.725	5.828	5.013	2.896	1.011	115.967	135.782	118.059	93.522	54.573	12.596	91	2	https://genome.ucsc.edu/cgi-bin/hgTracks?hgS_doOtherUser=submit&hgS_otherUserName=Caroline%20Friedel&hgS_otherUserSessionName=HSV%2D1_4sU_RNA&singleSearch=knownCanonical&position=ITPA
ENSG00000125875	TBC1D20	TBC1 domain family, member 20 [Source:HGNC Symbol;Acc:16133]	7.303	7.277	8.686	7.466	5.35	3.672	3.296	2.171	1.52	5.858	4.722	4.119	2.664	1.047	18.078	15.023	20.861	14.042	6.947	1.285	73	45	https://genome.ucsc.edu/cgi-bin/hgTracks?hgS_doOtherUser=submit&hgS_otherUserName=Caroline%20Friedel&hgS_otherUserSessionName=HSV%2D1_4sU_RNA&singleSearch=knownCanonical&position=TBC1D20
ENSG00000125871	MGME1	mitochondrial genome maintenance exonuclease 1 [Source:HGNC Symbol;Acc:16205]	5.789	4.924	5.769	3.968	3.169	2.322	2.382	1.428	1.505	3.19	2.348	1.622	1.111	0.517	41.189	33.801	36.987	28.574	13.265	4.048	45	2	https://genome.ucsc.edu/cgi-bin/hgTracks?hgS_doOtherUser=submit&hgS_otherUserName=Caroline%20Friedel&hgS_otherUserSessionName=HSV%2D1_4sU_RNA&singleSearch=knownCanonical&position=MGME1
ENSG00000125870	SNRPB2	small nuclear ribonucleoprotein polypeptide B [Source:HGNC Symbol;Acc:11155]	10.718	9.215	9.228	8.906	6.693	6.169	4.932	3.462	2.148	18.62	14.963	14.41	10.173	4.802	175.865	202.416	195.638	142.138	94.548	22.254	80	0	https://genome.ucsc.edu/cgi-bin/hgTracks?hgS_doOtherUser=submit&hgS_otherUserName=Caroline%20Friedel&hgS_otherUserSessionName=HSV%2D1_4sU_RNA&singleSearch=knownCanonical&position=SNRPB2
ENSG00000125868	DSTN	destrin (actin depolymerizing factor) [Source:HGNC Symbol;Acc:15750]	52.493	47.26	48.709	42.281	42.378	26.586	22.281	7.589	3.419	95.68	87.669	75.063	45.656	14.09	2022.29	1986.53	2236.78	1702	924.873	207.082	Unclear	2	https://genome.ucsc.edu/cgi-bin/hgTracks?hgS_doOtherUser=submit&hgS_otherUserName=Caroline%20Friedel&hgS_otherUserSessionName=HSV%2D1_4sU_RNA&singleSearch=knownCanonical&position=DSTN
ENSG00000125863	MKKS	McKusick-Kaufman syndrome [Source:HGNC Symbol;Acc:7108]	1.326	1.137	1.205	1.084	1.042	0.782	0.501	0.246	0.198	1.828	1.472	0.943	0.579	0.22	131.406	79.514	111.102	79.622	42.843	5.444	60	4	https://genome.ucsc.edu/cgi-bin/hgTracks?hgS_doOtherUser=submit&hgS_otherUserName=Caroline%20Friedel&hgS_otherUserSessionName=HSV%2D1_4sU_RNA&singleSearch=knownCanonical&position=MKKS
ENSG00000241878	PISD	phosphatidylserine decarboxylase [Source:HGNC Symbol;Acc:8999]	3.945	4.055	5.038	4.444	3.877	3.751	3.264	3.058	2.303	2.112	1.893	2.055	1.843	1.21	19.023	19.337	21.11	20.306	14.001	3.67	75	7	https://genome.ucsc.edu/cgi-bin/hgTracks?hgS_doOtherUser=submit&hgS_otherUserName=Caroline%20Friedel&hgS_otherUserSessionName=HSV%2D1_4sU_RNA&singleSearch=knownCanonical&position=PISD
ENSG00000125898	FAM110A	family with sequence similarity 110, member A [Source:HGNC Symbol;Acc:16188]	1.324	1.216	1.087	0.718	0.715	0.257	0.625	0.623	0.528	0.344	0.355	0.282	0.228	0.164	9.174	8.824	7.798	4.782	1.509	0.352	97	0	https://genome.ucsc.edu/cgi-bin/hgTracks?hgS_doOtherUser=submit&hgS_otherUserName=Caroline%20Friedel&hgS_otherUserSessionName=HSV%2D1_4sU_RNA&singleSearch=knownCanonical&position=FAM110A
ENSG00000154174	TOMM70A	translocase of outer mitochondrial membrane 70 homolog A (S. cerevisiae) [Source:HGNC Symbol;Acc:11985]	9.092	8.715	10.233	7.378	7.698	6.536	5.448	3.953	2.816	17.079	15.235	13.922	12.14	6.824	83.553	74.343	85.21	68.316	42.744	11.272	91	0	https://genome.ucsc.edu/cgi-bin/hgTracks?hgS_doOtherUser=submit&hgS_otherUserName=Caroline%20Friedel&hgS_otherUserSessionName=HSV%2D1_4sU_RNA&singleSearch=knownCanonical&position=TOMM70A
ENSG00000125885	MCM8	minichromosome maintenance complex component 8 [Source:HGNC Symbol;Acc:16147]	4.941	3.67	3.174	3.029	2.45	1.952	2.233	1.358	1.444	5.368	3.169	2.487	1.798	1.228	12.518	13.057	8.544	5.019	2.329	0.114	Unclear	9	https://genome.ucsc.edu/cgi-bin/hgTracks?hgS_doOtherUser=submit&hgS_otherUserName=Caroline%20Friedel&hgS_otherUserSessionName=HSV%2D1_4sU_RNA&singleSearch=knownCanonical&position=MCM8
ENSG00000060140	STYK1	serine/threonine/tyrosine kinase 1 [Source:HGNC Symbol;Acc:18889]	0.263	0.181	0.185	0.087	0.183	0.327	0.655	1.311	1.634	0.12	0.117	0.126	0.428	0.618	NA	NA	NA	NA	NA	NA	107	78	https://genome.ucsc.edu/cgi-bin/hgTracks?hgS_doOtherUser=submit&hgS_otherUserName=Caroline%20Friedel&hgS_otherUserSessionName=HSV%2D1_4sU_RNA&singleSearch=knownCanonical&position=STYK1
ENSG00000245694	CRNDE	colorectal neoplasia differentially expressed (non-protein coding) [Source:HGNC Symbol;Acc:37078]	2.76	2.216	3.201	1.643	1.316	0.971	0.893	0.75	0.229	2	2.115	1.3	0.945	0.305	NA	NA	NA	NA	NA	NA	Unclear	Unclear	https://genome.ucsc.edu/cgi-bin/hgTracks?hgS_doOtherUser=submit&hgS_otherUserName=Caroline%20Friedel&hgS_otherUserSessionName=HSV%2D1_4sU_RNA&singleSearch=knownCanonical&position=CRNDE
ENSG00000270810	RP11-274B21.8		0.588	0.519	0.545	0.782	0.303	0.877	0.803	1.082	1.281	0.045	0.075	0	0.037	0.073	NA	NA	NA	NA	NA	NA	47	67	https://genome.ucsc.edu/cgi-bin/hgTracks?hgS_doOtherUser=submit&hgS_otherUserName=Caroline%20Friedel&hgS_otherUserSessionName=HSV%2D1_4sU_RNA&singleSearch=knownCanonical&position=RP11-274B21.8
ENSG00000251359	WWC2-AS2	WWC2 antisense RNA 2 [Source:HGNC Symbol;Acc:26390]	0.483	0.689	0.721	1.378	1.166	0.735	0.545	0.233	0.239	0.28	0.314	0.641	0.305	0.095	NA	NA	NA	NA	NA	NA	Unclear	9	https://genome.ucsc.edu/cgi-bin/hgTracks?hgS_doOtherUser=submit&hgS_otherUserName=Caroline%20Friedel&hgS_otherUserSessionName=HSV%2D1_4sU_RNA&singleSearch=knownCanonical&position=WWC2-AS2
ENSG00000196678	ERI2	ERI1 exoribonuclease family member 2 [Source:HGNC Symbol;Acc:30541]	1.796	1.52	1.41	1.092	0.757	0.51	0.81	1.048	1.317	1.919	1.466	0.954	0.727	0.574	4.296	4.606	4.344	4.117	1.716	0	NA	NA	https://genome.ucsc.edu/cgi-bin/hgTracks?hgS_doOtherUser=submit&hgS_otherUserName=Caroline%20Friedel&hgS_otherUserSessionName=HSV%2D1_4sU_RNA&singleSearch=knownCanonical&position=ERI2
ENSG00000264083	RP11-227G15.9		0	0.14	0.114	0	0.205	2.058	2.324	4.297	3.39	0	0	0.026	0.134	0.415	NA	NA	NA	NA	NA	NA	114	131	https://genome.ucsc.edu/cgi-bin/hgTracks?hgS_doOtherUser=submit&hgS_otherUserName=Caroline%20Friedel&hgS_otherUserSessionName=HSV%2D1_4sU_RNA&singleSearch=knownCanonical&position=RP11-227G15.9
ENSG00000009780	FAM76A	family with sequence similarity 76, member A [Source:HGNC Symbol;Acc:28530]	1.913	1.385	2.298	2.752	1.945	0.984	1.261	0.528	0.429	3.597	2.936	2.763	1.505	0.478	9.474	10.452	10.648	10.108	3.9	0	9	2	https://genome.ucsc.edu/cgi-bin/hgTracks?hgS_doOtherUser=submit&hgS_otherUserName=Caroline%20Friedel&hgS_otherUserSessionName=HSV%2D1_4sU_RNA&singleSearch=knownCanonical&position=FAM76A
ENSG00000182253	SYNM	synemin, intermediate filament protein [Source:HGNC Symbol;Acc:24466]	1.54	1.33	1.428	1.63	2.296	2.834	3.445	3.58	2.425	0.764	0.674	0.718	1.062	0.974	5.205	5.115	4.512	4.33	2.035	0.575	131	1	https://genome.ucsc.edu/cgi-bin/hgTracks?hgS_doOtherUser=submit&hgS_otherUserName=Caroline%20Friedel&hgS_otherUserSessionName=HSV%2D1_4sU_RNA&singleSearch=knownCanonical&position=SYNM
ENSG00000184825	HIST1H2AH	histone cluster 1, H2ah [Source:HGNC Symbol;Acc:13671]	108.143	95.052	173.059	128.313	84.443	62.198	38.542	24.756	5.751	326.738	326.208	348.648	158.825	25.919	1296.22	1234.45	1593.52	1039.42	627.634	110.021	NA	NA	https://genome.ucsc.edu/cgi-bin/hgTracks?hgS_doOtherUser=submit&hgS_otherUserName=Caroline%20Friedel&hgS_otherUserSessionName=HSV%2D1_4sU_RNA&singleSearch=knownCanonical&position=HIST1H2AH
ENSG00000240654	C1QTNF9	C1q and tumor necrosis factor related protein 9 [Source:HGNC Symbol;Acc:28732]	0	0.052	0.027	0	0.144	0.473	0.925	1.014	1.037	0	0	0.008	0.137	0.063	NA	NA	NA	NA	NA	NA	NA	NA	https://genome.ucsc.edu/cgi-bin/hgTracks?hgS_doOtherUser=submit&hgS_otherUserName=Caroline%20Friedel&hgS_otherUserSessionName=HSV%2D1_4sU_RNA&singleSearch=knownCanonical&position=C1QTNF9
ENSG00000251377	RP11-18H21.3		0	0	0	0	0	0	0.109	0.216	1.795	0	0	0	0.039	0.377	NA	NA	NA	NA	NA	NA	87	144	https://genome.ucsc.edu/cgi-bin/hgTracks?hgS_doOtherUser=submit&hgS_otherUserName=Caroline%20Friedel&hgS_otherUserSessionName=HSV%2D1_4sU_RNA&singleSearch=knownCanonical&position=RP11-18H21.3
ENSG00000185222	WBP5	WW domain binding protein 5 [Source:HGNC Symbol;Acc:30084]	46.047	39.536	33.319	26.376	24.053	15.045	10.529	4.171	2.049	43.565	36.261	27.406	16.819	5.662	269.474	281.399	273.031	160.706	75.32	15.095	Unclear	0	https://genome.ucsc.edu/cgi-bin/hgTracks?hgS_doOtherUser=submit&hgS_otherUserName=Caroline%20Friedel&hgS_otherUserSessionName=HSV%2D1_4sU_RNA&singleSearch=knownCanonical&position=WBP5
ENSG00000166446	CDYL2	chromodomain protein, Y-like 2 [Source:HGNC Symbol;Acc:23030]	3.656	3.328	2.497	2.857	2.025	1.667	1.358	1.054	0.885	3.739	2.446	1.92	1.61	1.026	6.982	5.528	4.804	4.868	2.132	0.428	85	6	https://genome.ucsc.edu/cgi-bin/hgTracks?hgS_doOtherUser=submit&hgS_otherUserName=Caroline%20Friedel&hgS_otherUserSessionName=HSV%2D1_4sU_RNA&singleSearch=knownCanonical&position=CDYL2
ENSG00000131263	RLIM	ring finger protein, LIM domain interacting [Source:HGNC Symbol;Acc:13429]	12.776	12.76	12.278	9.89	9.072	7.198	7.042	5.619	4.471	18.749	16.281	14.296	9.993	4.46	44.78	47.122	43.672	37.731	15.189	3.465	53	0	https://genome.ucsc.edu/cgi-bin/hgTracks?hgS_doOtherUser=submit&hgS_otherUserName=Caroline%20Friedel&hgS_otherUserSessionName=HSV%2D1_4sU_RNA&singleSearch=knownCanonical&position=RLIM
ENSG00000131269	ABCB7	ATP-binding cassette, sub-family B (MDR/TAP), member 7 [Source:HGNC Symbol;Acc:48]	1.692	1.736	1.696	1.539	1.459	1.512	1.111	1.531	1.021	4.323	4.19	3.661	2.988	1.982	14.175	14.748	15.581	10.13	7.53	2.15	83	1	https://genome.ucsc.edu/cgi-bin/hgTracks?hgS_doOtherUser=submit&hgS_otherUserName=Caroline%20Friedel&hgS_otherUserSessionName=HSV%2D1_4sU_RNA&singleSearch=knownCanonical&position=ABCB7
ENSG00000237927	RP3-393E18.2		0.11	0.157	0.05	0.047	0.316	1.331	2.475	4.316	5.727	0.033	0.033	0.017	0.273	0.383	NA	NA	NA	NA	NA	NA	79	82	https://genome.ucsc.edu/cgi-bin/hgTracks?hgS_doOtherUser=submit&hgS_otherUserName=Caroline%20Friedel&hgS_otherUserSessionName=HSV%2D1_4sU_RNA&singleSearch=knownCanonical&position=RP3-393E18.2
ENSG00000260177	RP4-536B24.3		0	0	0	0.059	0	0	0.202	0.299	1.627	0	0.02	0	0	0.117	NA	NA	NA	NA	NA	NA	19	299	https://genome.ucsc.edu/cgi-bin/hgTracks?hgS_doOtherUser=submit&hgS_otherUserName=Caroline%20Friedel&hgS_otherUserSessionName=HSV%2D1_4sU_RNA&singleSearch=knownCanonical&position=RP4-536B24.3
ENSG00000189369	GSPT2	G1 to S phase transition 2 [Source:HGNC Symbol;Acc:4622]	5.462	5.346	6.753	4.941	2.738	1.813	1.504	0.674	0.324	2.497	2.407	2.063	2.017	0.901	21.116	22.291	23.258	22.834	11.613	4.895	Unclear	0	https://genome.ucsc.edu/cgi-bin/hgTracks?hgS_doOtherUser=submit&hgS_otherUserName=Caroline%20Friedel&hgS_otherUserSessionName=HSV%2D1_4sU_RNA&singleSearch=knownCanonical&position=GSPT2
ENSG00000119285	HEATR1	HEAT repeat containing 1 [Source:HGNC Symbol;Acc:25517]	5.732	5.178	5.923	5.515	5.789	4.549	4.55	2.984	1.877	9.952	8.954	7.169	6.324	4.379	18.324	20.341	19.369	13.683	6.812	1.361	NA	NA	https://genome.ucsc.edu/cgi-bin/hgTracks?hgS_doOtherUser=submit&hgS_otherUserName=Caroline%20Friedel&hgS_otherUserSessionName=HSV%2D1_4sU_RNA&singleSearch=knownCanonical&position=HEATR1
ENSG00000119280	C1orf198	chromosome 1 open reading frame 198 [Source:HGNC Symbol;Acc:25900]	25.368	23.88	26.3	21.036	14.939	10.453	9.201	4.217	1.708	32.103	28.968	25.575	18.995	7.192	134.117	126.57	147.12	135.266	88.362	23.152	Unclear	0	https://genome.ucsc.edu/cgi-bin/hgTracks?hgS_doOtherUser=submit&hgS_otherUserName=Caroline%20Friedel&hgS_otherUserSessionName=HSV%2D1_4sU_RNA&singleSearch=knownCanonical&position=C1orf198
ENSG00000175182	FAM131A	family with sequence similarity 131, member A [Source:HGNC Symbol;Acc:28308]	0.73	0.718	0.765	0.736	0.854	1.057	0.863	0.981	0.641	0.491	0.378	0.298	0.244	0.196	NA	NA	NA	NA	NA	NA	NA	NA	https://genome.ucsc.edu/cgi-bin/hgTracks?hgS_doOtherUser=submit&hgS_otherUserName=Caroline%20Friedel&hgS_otherUserSessionName=HSV%2D1_4sU_RNA&singleSearch=knownCanonical&position=FAM131A
ENSG00000173674	EIF1AX	eukaryotic translation initiation factor 1A, X-linked [Source:HGNC Symbol;Acc:3250]	8.764	8.422	8.206	7.491	7.051	6.082	4.732	4.084	2.941	19.306	16.494	13.606	8.498	3.26	282.377	301.395	283.853	194.999	99.945	18.955	53	20	https://genome.ucsc.edu/cgi-bin/hgTracks?hgS_doOtherUser=submit&hgS_otherUserName=Caroline%20Friedel&hgS_otherUserSessionName=HSV%2D1_4sU_RNA&singleSearch=knownCanonical&position=EIF1AX
ENSG00000175193	PARL	presenilin associated, rhomboid-like [Source:HGNC Symbol;Acc:18253]	4.629	3.719	4.847	4.526	4.046	3.244	3.291	2.45	1.736	6.813	6.454	5.374	5.8	4.054	25.046	21.594	31.002	23.658	12.537	2.81	49	129	https://genome.ucsc.edu/cgi-bin/hgTracks?hgS_doOtherUser=submit&hgS_otherUserName=Caroline%20Friedel&hgS_otherUserSessionName=HSV%2D1_4sU_RNA&singleSearch=knownCanonical&position=PARL
ENSG00000048544	MRPS10	mitochondrial ribosomal protein S10 [Source:HGNC Symbol;Acc:14502]	9.213	8.542	8.387	7.629	6.499	5.101	4.849	4.219	2.225	16.937	16.707	15.18	11.876	5.445	104.956	113.723	118.161	88.897	53.086	18.53	47	22	https://genome.ucsc.edu/cgi-bin/hgTracks?hgS_doOtherUser=submit&hgS_otherUserName=Caroline%20Friedel&hgS_otherUserSessionName=HSV%2D1_4sU_RNA&singleSearch=knownCanonical&position=MRPS10
ENSG00000101882	NKAP	NFKB activating protein [Source:HGNC Symbol;Acc:29873]	1.502	1.221	1.208	1.191	0.839	0.726	0.422	0.202	0.25	2.134	1.961	1.582	1.176	0.579	24.153	22.274	19.38	16.881	7.949	2.75	0	4	https://genome.ucsc.edu/cgi-bin/hgTracks?hgS_doOtherUser=submit&hgS_otherUserName=Caroline%20Friedel&hgS_otherUserSessionName=HSV%2D1_4sU_RNA&singleSearch=knownCanonical&position=NKAP
ENSG00000175354	PTPN2	protein tyrosine phosphatase, non-receptor type 2 [Source:HGNC Symbol;Acc:9650]	1.558	1.841	1.745	1.818	1.632	1.371	1.115	0.902	0.813	1.847	1.696	1.56	1.205	0.767	13.316	20.961	19.23	12.094	5.839	0.652	72	20	https://genome.ucsc.edu/cgi-bin/hgTracks?hgS_doOtherUser=submit&hgS_otherUserName=Caroline%20Friedel&hgS_otherUserSessionName=HSV%2D1_4sU_RNA&singleSearch=knownCanonical&position=PTPN2
ENSG00000101871	MID1	midline 1 (Opitz/BBB syndrome) [Source:HGNC Symbol;Acc:7095]	2.377	2.035	1.978	1.803	1.791	1.272	1.127	0.784	0.589	1.774	1.159	1.04	0.679	0.318	9.412	7.586	6.548	6.001	3.097	0.557	25	10	https://genome.ucsc.edu/cgi-bin/hgTracks?hgS_doOtherUser=submit&hgS_otherUserName=Caroline%20Friedel&hgS_otherUserSessionName=HSV%2D1_4sU_RNA&singleSearch=knownCanonical&position=MID1
ENSG00000151067	CACNA1C	calcium channel, voltage-dependent, L type, alpha 1C subunit [Source:HGNC Symbol;Acc:1390]	5.221	4.796	4.802	5.15	4.748	4.885	4.778	5.661	5.59	1.12	0.935	0.897	0.997	0.987	3.836	3.985	3.466	1.571	0.971	0.058	72	0	https://genome.ucsc.edu/cgi-bin/hgTracks?hgS_doOtherUser=submit&hgS_otherUserName=Caroline%20Friedel&hgS_otherUserSessionName=HSV%2D1_4sU_RNA&singleSearch=knownCanonical&position=CACNA1C
ENSG00000151065	DCP1B	decapping mRNA 1B [Source:HGNC Symbol;Acc:24451]	2.598	2.016	2.754	2.865	2.549	1.96	1.992	2.325	2.157	1.42	1.529	1.987	2.142	1.507	11.27	13.539	10.873	16.742	8.243	2.692	44	0	https://genome.ucsc.edu/cgi-bin/hgTracks?hgS_doOtherUser=submit&hgS_otherUserName=Caroline%20Friedel&hgS_otherUserSessionName=HSV%2D1_4sU_RNA&singleSearch=knownCanonical&position=DCP1B
ENSG00000172795	DCP2	decapping mRNA 2 [Source:HGNC Symbol;Acc:24452]	3.794	3.298	4.872	3.845	2.496	1.607	1.289	0.896	1.02	4.298	5.558	5.296	4.052	2.282	3.099	2.104	2.795	2.483	2.205	0.279	69	114	https://genome.ucsc.edu/cgi-bin/hgTracks?hgS_doOtherUser=submit&hgS_otherUserName=Caroline%20Friedel&hgS_otherUserSessionName=HSV%2D1_4sU_RNA&singleSearch=knownCanonical&position=DCP2
ENSG00000262209	PCDHGB3	protocadherin gamma subfamily B, 3 [Source:HGNC Symbol;Acc:8710]	14.67	12.704	9.476	9.18	9.379	6.369	4.95	1.945	0.924	7.494	5.17	4.188	2.196	0.745	NA	NA	NA	NA	NA	NA	NA	NA	https://genome.ucsc.edu/cgi-bin/hgTracks?hgS_doOtherUser=submit&hgS_otherUserName=Caroline%20Friedel&hgS_otherUserSessionName=HSV%2D1_4sU_RNA&singleSearch=knownCanonical&position=PCDHGB3
ENSG00000175166	PSMD2	proteasome (prosome, macropain) 26S subunit, non-ATPase, 2 [Source:HGNC Symbol;Acc:9559]	24.1	21.687	23.554	24.345	23.062	16.654	12.427	6.196	3.484	35.614	27.545	21.604	12.98	4.852	323.192	322.205	301.934	206.237	112.756	17.891	NA	NA	https://genome.ucsc.edu/cgi-bin/hgTracks?hgS_doOtherUser=submit&hgS_otherUserName=Caroline%20Friedel&hgS_otherUserSessionName=HSV%2D1_4sU_RNA&singleSearch=knownCanonical&position=PSMD2
ENSG00000197312	DDI2	DNA-damage inducible 1 homolog 2 (S. cerevisiae) [Source:HGNC Symbol;Acc:24578]	3.15	2.674	4.016	2.98	2.011	1.402	1.076	0.67	0.405	1.557	1.518	1.405	1.087	0.524	11.697	9.612	11.381	8.239	5.82	3.083	Unclear	5	https://genome.ucsc.edu/cgi-bin/hgTracks?hgS_doOtherUser=submit&hgS_otherUserName=Caroline%20Friedel&hgS_otherUserSessionName=HSV%2D1_4sU_RNA&singleSearch=knownCanonical&position=DDI2
ENSG00000101843	PSMD10	proteasome (prosome, macropain) 26S subunit, non-ATPase, 10 [Source:HGNC Symbol;Acc:9555]	4.694	4.378	4.046	3.204	2.288	1.707	1.156	0.626	0.247	11.121	10.269	7.984	4.66	2.153	128.58	132.148	128.014	84.749	55.436	12.441	28	Unclear	https://genome.ucsc.edu/cgi-bin/hgTracks?hgS_doOtherUser=submit&hgS_otherUserName=Caroline%20Friedel&hgS_otherUserSessionName=HSV%2D1_4sU_RNA&singleSearch=knownCanonical&position=PSMD10
ENSG00000101844	ATG4A	autophagy related 4A, cysteine peptidase [Source:HGNC Symbol;Acc:16489]	1.16	1.043	1.316	1.385	1.476	1.431	1.408	0.855	1.019	3.959	2.963	2.546	1.733	0.697	4.007	4.449	4.591	4.098	1.874	0	52	11	https://genome.ucsc.edu/cgi-bin/hgTracks?hgS_doOtherUser=submit&hgS_otherUserName=Caroline%20Friedel&hgS_otherUserSessionName=HSV%2D1_4sU_RNA&singleSearch=knownCanonical&position=ATG4A
ENSG00000175387	SMAD2	SMAD family member 2 [Source:HGNC Symbol;Acc:6768]	5.213	4.829	4.759	5.213	5.4	5.562	5.161	4.487	3.578	10.534	8.417	6.734	5.38	3.342	36.41	38.986	35.965	29.888	11.597	2.388	63	0	https://genome.ucsc.edu/cgi-bin/hgTracks?hgS_doOtherUser=submit&hgS_otherUserName=Caroline%20Friedel&hgS_otherUserSessionName=HSV%2D1_4sU_RNA&singleSearch=knownCanonical&position=SMAD2
ENSG00000101846	STS	steroid sulfatase (microsomal), isozyme S [Source:HGNC Symbol;Acc:11425]	1.728	1.625	1.052	0.939	1.068	0.559	0.44	0.239	0.136	2.07	1.369	0.895	0.639	0.318	4.292	3.71	5.795	1.743	1.116	0.165	Unclear	Unclear	https://genome.ucsc.edu/cgi-bin/hgTracks?hgS_doOtherUser=submit&hgS_otherUserName=Caroline%20Friedel&hgS_otherUserSessionName=HSV%2D1_4sU_RNA&singleSearch=knownCanonical&position=STS
ENSG00000101849	TBL1X	transducin (beta)-like 1X-linked [Source:HGNC Symbol;Acc:11585]	5.118	4.189	3.337	3.742	3.943	3.194	2.793	2.043	1.444	3.67	2.3	1.871	1.343	0.718	12.915	15.92	12.882	8.44	3.555	0.707	137	0	https://genome.ucsc.edu/cgi-bin/hgTracks?hgS_doOtherUser=submit&hgS_otherUserName=Caroline%20Friedel&hgS_otherUserSessionName=HSV%2D1_4sU_RNA&singleSearch=knownCanonical&position=TBL1X
ENSG00000197323	TRIM33	tripartite motif containing 33 [Source:HGNC Symbol;Acc:16290]	4.235	3.785	4.332	4.542	4.465	3.881	4.102	3.302	2.755	3.994	4.532	4.886	5.466	3.921	15.669	12.166	15.688	11.148	6.806	2.481	117	41	https://genome.ucsc.edu/cgi-bin/hgTracks?hgS_doOtherUser=submit&hgS_otherUserName=Caroline%20Friedel&hgS_otherUserSessionName=HSV%2D1_4sU_RNA&singleSearch=knownCanonical&position=TRIM33
ENSG00000183735	TBK1	TANK-binding kinase 1 [Source:HGNC Symbol;Acc:11584]	4.443	3.869	4.817	3.419	3.268	2.964	2.881	2.308	1.562	5.511	4.299	4.556	3.199	1.387	19.087	17.196	18.619	11.446	1.845	0.289	21	0	https://genome.ucsc.edu/cgi-bin/hgTracks?hgS_doOtherUser=submit&hgS_otherUserName=Caroline%20Friedel&hgS_otherUserSessionName=HSV%2D1_4sU_RNA&singleSearch=knownCanonical&position=TBK1
ENSG00000175105	ZNF654	zinc finger protein 654 [Source:HGNC Symbol;Acc:25612]	5.93	5.37	6.755	6.666	7.988	8.682	9.28	10.22	9.115	2.833	3.916	5.152	5.456	4.46	4.9	3.94	6.555	3.585	1.662	0.663	NA	NA	https://genome.ucsc.edu/cgi-bin/hgTracks?hgS_doOtherUser=submit&hgS_otherUserName=Caroline%20Friedel&hgS_otherUserSessionName=HSV%2D1_4sU_RNA&singleSearch=knownCanonical&position=ZNF654
ENSG00000175110	MRPS22	mitochondrial ribosomal protein S22 [Source:HGNC Symbol;Acc:14508]	2.956	2.759	3.342	2.58	2.228	1.245	1.206	0.71	0.454	5.074	4.571	3.635	2.604	1.506	83.766	68.868	82.592	67.383	35.775	9.25	71	0	https://genome.ucsc.edu/cgi-bin/hgTracks?hgS_doOtherUser=submit&hgS_otherUserName=Caroline%20Friedel&hgS_otherUserSessionName=HSV%2D1_4sU_RNA&singleSearch=knownCanonical&position=MRPS22
ENSG00000232388	LINC00493	long intergenic non-protein coding RNA 493 [Source:HGNC Symbol;Acc:43430]	3.785	3.369	4.888	3.177	2.784	3.563	2.154	2.001	0.765	7.124	6.917	6.488	6.039	2.905	NA	NA	NA	NA	NA	NA	111	155	https://genome.ucsc.edu/cgi-bin/hgTracks?hgS_doOtherUser=submit&hgS_otherUserName=Caroline%20Friedel&hgS_otherUserSessionName=HSV%2D1_4sU_RNA&singleSearch=knownCanonical&position=LINC00493
ENSG00000101868	POLA1	polymerase (DNA directed), alpha 1, catalytic subunit [Source:HGNC Symbol;Acc:9173]	3.146	2.501	2.319	2.433	2.116	1.685	1.782	1.393	1.031	4.805	3.669	3.063	2.37	1.493	13.255	13.818	11.649	12.02	4.804	0.93	53	0	https://genome.ucsc.edu/cgi-bin/hgTracks?hgS_doOtherUser=submit&hgS_otherUserName=Caroline%20Friedel&hgS_otherUserSessionName=HSV%2D1_4sU_RNA&singleSearch=knownCanonical&position=POLA1
ENSG00000101856	PGRMC1	progesterone receptor membrane component 1 [Source:HGNC Symbol;Acc:16090]	19.86	18.376	20.857	19.364	16.61	12.786	12.018	5.037	2.314	52.802	51.698	42.766	29.699	11.041	392.625	371.157	380.868	302.514	218.808	75.674	Unclear	0	https://genome.ucsc.edu/cgi-bin/hgTracks?hgS_doOtherUser=submit&hgS_otherUserName=Caroline%20Friedel&hgS_otherUserSessionName=HSV%2D1_4sU_RNA&singleSearch=knownCanonical&position=PGRMC1
ENSG00000166454	ATMIN	ATM interactor [Source:HGNC Symbol;Acc:29034]	6.407	5.9	5.945	4.587	3.559	2.804	1.988	1.413	1.163	9.583	7.584	6.341	5.865	3.326	3.836	4.413	4.201	3.357	1.307	0.307	43	15	https://genome.ucsc.edu/cgi-bin/hgTracks?hgS_doOtherUser=submit&hgS_otherUserName=Caroline%20Friedel&hgS_otherUserSessionName=HSV%2D1_4sU_RNA&singleSearch=knownCanonical&position=ATMIN
ENSG00000166451	CENPN	centromere protein N [Source:HGNC Symbol;Acc:30873]	5.029	4.527	4.343	3.897	3.598	1.973	1.466	0.854	0.867	7.111	3.745	3.173	1.822	0.779	29.571	24.429	25.352	13.256	6.086	0	Unclear	2	https://genome.ucsc.edu/cgi-bin/hgTracks?hgS_doOtherUser=submit&hgS_otherUserName=Caroline%20Friedel&hgS_otherUserSessionName=HSV%2D1_4sU_RNA&singleSearch=knownCanonical&position=CENPN
ENSG00000273004	GS1-279B7.2		0.662	0.646	0.618	0.493	0.242	0.47	0.342	1.484	1.866	0.194	0.119	0.019	0	0.143	NA	NA	NA	NA	NA	NA	69	79	https://genome.ucsc.edu/cgi-bin/hgTracks?hgS_doOtherUser=submit&hgS_otherUserName=Caroline%20Friedel&hgS_otherUserSessionName=HSV%2D1_4sU_RNA&singleSearch=knownCanonical&position=GS1-279B7.2
ENSG00000101911	PRPS2	phosphoribosyl pyrophosphate synthetase 2 [Source:HGNC Symbol;Acc:9465]	3.519	3.385	3.142	2.862	2.372	1.462	1.674	0.878	0.511	7.731	7.358	7.201	6.834	4.155	58.079	65.411	75.34	53.466	35.12	14.342	5	2	https://genome.ucsc.edu/cgi-bin/hgTracks?hgS_doOtherUser=submit&hgS_otherUserName=Caroline%20Friedel&hgS_otherUserSessionName=HSV%2D1_4sU_RNA&singleSearch=knownCanonical&position=PRPS2
ENSG00000101928	MOSPD1	motile sperm domain containing 1 [Source:HGNC Symbol;Acc:25235]	2.981	3.043	3.441	2.485	2.112	1.667	1.097	1.006	0.99	7.71	4.927	3.29	1.73	0.786	17.187	14.965	11.076	8.435	2.161	0	94	69	https://genome.ucsc.edu/cgi-bin/hgTracks?hgS_doOtherUser=submit&hgS_otherUserName=Caroline%20Friedel&hgS_otherUserSessionName=HSV%2D1_4sU_RNA&singleSearch=knownCanonical&position=MOSPD1
ENSG00000044090	CUL7	cullin 7 [Source:HGNC Symbol;Acc:21024]	4.363	3.96	4.696	4.995	5.181	3.87	3.379	1.976	1.78	4.305	3.733	3.513	2.438	1.131	17.744	18.089	15.812	12.94	8.534	3.636	NA	NA	https://genome.ucsc.edu/cgi-bin/hgTracks?hgS_doOtherUser=submit&hgS_otherUserName=Caroline%20Friedel&hgS_otherUserSessionName=HSV%2D1_4sU_RNA&singleSearch=knownCanonical&position=CUL7
ENSG00000182117	NOP10	NOP10 ribonucleoprotein [Source:HGNC Symbol;Acc:14378]	30.761	33.02	29.878	28.804	26.937	18.618	18.28	6.896	2.863	70.072	63.773	56.782	43.769	17.067	838.765	808.828	856.485	644.307	456.416	112.276	Unclear	1	https://genome.ucsc.edu/cgi-bin/hgTracks?hgS_doOtherUser=submit&hgS_otherUserName=Caroline%20Friedel&hgS_otherUserSessionName=HSV%2D1_4sU_RNA&singleSearch=knownCanonical&position=NOP10
ENSG00000101935	AMMECR1	Alport syndrome, mental retardation, midface hypoplasia and elliptocytosis chromosomal region gene 1 [Source:HGNC Symbol;Acc:467]	3.78	3.06	3.302	2.596	1.851	1.099	0.765	0.38	0.191	3.101	3.149	2.519	1.3	0.52	11.966	12.697	11.167	7.564	4.431	0.735	Unclear	0	https://genome.ucsc.edu/cgi-bin/hgTracks?hgS_doOtherUser=submit&hgS_otherUserName=Caroline%20Friedel&hgS_otherUserSessionName=HSV%2D1_4sU_RNA&singleSearch=knownCanonical&position=AMMECR1
ENSG00000270177	CTD-2410N18.3		0.772	0.88	1.049	0.901	0.649	0.817	0.858	0.475	0.759	0.562	0.416	0.453	0.311	0.051	NA	NA	NA	NA	NA	NA	45	0	https://genome.ucsc.edu/cgi-bin/hgTracks?hgS_doOtherUser=submit&hgS_otherUserName=Caroline%20Friedel&hgS_otherUserSessionName=HSV%2D1_4sU_RNA&singleSearch=knownCanonical&position=CTD-2410N18.3
ENSG00000197070	ARRDC1	arrestin domain containing 1 [Source:HGNC Symbol;Acc:28633]	2.185	2.08	2.58	2.152	1.809	1.196	0.817	0.403	0.215	1.188	1.055	0.689	0.473	0.233	10.518	10.278	10.792	9.691	3.55	0.803	Unclear	Unclear	https://genome.ucsc.edu/cgi-bin/hgTracks?hgS_doOtherUser=submit&hgS_otherUserName=Caroline%20Friedel&hgS_otherUserSessionName=HSV%2D1_4sU_RNA&singleSearch=knownCanonical&position=ARRDC1
ENSG00000241973	PI4KA	phosphatidylinositol 4-kinase, catalytic, alpha [Source:HGNC Symbol;Acc:8983]	3.746	3.502	3.131	4.127	4.722	5.237	5.147	4.041	3.544	2.333	1.901	1.825	1.52	1.139	16.639	17.729	19.235	11.972	6.45	2.118	4	1	https://genome.ucsc.edu/cgi-bin/hgTracks?hgS_doOtherUser=submit&hgS_otherUserName=Caroline%20Friedel&hgS_otherUserSessionName=HSV%2D1_4sU_RNA&singleSearch=knownCanonical&position=PI4KA
ENSG00000101945	SUV39H1	suppressor of variegation 3-9 homolog 1 (Drosophila) [Source:HGNC Symbol;Acc:11479]	2.483	2.817	2.603	1.89	1.373	0.724	0.277	0.314	0.21	1.361	0.973	0.859	0.826	0.284	20.027	14.18	15.669	18.463	7.556	3.3	71	39	https://genome.ucsc.edu/cgi-bin/hgTracks?hgS_doOtherUser=submit&hgS_otherUserName=Caroline%20Friedel&hgS_otherUserSessionName=HSV%2D1_4sU_RNA&singleSearch=knownCanonical&position=SUV39H1
ENSG00000101940	WDR13	WD repeat domain 13 [Source:HGNC Symbol;Acc:14352]	3.171	3.048	3.318	2.49	2.108	1.529	1.002	0.816	0.431	4.633	3.348	2.674	1.642	0.587	17.025	16.883	14.903	9.722	4.805	0.688	Unclear	34	https://genome.ucsc.edu/cgi-bin/hgTracks?hgS_doOtherUser=submit&hgS_otherUserName=Caroline%20Friedel&hgS_otherUserSessionName=HSV%2D1_4sU_RNA&singleSearch=knownCanonical&position=WDR13
ENSG00000205111	CDKL4	cyclin-dependent kinase-like 4 [Source:HGNC Symbol;Acc:19287]	0.033	0.033	0.116	0.228	0.425	1.441	1.5	1.843	2.075	0.269	0.546	0.569	1.104	1.612	NA	NA	NA	NA	NA	NA	53	30	https://genome.ucsc.edu/cgi-bin/hgTracks?hgS_doOtherUser=submit&hgS_otherUserName=Caroline%20Friedel&hgS_otherUserSessionName=HSV%2D1_4sU_RNA&singleSearch=knownCanonical&position=CDKL4
ENSG00000125772	GPCPD1	glycerophosphocholine phosphodiesterase GDE1 homolog (S. cerevisiae) [Source:HGNC Symbol;Acc:26957]	3.476	2.864	3.304	3.149	3.213	2.589	2.131	1.736	1.258	3.768	2.931	2.395	1.628	0.907	7.459	10.424	11.665	5.478	2.114	0.284	116	1	https://genome.ucsc.edu/cgi-bin/hgTracks?hgS_doOtherUser=submit&hgS_otherUserName=Caroline%20Friedel&hgS_otherUserSessionName=HSV%2D1_4sU_RNA&singleSearch=knownCanonical&position=GPCPD1
ENSG00000125779	PANK2	pantothenate kinase 2 [Source:HGNC Symbol;Acc:15894]	5.193	5.183	6.473	6.034	5.853	5.651	5.179	4.679	4.464	4.833	5.745	4.457	4.326	2.942	21.023	26.43	31.312	20.634	13.316	4.965	107	8	https://genome.ucsc.edu/cgi-bin/hgTracks?hgS_doOtherUser=submit&hgS_otherUserName=Caroline%20Friedel&hgS_otherUserSessionName=HSV%2D1_4sU_RNA&singleSearch=knownCanonical&position=PANK2
ENSG00000172869	DMXL1	Dmx-like 1 [Source:HGNC Symbol;Acc:2937]	3.404	2.876	2.745	2.725	2.592	1.746	1.512	1.341	1.011	4.414	3.798	2.656	2.152	1.114	3.343	3.887	2.96	2.485	1.438	0.303	75	0	https://genome.ucsc.edu/cgi-bin/hgTracks?hgS_doOtherUser=submit&hgS_otherUserName=Caroline%20Friedel&hgS_otherUserSessionName=HSV%2D1_4sU_RNA&singleSearch=knownCanonical&position=DMXL1
ENSG00000240857	RDH14	retinol dehydrogenase 14 (all-trans/9-cis/11-cis) [Source:HGNC Symbol;Acc:19979]	6.062	5.25	4.889	3.94	2.977	2.265	1.591	0.806	0.732	5.012	3.985	3.397	3.208	1.954	20.371	19.238	20.519	14.845	8.08	3.548	NA	NA	https://genome.ucsc.edu/cgi-bin/hgTracks?hgS_doOtherUser=submit&hgS_otherUserName=Caroline%20Friedel&hgS_otherUserSessionName=HSV%2D1_4sU_RNA&singleSearch=knownCanonical&position=RDH14
ENSG00000101901	ALG13	ALG13, UDP-N-acetylglucosaminyltransferase subunit [Source:HGNC Symbol;Acc:30881]	2.656	2.08	2.088	1.561	1.444	0.861	0.764	0.498	0.383	1.756	1.48	0.898	0.627	0.322	NA	NA	NA	NA	NA	NA	102	0	https://genome.ucsc.edu/cgi-bin/hgTracks?hgS_doOtherUser=submit&hgS_otherUserName=Caroline%20Friedel&hgS_otherUserSessionName=HSV%2D1_4sU_RNA&singleSearch=knownCanonical&position=ALG13
ENSG00000198252	STYX	serine/threonine/tyrosine interacting protein [Source:HGNC Symbol;Acc:11447]	4.747	3.72	3.796	3.039	2.661	2.4	1.772	1.857	1.574	9.477	8.222	6.137	4.984	2.222	28.629	34.229	32.544	15.269	9.008	1.34	NA	NA	https://genome.ucsc.edu/cgi-bin/hgTracks?hgS_doOtherUser=submit&hgS_otherUserName=Caroline%20Friedel&hgS_otherUserSessionName=HSV%2D1_4sU_RNA&singleSearch=knownCanonical&position=STYX
ENSG00000067334	DNTTIP2	deoxynucleotidyltransferase, terminal, interacting protein 2 [Source:HGNC Symbol;Acc:24013]	6.955	7.605	7.815	6.292	5.52	4.394	3.781	2.638	1.92	7.087	6.694	6.022	4.657	2.515	51.302	53.399	51.979	50.639	23.928	3.311	42	47	https://genome.ucsc.edu/cgi-bin/hgTracks?hgS_doOtherUser=submit&hgS_otherUserName=Caroline%20Friedel&hgS_otherUserSessionName=HSV%2D1_4sU_RNA&singleSearch=knownCanonical&position=DNTTIP2
ENSG00000008952	SEC62	SEC62 homolog (S. cerevisiae) [Source:HGNC Symbol;Acc:11846]	8.898	8.249	7.468	6.698	7.517	6.465	5.135	3.308	2.207	13.842	12.216	9.658	5.27	1.99	138.858	151.566	148.855	110.653	47.243	3.96	108	2	https://genome.ucsc.edu/cgi-bin/hgTracks?hgS_doOtherUser=submit&hgS_otherUserName=Caroline%20Friedel&hgS_otherUserSessionName=HSV%2D1_4sU_RNA&singleSearch=knownCanonical&position=SEC62
ENSG00000175322	ZNF519	zinc finger protein 519 [Source:HGNC Symbol;Acc:30574]	0.525	0.59	0.47	0.622	0.946	1.11	0.77	0.926	0.581	0.421	0.316	0.441	0.386	0.243	NA	NA	NA	NA	NA	NA	112	0	https://genome.ucsc.edu/cgi-bin/hgTracks?hgS_doOtherUser=submit&hgS_otherUserName=Caroline%20Friedel&hgS_otherUserSessionName=HSV%2D1_4sU_RNA&singleSearch=knownCanonical&position=ZNF519
ENSG00000060237	WNK1	WNK lysine deficient protein kinase 1 [Source:HGNC Symbol;Acc:14540]	14.056	12.948	10.107	12.382	15.291	15.57	15.169	12.675	10.44	3.386	3.09	3.004	3.343	2.287	15.397	18.142	15.133	13.443	6.944	1.625	37	0	https://genome.ucsc.edu/cgi-bin/hgTracks?hgS_doOtherUser=submit&hgS_otherUserName=Caroline%20Friedel&hgS_otherUserSessionName=HSV%2D1_4sU_RNA&singleSearch=knownCanonical&position=WNK1
ENSG00000173714	WFIKKN2	WAP, follistatin/kazal, immunoglobulin, kunitz and netrin domain containing 2 [Source:HGNC Symbol;Acc:30916]	0	0	0	0.012	0.03	0	0.144	0.493	1.04	0	0	0.006	0.018	0.123	NA	NA	NA	NA	NA	NA	13	113	https://genome.ucsc.edu/cgi-bin/hgTracks?hgS_doOtherUser=submit&hgS_otherUserName=Caroline%20Friedel&hgS_otherUserSessionName=HSV%2D1_4sU_RNA&singleSearch=knownCanonical&position=WFIKKN2
ENSG00000273088	RP11-201K10.3		9.921	11.645	9.817	8.739	10.388	8.394	7.343	3.179	1.897	15.02	16.833	14.125	9.994	4.409	NA	NA	NA	NA	NA	NA	NA	NA	https://genome.ucsc.edu/cgi-bin/hgTracks?hgS_doOtherUser=submit&hgS_otherUserName=Caroline%20Friedel&hgS_otherUserSessionName=HSV%2D1_4sU_RNA&singleSearch=knownCanonical&position=RP11-201K10.3
ENSG00000182621	PLCB1	phospholipase C, beta 1 (phosphoinositide-specific) [Source:HGNC Symbol;Acc:15917]	2.055	1.801	1.768	1.548	1.747	1.598	1.522	1.734	1.822	2.459	1.985	1.592	1.389	1.02	5.651	5.402	5.995	4.75	1.947	0.263	6	2	https://genome.ucsc.edu/cgi-bin/hgTracks?hgS_doOtherUser=submit&hgS_otherUserName=Caroline%20Friedel&hgS_otherUserSessionName=HSV%2D1_4sU_RNA&singleSearch=knownCanonical&position=PLCB1
ENSG00000270123	VTRNA2-1	vault RNA 2-1 [Source:HGNC Symbol;Acc:37054]	8.139	6.115	11.982	8.129	8.887	27.18	22.962	30.837	21.069	13.483	18.194	20.018	46.003	101.68	NA	NA	NA	NA	NA	NA	0	0	https://genome.ucsc.edu/cgi-bin/hgTracks?hgS_doOtherUser=submit&hgS_otherUserName=Caroline%20Friedel&hgS_otherUserSessionName=HSV%2D1_4sU_RNA&singleSearch=knownCanonical&position=VTRNA2-1
ENSG00000179981	TSHZ1	teashirt zinc finger homeobox 1 [Source:HGNC Symbol;Acc:10669]	3.75	3.033	3.602	3.023	2.249	1.448	1.13	0.778	0.469	1.132	0.888	1.05	0.561	0.332	3.635	3.498	3.148	2.239	0.672	0	45	Unclear	https://genome.ucsc.edu/cgi-bin/hgTracks?hgS_doOtherUser=submit&hgS_otherUserName=Caroline%20Friedel&hgS_otherUserSessionName=HSV%2D1_4sU_RNA&singleSearch=knownCanonical&position=TSHZ1
ENSG00000005249	PRKAR2B	protein kinase, cAMP-dependent, regulatory, type II, beta [Source:HGNC Symbol;Acc:9392]	2.321	1.847	2.064	1.777	1.81	1.103	0.967	0.556	0.273	4.134	3.161	2.142	1.277	0.53	17.885	19.831	18.255	12.542	6.1	3.14	0	0	https://genome.ucsc.edu/cgi-bin/hgTracks?hgS_doOtherUser=submit&hgS_otherUserName=Caroline%20Friedel&hgS_otherUserSessionName=HSV%2D1_4sU_RNA&singleSearch=knownCanonical&position=PRKAR2B
ENSG00000198208	RPS6KL1	ribosomal protein S6 kinase-like 1 [Source:HGNC Symbol;Acc:20222]	0.061	0.042	0.031	0.054	0.135	0.706	1.145	1.397	1.225	0.021	0.016	0.017	0.244	0.275	NA	NA	NA	NA	NA	NA	93	73	https://genome.ucsc.edu/cgi-bin/hgTracks?hgS_doOtherUser=submit&hgS_otherUserName=Caroline%20Friedel&hgS_otherUserSessionName=HSV%2D1_4sU_RNA&singleSearch=knownCanonical&position=RPS6KL1
ENSG00000173757	STAT5B	signal transducer and activator of transcription 5B [Source:HGNC Symbol;Acc:11367]	4.195	3.688	4.046	3.994	3.823	2.684	2.555	1.757	1.572	4.277	2.666	2.024	1.065	0.501	19.831	14.138	15.772	10.172	4.088	0.888	Unclear	17	https://genome.ucsc.edu/cgi-bin/hgTracks?hgS_doOtherUser=submit&hgS_otherUserName=Caroline%20Friedel&hgS_otherUserSessionName=HSV%2D1_4sU_RNA&singleSearch=knownCanonical&position=STAT5B
ENSG00000170779	CDCA4	cell division cycle associated 4 [Source:HGNC Symbol;Acc:14625]	13.226	10.608	13.836	9.005	4.972	3.245	2.006	1.064	0.237	9.319	6.666	7.232	3.69	0.665	95.552	98.975	119.529	95.469	42.308	15.101	Unclear	21	https://genome.ucsc.edu/cgi-bin/hgTracks?hgS_doOtherUser=submit&hgS_otherUserName=Caroline%20Friedel&hgS_otherUserSessionName=HSV%2D1_4sU_RNA&singleSearch=knownCanonical&position=CDCA4
ENSG00000050820	BCAR1	breast cancer anti-estrogen resistance 1 [Source:HGNC Symbol;Acc:971]	15.108	15.402	17.927	13.716	9.597	6.652	5.029	2.65	1.346	3.763	3.59	3.318	2.972	1.035	75.539	88.73	84.031	70.54	29.453	8.304	Unclear	9	https://genome.ucsc.edu/cgi-bin/hgTracks?hgS_doOtherUser=submit&hgS_otherUserName=Caroline%20Friedel&hgS_otherUserSessionName=HSV%2D1_4sU_RNA&singleSearch=knownCanonical&position=BCAR1
ENSG00000273075	RP11-122G18.8		0.383	0.084	0.074	0.353	0.421	1.11	1.267	1.711	1.291	0.046	0.064	0.104	0.037	0.142	NA	NA	NA	NA	NA	NA	147	129	https://genome.ucsc.edu/cgi-bin/hgTracks?hgS_doOtherUser=submit&hgS_otherUserName=Caroline%20Friedel&hgS_otherUserSessionName=HSV%2D1_4sU_RNA&singleSearch=knownCanonical&position=RP11-122G18.8
ENSG00000173786	CNP	2',3'-cyclic nucleotide 3' phosphodiesterase [Source:HGNC Symbol;Acc:2158]	4.826	4.142	5.516	4.559	4.053	2.584	2.305	1.116	0.541	7.992	6.063	5.342	3.262	1.139	153.331	143.363	142.293	119.422	66.885	18.152	25	0	https://genome.ucsc.edu/cgi-bin/hgTracks?hgS_doOtherUser=submit&hgS_otherUserName=Caroline%20Friedel&hgS_otherUserSessionName=HSV%2D1_4sU_RNA&singleSearch=knownCanonical&position=CNP
ENSG00000101558	VAPA	VAMP (vesicle-associated membrane protein)-associated protein A, 33kDa [Source:HGNC Symbol;Acc:12648]	5.568	5.063	5.842	5.149	4.678	3.442	2.748	2.137	1.481	9.182	7.887	6.317	4.39	1.932	323.148	320.216	289.675	233.455	119.349	31.996	131	12	https://genome.ucsc.edu/cgi-bin/hgTracks?hgS_doOtherUser=submit&hgS_otherUserName=Caroline%20Friedel&hgS_otherUserSessionName=HSV%2D1_4sU_RNA&singleSearch=knownCanonical&position=VAPA
ENSG00000101557	USP14	ubiquitin specific peptidase 14 (tRNA-guanine transglycosylase) [Source:HGNC Symbol;Acc:12612]	7.935	7.444	7.186	7.342	7.396	5.175	4.861	2.841	2.236	3.814	3.622	2.822	2.535	1.553	159.45	168	174.17	137.831	70.049	16.98	70	0	https://genome.ucsc.edu/cgi-bin/hgTracks?hgS_doOtherUser=submit&hgS_otherUserName=Caroline%20Friedel&hgS_otherUserSessionName=HSV%2D1_4sU_RNA&singleSearch=knownCanonical&position=USP14
ENSG00000120533	ENY2	enhancer of yellow 2 homolog (Drosophila) [Source:HGNC Symbol;Acc:24449]	3.055	3.26	3.031	2.925	2.801	2.299	1.753	1.651	1.443	3.779	3.765	3.256	2.612	1.567	277.526	311.069	270.823	190.714	97.185	18.032	41	2	https://genome.ucsc.edu/cgi-bin/hgTracks?hgS_doOtherUser=submit&hgS_otherUserName=Caroline%20Friedel&hgS_otherUserSessionName=HSV%2D1_4sU_RNA&singleSearch=knownCanonical&position=ENY2
ENSG00000064102	ASUN	asunder spermatogenesis regulator [Source:HGNC Symbol;Acc:20174]	5.629	4.888	4.43	3.847	3.951	2.39	2.917	1.625	1.341	12.157	8.857	6.667	3.959	1.963	26.147	26.278	24.266	17.886	6.413	0.763	103	14	https://genome.ucsc.edu/cgi-bin/hgTracks?hgS_doOtherUser=submit&hgS_otherUserName=Caroline%20Friedel&hgS_otherUserSessionName=HSV%2D1_4sU_RNA&singleSearch=knownCanonical&position=ASUN
ENSG00000273175	RP11-11N7.4		1.001	0.917	0.749	0.609	1.384	1.688	0.834	1.108	1.007	0.198	0.138	0.26	0.133	0.274	NA	NA	NA	NA	NA	NA	70	Unclear	https://genome.ucsc.edu/cgi-bin/hgTracks?hgS_doOtherUser=submit&hgS_otherUserName=Caroline%20Friedel&hgS_otherUserSessionName=HSV%2D1_4sU_RNA&singleSearch=knownCanonical&position=RP11-11N7.4
ENSG00000101546	RBFA	ribosome binding factor A (putative) [Source:HGNC Symbol;Acc:26120]	2.411	2.694	2.74	2.832	2.101	1.031	0.831	0.422	0.244	1.962	2.048	1.77	1.277	0.87	28.188	23.089	25.179	22.526	14.519	7.753	NA	NA	https://genome.ucsc.edu/cgi-bin/hgTracks?hgS_doOtherUser=submit&hgS_otherUserName=Caroline%20Friedel&hgS_otherUserSessionName=HSV%2D1_4sU_RNA&singleSearch=knownCanonical&position=RBFA
ENSG00000101544	ADNP2	ADNP homeobox 2 [Source:HGNC Symbol;Acc:23803]	8.387	7.507	8.99	6.389	5.486	4.073	4.274	3.886	3.861	4.817	4.097	4.278	2.859	2.199	6.382	8.27	9.635	4.879	1.248	0.3	0	2	https://genome.ucsc.edu/cgi-bin/hgTracks?hgS_doOtherUser=submit&hgS_otherUserName=Caroline%20Friedel&hgS_otherUserSessionName=HSV%2D1_4sU_RNA&singleSearch=knownCanonical&position=ADNP2
ENSG00000104998	IL27RA	interleukin 27 receptor, alpha [Source:HGNC Symbol;Acc:17290]	2.008	1.46	1.334	1.799	1.299	0.843	1.192	0.651	1.201	2.574	1.622	1.677	0.921	0.491	8.653	9.752	9.354	6.518	5.258	2.343	98	34	https://genome.ucsc.edu/cgi-bin/hgTracks?hgS_doOtherUser=submit&hgS_otherUserName=Caroline%20Friedel&hgS_otherUserSessionName=HSV%2D1_4sU_RNA&singleSearch=knownCanonical&position=IL27RA
ENSG00000064115	TM7SF3	transmembrane 7 superfamily member 3 [Source:HGNC Symbol;Acc:23049]	4.299	3.433	2.904	3.321	2.945	2.189	1.577	0.692	0.537	8.415	6.867	5.57	3.888	1.859	19.386	19.7	19.166	12.552	7.668	2.832	Unclear	19	https://genome.ucsc.edu/cgi-bin/hgTracks?hgS_doOtherUser=submit&hgS_otherUserName=Caroline%20Friedel&hgS_otherUserSessionName=HSV%2D1_4sU_RNA&singleSearch=knownCanonical&position=TM7SF3
ENSG00000136436	CALCOCO2	calcium binding and coiled-coil domain 2 [Source:HGNC Symbol;Acc:29912]	3.774	3.207	3.527	3.25	3.079	2.262	2.074	1.177	0.731	5.822	5.629	4.901	4.437	2.621	88.679	97.231	92.342	66.776	49.563	14.639	71	3	https://genome.ucsc.edu/cgi-bin/hgTracks?hgS_doOtherUser=submit&hgS_otherUserName=Caroline%20Friedel&hgS_otherUserSessionName=HSV%2D1_4sU_RNA&singleSearch=knownCanonical&position=CALCOCO2
ENSG00000101577	LPIN2	lipin 2 [Source:HGNC Symbol;Acc:14450]	6.238	5.826	7.443	6.212	4.188	2.681	2.511	1.527	0.854	3.831	3.226	2.533	1.802	0.926	11.441	15.556	15.014	12.667	5.477	0.533	Unclear	4	https://genome.ucsc.edu/cgi-bin/hgTracks?hgS_doOtherUser=submit&hgS_otherUserName=Caroline%20Friedel&hgS_otherUserSessionName=HSV%2D1_4sU_RNA&singleSearch=knownCanonical&position=LPIN2
ENSG00000136450	SRSF1	serine/arginine-rich splicing factor 1 [Source:HGNC Symbol;Acc:10780]	42.672	39.361	41.777	36.724	32.294	25.441	22.866	16.988	10.735	83.833	86.869	74.898	67.973	41.168	382.376	358.978	337.513	287.965	204.218	95.65	NA	NA	https://genome.ucsc.edu/cgi-bin/hgTracks?hgS_doOtherUser=submit&hgS_otherUserName=Caroline%20Friedel&hgS_otherUserSessionName=HSV%2D1_4sU_RNA&singleSearch=knownCanonical&position=SRSF1
ENSG00000273198	GS1-304P7.3		0	0	0	0.084	0.117	0.18	0.46	1.752	1.632	0	0	0	0.381	0.068	NA	NA	NA	NA	NA	NA	100	98	https://genome.ucsc.edu/cgi-bin/hgTracks?hgS_doOtherUser=submit&hgS_otherUserName=Caroline%20Friedel&hgS_otherUserSessionName=HSV%2D1_4sU_RNA&singleSearch=knownCanonical&position=GS1-304P7.3
ENSG00000136451	VEZF1	vascular endothelial zinc finger 1 [Source:HGNC Symbol;Acc:12949]	13.661	12.581	13.242	9.765	8.185	8.869	8.527	7.766	6.905	7.66	8.726	7.731	6.75	4.473	22.041	25.02	31.646	16.978	7.316	2.603	52	0	https://genome.ucsc.edu/cgi-bin/hgTracks?hgS_doOtherUser=submit&hgS_otherUserName=Caroline%20Friedel&hgS_otherUserSessionName=HSV%2D1_4sU_RNA&singleSearch=knownCanonical&position=VEZF1
ENSG00000136444	RSAD1	radical S-adenosyl methionine domain containing 1 [Source:HGNC Symbol;Acc:25634]	2.606	2.139	2.706	2.598	1.719	1.077	0.703	0.66	0.391	1.768	1.525	1.143	0.844	0.381	12.477	9.826	10.109	4.844	3.838	0.82	84	110	https://genome.ucsc.edu/cgi-bin/hgTracks?hgS_doOtherUser=submit&hgS_otherUserName=Caroline%20Friedel&hgS_otherUserSessionName=HSV%2D1_4sU_RNA&singleSearch=knownCanonical&position=RSAD1
ENSG00000136448	NMT1	N-myristoyltransferase 1 [Source:HGNC Symbol;Acc:7857]	8.355	7.374	7.994	7.12	6.52	4.397	3.38	2.217	1.496	10.939	8.145	5.967	3.286	1.307	110.035	95.636	87.212	68.432	24.819	3.517	29	1	https://genome.ucsc.edu/cgi-bin/hgTracks?hgS_doOtherUser=submit&hgS_otherUserName=Caroline%20Friedel&hgS_otherUserSessionName=HSV%2D1_4sU_RNA&singleSearch=knownCanonical&position=NMT1
ENSG00000136463	TACO1	translational activator of mitochondrially encoded cytochrome c oxidase I [Source:HGNC Symbol;Acc:24316]	3.423	2.724	2.982	2.594	1.615	0.928	0.931	0.799	0.661	3.258	2.826	2.037	1.394	0.481	35.716	36.987	33.535	21.479	7.892	1.146	Unclear	31	https://genome.ucsc.edu/cgi-bin/hgTracks?hgS_doOtherUser=submit&hgS_otherUserName=Caroline%20Friedel&hgS_otherUserSessionName=HSV%2D1_4sU_RNA&singleSearch=knownCanonical&position=TACO1
ENSG00000101574	METTL4	methyltransferase like 4 [Source:HGNC Symbol;Acc:24726]	1.404	0.983	0.942	0.828	0.619	0.583	0.599	0.78	0.654	1.097	0.619	0.388	0.341	0.306	6.482	6.545	4.463	2.747	0.814	0	97	7	https://genome.ucsc.edu/cgi-bin/hgTracks?hgS_doOtherUser=submit&hgS_otherUserName=Caroline%20Friedel&hgS_otherUserSessionName=HSV%2D1_4sU_RNA&singleSearch=knownCanonical&position=METTL4
ENSG00000132434	LANCL2	LanC lantibiotic synthetase component C-like 2 (bacterial) [Source:HGNC Symbol;Acc:6509]	1.883	1.976	2.152	1.502	1.435	0.913	0.646	0.652	0.524	2.873	2.661	2.572	2.168	1.125	30.935	30.117	38.385	30.021	16.625	4.58	43	1	https://genome.ucsc.edu/cgi-bin/hgTracks?hgS_doOtherUser=submit&hgS_otherUserName=Caroline%20Friedel&hgS_otherUserSessionName=HSV%2D1_4sU_RNA&singleSearch=knownCanonical&position=LANCL2
ENSG00000132432	SEC61G	Sec61 gamma subunit [Source:HGNC Symbol;Acc:18277]	8.246	8.218	9.121	8.395	6.354	5.103	3.902	2.575	2.01	30.065	27.144	21.17	13.397	5.187	1441.88	1697.51	1605.55	1027.51	515.936	71.706	105	0	https://genome.ucsc.edu/cgi-bin/hgTracks?hgS_doOtherUser=submit&hgS_otherUserName=Caroline%20Friedel&hgS_otherUserSessionName=HSV%2D1_4sU_RNA&singleSearch=knownCanonical&position=SEC61G
ENSG00000047849	MAP4	microtubule-associated protein 4 [Source:HGNC Symbol;Acc:6862]	18.154	16.772	14.453	16.609	17.658	12.051	10.488	5.847	4.113	10.707	9.432	8.396	7.041	5.079	166.429	163.207	151.909	122.068	68.208	15.61	10	0	https://genome.ucsc.edu/cgi-bin/hgTracks?hgS_doOtherUser=submit&hgS_otherUserName=Caroline%20Friedel&hgS_otherUserSessionName=HSV%2D1_4sU_RNA&singleSearch=knownCanonical&position=MAP4
ENSG00000132436	FIGNL1	fidgetin-like 1 [Source:HGNC Symbol;Acc:13286]	4.714	4.483	4.265	2.791	1.866	1.13	0.626	0.548	0.211	5.543	3.555	2.788	1.537	0.492	15.064	15.72	15.043	12.515	4.497	0.553	Unclear	0	https://genome.ucsc.edu/cgi-bin/hgTracks?hgS_doOtherUser=submit&hgS_otherUserName=Caroline%20Friedel&hgS_otherUserSessionName=HSV%2D1_4sU_RNA&singleSearch=knownCanonical&position=FIGNL1
ENSG00000136485	DCAF7	DDB1 and CUL4 associated factor 7 [Source:HGNC Symbol;Acc:30915]	9.756	8.408	10.37	7.561	5.685	3.594	2.856	1.891	1.08	8.018	6.461	5.864	4.581	2.484	99.568	95.169	100.16	82.02	49.813	11.201	19	0	https://genome.ucsc.edu/cgi-bin/hgTracks?hgS_doOtherUser=submit&hgS_otherUserName=Caroline%20Friedel&hgS_otherUserSessionName=HSV%2D1_4sU_RNA&singleSearch=knownCanonical&position=DCAF7
ENSG00000182923	CEP63	centrosomal protein 63kDa [Source:HGNC Symbol;Acc:25815]	1.512	1.415	1.3	1.204	1.396	1.346	1.071	1.023	0.718	1.296	1.079	0.838	0.577	0.384	11.427	8.795	10.355	6.25	2.679	0.918	50	Unclear	https://genome.ucsc.edu/cgi-bin/hgTracks?hgS_doOtherUser=submit&hgS_otherUserName=Caroline%20Friedel&hgS_otherUserSessionName=HSV%2D1_4sU_RNA&singleSearch=knownCanonical&position=CEP63
ENSG00000167232	ZNF91	zinc finger protein 91 [Source:HGNC Symbol;Acc:13166]	2.507	2.424	2.846	2.45	2.046	1.742	1.475	1.472	1.704	1.002	1.817	1.402	1.288	1.146	NA	NA	NA	NA	NA	NA	NA	NA	https://genome.ucsc.edu/cgi-bin/hgTracks?hgS_doOtherUser=submit&hgS_otherUserName=Caroline%20Friedel&hgS_otherUserSessionName=HSV%2D1_4sU_RNA&singleSearch=knownCanonical&position=ZNF91
ENSG00000146648	EGFR	epidermal growth factor receptor [Source:HGNC Symbol;Acc:3236]	11.065	11.072	7.776	7.54	5.675	3.515	2.393	0.936	0.607	5.448	4.604	3.187	2.048	0.808	46.014	52.681	53.731	38.26	18.058	4.137	7	2	https://genome.ucsc.edu/cgi-bin/hgTracks?hgS_doOtherUser=submit&hgS_otherUserName=Caroline%20Friedel&hgS_otherUserSessionName=HSV%2D1_4sU_RNA&singleSearch=knownCanonical&position=EGFR
ENSG00000232077	LINC01031	long intergenic non-protein coding RNA 1031 [Source:HGNC Symbol;Acc:49017]	0.088	0.025	0.087	0.187	0.729	1.352	1.276	2.295	3.018	0	0.056	0.217	0.351	0.558	NA	NA	NA	NA	NA	NA	85	61	https://genome.ucsc.edu/cgi-bin/hgTracks?hgS_doOtherUser=submit&hgS_otherUserName=Caroline%20Friedel&hgS_otherUserSessionName=HSV%2D1_4sU_RNA&singleSearch=knownCanonical&position=LINC01031
ENSG00000103769	RAB11A	RAB11A, member RAS oncogene family [Source:HGNC Symbol;Acc:9760]	7.854	7.571	7.724	6.096	5.368	3.555	3.483	1.826	1.24	14.405	14.178	11.774	8.672	3.852	291.296	285.118	299.685	219.346	123.585	26.855	86	8	https://genome.ucsc.edu/cgi-bin/hgTracks?hgS_doOtherUser=submit&hgS_otherUserName=Caroline%20Friedel&hgS_otherUserSessionName=HSV%2D1_4sU_RNA&singleSearch=knownCanonical&position=RAB11A
ENSG00000136478	TEX2	testis expressed 2 [Source:HGNC Symbol;Acc:30884]	4.531	4.037	4.548	4.213	3.8	2.765	2.061	1.303	0.911	5.639	3.97	3.12	2.15	1.028	11.549	12.137	10.248	8.034	3.146	0.477	39	33	https://genome.ucsc.edu/cgi-bin/hgTracks?hgS_doOtherUser=submit&hgS_otherUserName=Caroline%20Friedel&hgS_otherUserSessionName=HSV%2D1_4sU_RNA&singleSearch=knownCanonical&position=TEX2
ENSG00000165671	NSD1	nuclear receptor binding SET domain protein 1 [Source:HGNC Symbol;Acc:14234]	9.238	8.252	6.534	7.013	6.026	4.973	4.418	3.13	2.35	5.833	4.103	3.516	2.736	1.874	5.76	5.821	3.998	3.691	1.005	0.247	90	1	https://genome.ucsc.edu/cgi-bin/hgTracks?hgS_doOtherUser=submit&hgS_otherUserName=Caroline%20Friedel&hgS_otherUserSessionName=HSV%2D1_4sU_RNA&singleSearch=knownCanonical&position=NSD1
ENSG00000136492	BRIP1	BRCA1 interacting protein C-terminal helicase 1 [Source:HGNC Symbol;Acc:20473]	6.52	5.279	7.008	5.445	3.782	2.681	2.784	2.233	2.259	9.162	7.718	6.401	5.512	2.952	24.881	22.704	24.769	20.504	10.01	2.109	63	106	https://genome.ucsc.edu/cgi-bin/hgTracks?hgS_doOtherUser=submit&hgS_otherUserName=Caroline%20Friedel&hgS_otherUserSessionName=HSV%2D1_4sU_RNA&singleSearch=knownCanonical&position=BRIP1
ENSG00000151746	BICD1	bicaudal D homolog 1 (Drosophila) [Source:HGNC Symbol;Acc:1049]	2.984	3.044	2.81	3.275	3.136	2.911	2.451	2.642	2.683	0.656	0.596	0.697	0.624	0.509	9.21	9.74	8.892	6.624	1.137	0.395	51	10	https://genome.ucsc.edu/cgi-bin/hgTracks?hgS_doOtherUser=submit&hgS_otherUserName=Caroline%20Friedel&hgS_otherUserSessionName=HSV%2D1_4sU_RNA&singleSearch=knownCanonical&position=BICD1
ENSG00000136490	LIMD2	LIM domain containing 2 [Source:HGNC Symbol;Acc:28142]	1.675	1.341	1.919	1.636	1.011	1.19	0.944	0.944	0.98	0.727	0.863	0.749	0.729	0.449	45.893	53.278	47.973	36.879	27.502	6.552	93	158	https://genome.ucsc.edu/cgi-bin/hgTracks?hgS_doOtherUser=submit&hgS_otherUserName=Caroline%20Friedel&hgS_otherUserSessionName=HSV%2D1_4sU_RNA&singleSearch=knownCanonical&position=LIMD2
ENSG00000122085	MTERFD2	MTERF domain containing 2 [Source:HGNC Symbol;Acc:28785]	1.686	1.54	1.695	1.601	1.718	1.551	1.462	1.292	0.918	0.808	0.738	0.807	0.589	0.342	16.816	21.87	23.629	14.877	5.289	1.251	15	3	https://genome.ucsc.edu/cgi-bin/hgTracks?hgS_doOtherUser=submit&hgS_otherUserName=Caroline%20Friedel&hgS_otherUserSessionName=HSV%2D1_4sU_RNA&singleSearch=knownCanonical&position=MTERFD2
ENSG00000089916	GPATCH2L	G patch domain containing 2-like [Source:HGNC Symbol;Acc:20210]	3.446	3.216	3.462	3.566	3.661	3.633	3.609	3.903	3.632	2.909	3.225	2.957	3.09	2.421	24.335	24.842	24.803	15.89	6.294	1.833	NA	NA	https://genome.ucsc.edu/cgi-bin/hgTracks?hgS_doOtherUser=submit&hgS_otherUserName=Caroline%20Friedel&hgS_otherUserSessionName=HSV%2D1_4sU_RNA&singleSearch=knownCanonical&position=GPATCH2L
ENSG00000099795	NDUFB7	NADH dehydrogenase (ubiquinone) 1 beta subcomplex, 7, 18kDa [Source:HGNC Symbol;Acc:7702]	7.062	7.225	7.395	9.287	8.802	6.44	5.537	2.979	2.587	40.981	40.141	42.362	30.331	13.81	317.436	272.678	343.893	238.95	157.607	67.83	8	1	https://genome.ucsc.edu/cgi-bin/hgTracks?hgS_doOtherUser=submit&hgS_otherUserName=Caroline%20Friedel&hgS_otherUserSessionName=HSV%2D1_4sU_RNA&singleSearch=knownCanonical&position=NDUFB7
ENSG00000170145	SIK2	salt-inducible kinase 2 [Source:HGNC Symbol;Acc:21680]	5.466	4.558	5.716	5.598	4.811	2.971	2.238	1.699	0.944	2.954	2.709	2.7	2.237	1.041	13.232	15.539	13.907	15.932	7.692	2.065	32	4	https://genome.ucsc.edu/cgi-bin/hgTracks?hgS_doOtherUser=submit&hgS_otherUserName=Caroline%20Friedel&hgS_otherUserSessionName=HSV%2D1_4sU_RNA&singleSearch=knownCanonical&position=SIK2
ENSG00000120526	NUDCD1	NudC domain containing 1 [Source:HGNC Symbol;Acc:24306]	4.082	3.925	4.731	3.805	2.978	2.053	2.382	2.024	2.291	8.886	8.622	7.727	6.157	3.757	49.383	56.934	46.618	37.448	28.012	5.056	116	0	https://genome.ucsc.edu/cgi-bin/hgTracks?hgS_doOtherUser=submit&hgS_otherUserName=Caroline%20Friedel&hgS_otherUserSessionName=HSV%2D1_4sU_RNA&singleSearch=knownCanonical&position=NUDCD1
ENSG00000004455	AK2	adenylate kinase 2 [Source:HGNC Symbol;Acc:362]	5.133	4.545	5.161	5.036	4.754	3.912	3.45	2.068	1.576	8.77	7.858	6.588	4.549	1.61	174.197	172.918	179.944	130.389	65.792	10.118	81	15	https://genome.ucsc.edu/cgi-bin/hgTracks?hgS_doOtherUser=submit&hgS_otherUserName=Caroline%20Friedel&hgS_otherUserSessionName=HSV%2D1_4sU_RNA&singleSearch=knownCanonical&position=AK2
ENSG00000099783	HNRNPM	heterogeneous nuclear ribonucleoprotein M [Source:HGNC Symbol;Acc:5046]	13.015	13.51	12.93	14.002	15.834	14.029	12.859	8.849	6.592	3.66	3.994	3.6	3.023	1.612	296.826	298.798	277.715	242.405	160.631	56.173	4	2	https://genome.ucsc.edu/cgi-bin/hgTracks?hgS_doOtherUser=submit&hgS_otherUserName=Caroline%20Friedel&hgS_otherUserSessionName=HSV%2D1_4sU_RNA&singleSearch=knownCanonical&position=HNRNPM
ENSG00000099785	MARCH2	membrane-associated ring finger (C3HC4) 2, E3 ubiquitin protein ligase [Source:HGNC Symbol;Acc:28038]	1.167	0.832	0.91	0.767	0.666	0.46	0.421	0.232	0.279	3.421	2.353	2.199	1.271	0.682	2.811	2.828	3.283	2.81	0.832	0.469	Unclear	79	https://genome.ucsc.edu/cgi-bin/hgTracks?hgS_doOtherUser=submit&hgS_otherUserName=Caroline%20Friedel&hgS_otherUserSessionName=HSV%2D1_4sU_RNA&singleSearch=knownCanonical&position=MARCH2
ENSG00000103742	IGDCC4	immunoglobulin superfamily, DCC subclass, member 4 [Source:HGNC Symbol;Acc:13770]	1.954	1.471	1.389	1.873	1.678	1.166	0.807	0.796	0.518	0.505	0.462	0.381	0.258	0.147	2.735	4.185	1.66	0.621	1.721	0.26	3	111	https://genome.ucsc.edu/cgi-bin/hgTracks?hgS_doOtherUser=submit&hgS_otherUserName=Caroline%20Friedel&hgS_otherUserSessionName=HSV%2D1_4sU_RNA&singleSearch=knownCanonical&position=IGDCC4
ENSG00000093000	NUP50	nucleoporin 50kDa [Source:HGNC Symbol;Acc:8065]	8.733	7.253	9.312	7.907	6.917	4.115	3.647	2.362	1.537	8.05	4.84	4.065	2.998	1.275	35.058	27.406	28.313	21.897	10.076	2.036	NA	NA	https://genome.ucsc.edu/cgi-bin/hgTracks?hgS_doOtherUser=submit&hgS_otherUserName=Caroline%20Friedel&hgS_otherUserSessionName=HSV%2D1_4sU_RNA&singleSearch=knownCanonical&position=NUP50
ENSG00000004487	KDM1A	lysine (K)-specific demethylase 1A [Source:HGNC Symbol;Acc:29079]	5.478	4.129	5.629	5.713	5.423	4.01	3.08	1.647	1.164	13.275	10.93	9.225	6.249	3.017	56.714	51.462	50.418	40.965	19.611	4.145	20	1	https://genome.ucsc.edu/cgi-bin/hgTracks?hgS_doOtherUser=submit&hgS_otherUserName=Caroline%20Friedel&hgS_otherUserSessionName=HSV%2D1_4sU_RNA&singleSearch=knownCanonical&position=KDM1A
ENSG00000185585	OLFML2A	olfactomedin-like 2A [Source:HGNC Symbol;Acc:27270]	5.584	4.924	4.154	4.774	4.867	3.149	2.882	1.397	0.765	2.84	2.547	2.167	1.769	0.835	36.128	36.144	37.253	28.637	18.553	5.208	4	5	https://genome.ucsc.edu/cgi-bin/hgTracks?hgS_doOtherUser=submit&hgS_otherUserName=Caroline%20Friedel&hgS_otherUserSessionName=HSV%2D1_4sU_RNA&singleSearch=knownCanonical&position=OLFML2A
ENSG00000182973	CNOT10	CCR4-NOT transcription complex, subunit 10 [Source:HGNC Symbol;Acc:23817]	2.041	1.627	2.158	2.027	1.889	1.92	1.661	1.287	0.938	4.091	3.735	2.657	2.134	1.142	16.826	18.323	14.723	13.627	6.103	0.533	63	9	https://genome.ucsc.edu/cgi-bin/hgTracks?hgS_doOtherUser=submit&hgS_otherUserName=Caroline%20Friedel&hgS_otherUserSessionName=HSV%2D1_4sU_RNA&singleSearch=knownCanonical&position=CNOT10
ENSG00000174576	NPAS4	neuronal PAS domain protein 4 [Source:HGNC Symbol;Acc:18983]	0.956	0.845	0.975	1.108	0.694	0.393	0.36	0.173	0.097	0.043	0.043	0.054	0.024	0.008	NA	NA	NA	NA	NA	NA	0	Unclear	https://genome.ucsc.edu/cgi-bin/hgTracks?hgS_doOtherUser=submit&hgS_otherUserName=Caroline%20Friedel&hgS_otherUserSessionName=HSV%2D1_4sU_RNA&singleSearch=knownCanonical&position=NPAS4
ENSG00000093009	CDC45	cell division cycle 45 [Source:HGNC Symbol;Acc:1739]	2.862	2.753	3.17	3.631	2.867	2.659	1.734	1.586	1.069	3.777	2.304	2.047	1.321	0.743	35.902	27.311	27.23	18.677	10.315	0.948	74	7	https://genome.ucsc.edu/cgi-bin/hgTracks?hgS_doOtherUser=submit&hgS_otherUserName=Caroline%20Friedel&hgS_otherUserSessionName=HSV%2D1_4sU_RNA&singleSearch=knownCanonical&position=CDC45
ENSG00000111961	SASH1	SAM and SH3 domain containing 1 [Source:HGNC Symbol;Acc:19182]	10.698	10.491	10.624	8.342	7.572	6.135	5.505	3.931	3.445	5.643	4.875	4.551	3.12	1.515	16.361	22.851	22.555	15.337	6.806	1.455	NA	NA	https://genome.ucsc.edu/cgi-bin/hgTracks?hgS_doOtherUser=submit&hgS_otherUserName=Caroline%20Friedel&hgS_otherUserSessionName=HSV%2D1_4sU_RNA&singleSearch=knownCanonical&position=SASH1
ENSG00000111962	UST	uronyl-2-sulfotransferase [Source:HGNC Symbol;Acc:17223]	3.04	2.481	2.354	2.243	1.93	1.275	1.205	0.995	0.741	5.86	3.953	3.054	2.089	0.938	NA	NA	NA	NA	NA	NA	62	Unclear	https://genome.ucsc.edu/cgi-bin/hgTracks?hgS_doOtherUser=submit&hgS_otherUserName=Caroline%20Friedel&hgS_otherUserSessionName=HSV%2D1_4sU_RNA&singleSearch=knownCanonical&position=UST
ENSG00000132716	DCAF8	DDB1 and CUL4 associated factor 8 [Source:HGNC Symbol;Acc:24891]	5.002	4.213	4.869	4.344	4.046	2.928	3.36	3.736	4.158	5.297	4.13	3.038	2.175	1.474	40.792	38.461	32.909	23.847	12.015	2.963	NA	NA	https://genome.ucsc.edu/cgi-bin/hgTracks?hgS_doOtherUser=submit&hgS_otherUserName=Caroline%20Friedel&hgS_otherUserSessionName=HSV%2D1_4sU_RNA&singleSearch=knownCanonical&position=DCAF8
ENSG00000132718	SYT11	synaptotagmin XI [Source:HGNC Symbol;Acc:19239]	3.454	2.911	2.774	2.479	2.153	1.631	1.172	0.428	0.192	6.48	4.966	3.758	2.252	0.734	69.816	69.895	63.196	46.716	25.948	3.233	Unclear	11	https://genome.ucsc.edu/cgi-bin/hgTracks?hgS_doOtherUser=submit&hgS_otherUserName=Caroline%20Friedel&hgS_otherUserSessionName=HSV%2D1_4sU_RNA&singleSearch=knownCanonical&position=SYT11
ENSG00000031081	ARHGAP31	Rho GTPase activating protein 31 [Source:HGNC Symbol;Acc:29216]	8.015	7.315	6.497	6.045	3.9	2.369	1.727	1.086	0.985	6.118	3.262	2.222	1.156	0.493	13.831	12.376	10.816	6.925	2.828	0.506	Unclear	0	https://genome.ucsc.edu/cgi-bin/hgTracks?hgS_doOtherUser=submit&hgS_otherUserName=Caroline%20Friedel&hgS_otherUserSessionName=HSV%2D1_4sU_RNA&singleSearch=knownCanonical&position=ARHGAP31
ENSG00000089902	RCOR1	REST corepressor 1 [Source:HGNC Symbol;Acc:17441]	6.762	6.456	6.407	7.221	7.113	5.577	5.149	3.597	2.724	3.094	3.334	3.244	3.273	2.222	38.087	38.13	35.591	34.315	21	8.285	81	1	https://genome.ucsc.edu/cgi-bin/hgTracks?hgS_doOtherUser=submit&hgS_otherUserName=Caroline%20Friedel&hgS_otherUserSessionName=HSV%2D1_4sU_RNA&singleSearch=knownCanonical&position=RCOR1
ENSG00000146676	PURB	purine-rich element binding protein B [Source:HGNC Symbol;Acc:9702]	16.745	17.062	17.006	12.508	9.416	6.167	5.375	2.518	1.429	4.542	5.449	4.262	3.297	1.63	39.592	48.101	49.826	41.476	22.527	8.53	19	1	https://genome.ucsc.edu/cgi-bin/hgTracks?hgS_doOtherUser=submit&hgS_otherUserName=Caroline%20Friedel&hgS_otherUserSessionName=HSV%2D1_4sU_RNA&singleSearch=knownCanonical&position=PURB
ENSG00000146674	IGFBP3	insulin-like growth factor binding protein 3 [Source:HGNC Symbol;Acc:5472]	32.339	30.212	26.428	22.681	21.732	15.458	15.624	6.84	3.603	40.756	29.964	24.354	19.494	9.559	382.428	424.713	394.053	317.526	259.566	144.156	1	0	https://genome.ucsc.edu/cgi-bin/hgTracks?hgS_doOtherUser=submit&hgS_otherUserName=Caroline%20Friedel&hgS_otherUserSessionName=HSV%2D1_4sU_RNA&singleSearch=knownCanonical&position=IGFBP3
ENSG00000093010	COMT	catechol-O-methyltransferase [Source:HGNC Symbol;Acc:2228]	4.106	3.552	2.961	3.151	2.665	1.746	1.322	0.365	0.373	6.274	4.069	3.331	1.35	0.342	234.291	209.42	210.246	153.139	70.689	17.745	73	6	https://genome.ucsc.edu/cgi-bin/hgTracks?hgS_doOtherUser=submit&hgS_otherUserName=Caroline%20Friedel&hgS_otherUserSessionName=HSV%2D1_4sU_RNA&singleSearch=knownCanonical&position=COMT
ENSG00000111981	ULBP1	UL16 binding protein 1 [Source:HGNC Symbol;Acc:14893]	0.561	0.488	0.341	0.658	1.687	1.873	1.752	1.189	0.985	0.228	0.247	0.486	0.454	0.174	3.3	3.742	4.47	2.251	3.505	0	36	1	https://genome.ucsc.edu/cgi-bin/hgTracks?hgS_doOtherUser=submit&hgS_otherUserName=Caroline%20Friedel&hgS_otherUserSessionName=HSV%2D1_4sU_RNA&singleSearch=knownCanonical&position=ULBP1
ENSG00000174547	MRPL11	mitochondrial ribosomal protein L11 [Source:HGNC Symbol;Acc:14042]	2.225	1.708	1.898	1.736	1.665	1.456	1.228	0.741	0.617	6.934	5.923	6.14	4.087	2.047	76.063	61.887	65.564	42.83	24.266	5.993	66	22	https://genome.ucsc.edu/cgi-bin/hgTracks?hgS_doOtherUser=submit&hgS_otherUserName=Caroline%20Friedel&hgS_otherUserSessionName=HSV%2D1_4sU_RNA&singleSearch=knownCanonical&position=MRPL11
ENSG00000206053	HN1L	hematological and neurological expressed 1-like [Source:HGNC Symbol;Acc:14137]	6.492	5.802	6.419	5.954	5.103	3.351	2.92	1.494	1.057	9.653	7.94	6.843	4.272	1.615	190.31	165.735	163.418	104.716	66.26	14.419	NA	NA	https://genome.ucsc.edu/cgi-bin/hgTracks?hgS_doOtherUser=submit&hgS_otherUserName=Caroline%20Friedel&hgS_otherUserSessionName=HSV%2D1_4sU_RNA&singleSearch=knownCanonical&position=HN1L
ENSG00000131828	PDHA1	pyruvate dehydrogenase (lipoamide) alpha 1 [Source:HGNC Symbol;Acc:8806]	4.682	4.396	3.766	3.818	3.644	2.741	2.085	1.095	0.671	5.961	4.75	4.164	2.401	0.72	118.664	123.569	104.217	77.299	43.97	8.307	58	0	https://genome.ucsc.edu/cgi-bin/hgTracks?hgS_doOtherUser=submit&hgS_otherUserName=Caroline%20Friedel&hgS_otherUserSessionName=HSV%2D1_4sU_RNA&singleSearch=knownCanonical&position=PDHA1
ENSG00000256525	POLG2	polymerase (DNA directed), gamma 2, accessory subunit [Source:HGNC Symbol;Acc:9180]	1.233	1.036	1.108	1.584	5.551	11.495	16.14	18.397	19.572	0.509	0.425	1.502	3.481	4.416	3.901	2.13	2.626	2.74	0.222	0.197	63	147	https://genome.ucsc.edu/cgi-bin/hgTracks?hgS_doOtherUser=submit&hgS_otherUserName=Caroline%20Friedel&hgS_otherUserSessionName=HSV%2D1_4sU_RNA&singleSearch=knownCanonical&position=POLG2
ENSG00000184857	TMEM186	transmembrane protein 186 [Source:HGNC Symbol;Acc:24530]	2.11	2.221	2.51	1.154	1.272	1.135	0.611	0.667	0.495	0.933	1.022	1.044	1.084	0.662	18.412	14.128	14.653	9.769	3.249	2.824	26	48	https://genome.ucsc.edu/cgi-bin/hgTracks?hgS_doOtherUser=submit&hgS_otherUserName=Caroline%20Friedel&hgS_otherUserSessionName=HSV%2D1_4sU_RNA&singleSearch=knownCanonical&position=TMEM186
ENSG00000174989	FBXW8	F-box and WD repeat domain containing 8 [Source:HGNC Symbol;Acc:13597]	4.366	4.637	4.071	3.681	3.484	2.508	2.145	1.19	0.765	3.875	3.809	3.498	2.893	1.456	23.583	26.957	23.12	17.285	12.665	3.294	Unclear	0	https://genome.ucsc.edu/cgi-bin/hgTracks?hgS_doOtherUser=submit&hgS_otherUserName=Caroline%20Friedel&hgS_otherUserSessionName=HSV%2D1_4sU_RNA&singleSearch=knownCanonical&position=FBXW8
ENSG00000273129	RP5-973M2.2		1.326	1.208	0.991	0.959	0.513	0.154	0.208	0.103	0.166	0.483	0.243	0.116	0.095	0.055	NA	NA	NA	NA	NA	NA	Unclear	63	https://genome.ucsc.edu/cgi-bin/hgTracks?hgS_doOtherUser=submit&hgS_otherUserName=Caroline%20Friedel&hgS_otherUserSessionName=HSV%2D1_4sU_RNA&singleSearch=knownCanonical&position=RP5-973M2.2
ENSG00000082641	NFE2L1	nuclear factor, erythroid 2-like 1 [Source:HGNC Symbol;Acc:7781]	26.894	19.928	15.771	14.416	12.276	8.63	6.486	3.696	2.385	12.761	6.557	5.201	3.023	1.511	122.321	116.488	90.371	50.026	20.395	2.216	53	8	https://genome.ucsc.edu/cgi-bin/hgTracks?hgS_doOtherUser=submit&hgS_otherUserName=Caroline%20Friedel&hgS_otherUserSessionName=HSV%2D1_4sU_RNA&singleSearch=knownCanonical&position=NFE2L1
ENSG00000268996	AL807752.1	Uncharacterized protein [Source:UniProtKB/TrEMBL;Acc:Q8WUC7]	0.479	0.125	1.048	2.031	0.845	0.817	0.947	0	0	0.253	0.421	0.527	0.226	0	2.928	2.099	3.606	1.445	1.421	0	Unclear	Unclear	https://genome.ucsc.edu/cgi-bin/hgTracks?hgS_doOtherUser=submit&hgS_otherUserName=Caroline%20Friedel&hgS_otherUserSessionName=HSV%2D1_4sU_RNA&singleSearch=knownCanonical&position=AL807752.1
ENSG00000166582	CENPV	centromere protein V [Source:HGNC Symbol;Acc:29920]	1.035	0.996	1.051	0.668	0.55	0.25	0.254	0.109	0.034	1.5	1.239	0.849	0.62	0.3	11.037	11.075	11.897	4.918	6.265	3.614	Unclear	220	https://genome.ucsc.edu/cgi-bin/hgTracks?hgS_doOtherUser=submit&hgS_otherUserName=Caroline%20Friedel&hgS_otherUserSessionName=HSV%2D1_4sU_RNA&singleSearch=knownCanonical&position=CENPV
ENSG00000184939	ZFP90	ZFP90 zinc finger protein [Source:HGNC Symbol;Acc:23329]	2.631	1.927	2.147	2.327	1.697	0.849	0.724	0.54	0.441	3.703	2.381	2.355	1.404	0.602	5.242	4.193	3.632	2.115	1.085	0.185	77	4	https://genome.ucsc.edu/cgi-bin/hgTracks?hgS_doOtherUser=submit&hgS_otherUserName=Caroline%20Friedel&hgS_otherUserSessionName=HSV%2D1_4sU_RNA&singleSearch=knownCanonical&position=ZFP90
ENSG00000273038	RP11-479G22.8		5.691	5.054	3.694	4.599	5.374	4.302	4.588	3.964	2.863	2.646	2.03	1.618	1.628	0.956	NA	NA	NA	NA	NA	NA	40	Unclear	https://genome.ucsc.edu/cgi-bin/hgTracks?hgS_doOtherUser=submit&hgS_otherUserName=Caroline%20Friedel&hgS_otherUserSessionName=HSV%2D1_4sU_RNA&singleSearch=knownCanonical&position=RP11-479G22.8
ENSG00000166579	NDEL1	nudE neurodevelopment protein 1-like 1 [Source:HGNC Symbol;Acc:17620]	7.838	8.299	8.777	6.845	5.394	3.704	2.601	1.568	0.975	5.339	3.811	3.085	1.83	0.766	41.075	43.124	40.449	28.4	8.595	1.681	Unclear	7	https://genome.ucsc.edu/cgi-bin/hgTracks?hgS_doOtherUser=submit&hgS_otherUserName=Caroline%20Friedel&hgS_otherUserSessionName=HSV%2D1_4sU_RNA&singleSearch=knownCanonical&position=NDEL1
ENSG00000121314	TAS2R8	taste receptor, type 2, member 8 [Source:HGNC Symbol;Acc:14915]	0.078	0.032	0.034	0.189	1.034	1.953	2.085	3.083	2.575	0	0	0.179	1.378	1.969	NA	NA	NA	NA	NA	NA	101	67	https://genome.ucsc.edu/cgi-bin/hgTracks?hgS_doOtherUser=submit&hgS_otherUserName=Caroline%20Friedel&hgS_otherUserSessionName=HSV%2D1_4sU_RNA&singleSearch=knownCanonical&position=TAS2R8
ENSG00000121318	TAS2R10	taste receptor, type 2, member 10 [Source:HGNC Symbol;Acc:14918]	0.292	0.321	0.237	0.499	1.323	1.144	1.653	2.088	1.65	0.102	0.098	0.525	0.914	1.171	NA	NA	NA	NA	NA	NA	NA	NA	https://genome.ucsc.edu/cgi-bin/hgTracks?hgS_doOtherUser=submit&hgS_otherUserName=Caroline%20Friedel&hgS_otherUserSessionName=HSV%2D1_4sU_RNA&singleSearch=knownCanonical&position=TAS2R10
ENSG00000132780	NASP	nuclear autoantigenic sperm protein (histone-binding) [Source:HGNC Symbol;Acc:7644]	7.652	7.169	7.775	8.168	9.185	8.253	7.933	6.318	5.97	3.404	3.14	2.786	2.249	1.422	104.884	101.416	102.265	91.447	50.196	11.699	42	0	https://genome.ucsc.edu/cgi-bin/hgTracks?hgS_doOtherUser=submit&hgS_otherUserName=Caroline%20Friedel&hgS_otherUserSessionName=HSV%2D1_4sU_RNA&singleSearch=knownCanonical&position=NASP
ENSG00000132781	MUTYH	mutY homolog [Source:HGNC Symbol;Acc:7527]	1.057	1.048	1.197	1.538	0.786	0.746	0.869	3.199	4.769	0.873	0.714	0.578	0.554	0.963	7.1	5.427	3.931	3.587	1.001	0	117	220	https://genome.ucsc.edu/cgi-bin/hgTracks?hgS_doOtherUser=submit&hgS_otherUserName=Caroline%20Friedel&hgS_otherUserSessionName=HSV%2D1_4sU_RNA&singleSearch=knownCanonical&position=MUTYH
ENSG00000132773	TOE1	target of EGR1, member 1 (nuclear) [Source:HGNC Symbol;Acc:15954]	5.156	5.212	5.212	3.381	1.963	1.437	0.933	0.523	0.181	2.014	2.261	1.958	1.314	0.61	13.119	17.963	17.932	9.208	7.807	0.976	Unclear	9	https://genome.ucsc.edu/cgi-bin/hgTracks?hgS_doOtherUser=submit&hgS_otherUserName=Caroline%20Friedel&hgS_otherUserSessionName=HSV%2D1_4sU_RNA&singleSearch=knownCanonical&position=TOE1
ENSG00000132768	DPH2	DPH2 homolog (S. cerevisiae) [Source:HGNC Symbol;Acc:3004]	3.261	2.886	3.129	2.654	1.898	1.298	0.941	0.499	0.37	2.663	2.612	1.973	1.777	0.739	3.646	6.046	5.567	1.994	1.4	0.749	Unclear	73	https://genome.ucsc.edu/cgi-bin/hgTracks?hgS_doOtherUser=submit&hgS_otherUserName=Caroline%20Friedel&hgS_otherUserSessionName=HSV%2D1_4sU_RNA&singleSearch=knownCanonical&position=DPH2
ENSG00000132763	MMACHC	methylmalonic aciduria (cobalamin deficiency) cblC type, with homocystinuria [Source:HGNC Symbol;Acc:24525]	1.13	0.833	0.729	0.803	0.673	0.376	0.238	0.161	0.055	1.453	1.253	0.859	0.636	0.179	12.546	13.668	8.455	5.039	2.561	0	Unclear	201	https://genome.ucsc.edu/cgi-bin/hgTracks?hgS_doOtherUser=submit&hgS_otherUserName=Caroline%20Friedel&hgS_otherUserSessionName=HSV%2D1_4sU_RNA&singleSearch=knownCanonical&position=MMACHC
ENSG00000225614	ZNF469	zinc finger protein 469 [Source:HGNC Symbol;Acc:23216]	11.219	8.949	9.577	8.834	5.959	4.871	4.006	2.68	1.574	0.408	0.421	0.338	0.393	0.32	2.874	1.44	2.633	0.969	0.284	0	68	Unclear	https://genome.ucsc.edu/cgi-bin/hgTracks?hgS_doOtherUser=submit&hgS_otherUserName=Caroline%20Friedel&hgS_otherUserSessionName=HSV%2D1_4sU_RNA&singleSearch=knownCanonical&position=ZNF469
ENSG00000170035	UBE2E3	ubiquitin-conjugating enzyme E2E 3 [Source:HGNC Symbol;Acc:12479]	9.045	8.446	7.51	6.981	6.699	5.342	4.044	2.109	1.72	7.832	6.299	5.025	4.141	2.425	129.381	140.619	143.643	97.903	49.895	10.659	86	0	https://genome.ucsc.edu/cgi-bin/hgTracks?hgS_doOtherUser=submit&hgS_otherUserName=Caroline%20Friedel&hgS_otherUserSessionName=HSV%2D1_4sU_RNA&singleSearch=knownCanonical&position=UBE2E3
ENSG00000121350	PYROXD1	pyridine nucleotide-disulphide oxidoreductase domain 1 [Source:HGNC Symbol;Acc:26162]	2.244	2.285	2.214	1.63	1.941	1.468	1.363	0.91	0.619	3.364	3.435	3.147	2.485	1.277	20.981	23.954	23.062	17.435	8.678	2.136	Unclear	3	https://genome.ucsc.edu/cgi-bin/hgTracks?hgS_doOtherUser=submit&hgS_otherUserName=Caroline%20Friedel&hgS_otherUserSessionName=HSV%2D1_4sU_RNA&singleSearch=knownCanonical&position=PYROXD1
ENSG00000198836	OPA1	optic atrophy 1 (autosomal dominant) [Source:HGNC Symbol;Acc:8140]	5.372	5.549	5.13	4.861	4.565	3.559	3.265	2.498	1.87	11.978	10.084	8.415	6.224	2.393	30.384	28.633	30.995	21.019	12.126	3.06	96	1	https://genome.ucsc.edu/cgi-bin/hgTracks?hgS_doOtherUser=submit&hgS_otherUserName=Caroline%20Friedel&hgS_otherUserSessionName=HSV%2D1_4sU_RNA&singleSearch=knownCanonical&position=OPA1
ENSG00000240303	ACAD11	acyl-CoA dehydrogenase family, member 11 [Source:HGNC Symbol;Acc:30211]	4.629	4.163	4.662	3.987	2.726	2.244	1.667	1.507	1.354	3.28	3.315	2.367	1.803	1.172	10.03	10.119	9.666	9.066	4.52	1.038	NA	NA	https://genome.ucsc.edu/cgi-bin/hgTracks?hgS_doOtherUser=submit&hgS_otherUserName=Caroline%20Friedel&hgS_otherUserSessionName=HSV%2D1_4sU_RNA&singleSearch=knownCanonical&position=ACAD11
ENSG00000273008	RP11-351D16.3		1.015	0.997	0.99	1.141	1.043	0.633	0.186	0.094	0.142	0.114	0.272	0.316	0.111	0.032	NA	NA	NA	NA	NA	NA	Unclear	Unclear	https://genome.ucsc.edu/cgi-bin/hgTracks?hgS_doOtherUser=submit&hgS_otherUserName=Caroline%20Friedel&hgS_otherUserSessionName=HSV%2D1_4sU_RNA&singleSearch=knownCanonical&position=RP11-351D16.3
ENSG00000273019	RP11-508N22.13		0	0.121	0	0	0.367	0.592	1.928	1.339	0.845	0.041	0	0.182	0.033	0.44	NA	NA	NA	NA	NA	NA	153	203	https://genome.ucsc.edu/cgi-bin/hgTracks?hgS_doOtherUser=submit&hgS_otherUserName=Caroline%20Friedel&hgS_otherUserSessionName=HSV%2D1_4sU_RNA&singleSearch=knownCanonical&position=RP11-508N22.13
ENSG00000171827	ZNF570	zinc finger protein 570 [Source:HGNC Symbol;Acc:26416]	1.97	1.721	2.516	2.312	1.744	1.203	1.137	0.939	1.235	2.199	2.068	2.035	1.53	0.807	1.754	1.091	3.041	1.47	0.417	0	Unclear	53	https://genome.ucsc.edu/cgi-bin/hgTracks?hgS_doOtherUser=submit&hgS_otherUserName=Caroline%20Friedel&hgS_otherUserSessionName=HSV%2D1_4sU_RNA&singleSearch=knownCanonical&position=ZNF570
ENSG00000118922	KLF12	Kruppel-like factor 12 [Source:HGNC Symbol;Acc:6346]	8.206	7.499	7.348	6.111	7.418	6.989	7.506	9.074	9.913	6.283	5.543	6.168	6.512	6.573	10.67	10.698	12.456	10.67	5.046	0.865	86	1	https://genome.ucsc.edu/cgi-bin/hgTracks?hgS_doOtherUser=submit&hgS_otherUserName=Caroline%20Friedel&hgS_otherUserSessionName=HSV%2D1_4sU_RNA&singleSearch=knownCanonical&position=KLF12
ENSG00000104915	STX10	syntaxin 10 [Source:HGNC Symbol;Acc:11428]	4.202	2.547	4.233	4.597	6.521	5.355	5.658	3.961	2.889	6.743	5.358	5.308	3.294	1.632	25.416	29.968	30.452	19.362	7.882	1.738	11	144	https://genome.ucsc.edu/cgi-bin/hgTracks?hgS_doOtherUser=submit&hgS_otherUserName=Caroline%20Friedel&hgS_otherUserSessionName=HSV%2D1_4sU_RNA&singleSearch=knownCanonical&position=STX10
ENSG00000118939	UCHL3	ubiquitin carboxyl-terminal esterase L3 (ubiquitin thiolesterase) [Source:HGNC Symbol;Acc:12515]	4.517	3.675	4.269	3.327	3.835	3.255	2.393	1.047	0.954	9.503	8.422	7.248	5.442	3.403	NA	NA	NA	NA	NA	NA	NA	NA	https://genome.ucsc.edu/cgi-bin/hgTracks?hgS_doOtherUser=submit&hgS_otherUserName=Caroline%20Friedel&hgS_otherUserSessionName=HSV%2D1_4sU_RNA&singleSearch=knownCanonical&position=UCHL3
ENSG00000104907	TRMT1	tRNA methyltransferase 1 homolog (S. cerevisiae) [Source:HGNC Symbol;Acc:25980]	3.147	2.882	3.937	5.291	5.554	5.566	5.214	4.125	3.981	2.256	2.34	2.357	2.132	1.739	17.82	19.514	18.632	14.719	6.992	0.94	15	13	https://genome.ucsc.edu/cgi-bin/hgTracks?hgS_doOtherUser=submit&hgS_otherUserName=Caroline%20Friedel&hgS_otherUserSessionName=HSV%2D1_4sU_RNA&singleSearch=knownCanonical&position=TRMT1
ENSG00000104904	OAZ1	ornithine decarboxylase antizyme 1 [Source:HGNC Symbol;Acc:8095]	22.899	22.538	28.593	39.26	40.821	33.176	33.672	16.451	10.796	56.531	59.376	61.06	50.902	27.693	573.315	544.282	581.445	489.032	373.921	219.04	31	6	https://genome.ucsc.edu/cgi-bin/hgTracks?hgS_doOtherUser=submit&hgS_otherUserName=Caroline%20Friedel&hgS_otherUserSessionName=HSV%2D1_4sU_RNA&singleSearch=knownCanonical&position=OAZ1
ENSG00000104941	RSPH6A	radial spoke head 6 homolog A (Chlamydomonas) [Source:HGNC Symbol;Acc:14241]	0.054	0.042	0.107	0.044	0.119	0.735	1.02	1.223	1.584	0	0.012	0.011	0.084	0.075	NA	NA	NA	NA	NA	NA	NA	NA	https://genome.ucsc.edu/cgi-bin/hgTracks?hgS_doOtherUser=submit&hgS_otherUserName=Caroline%20Friedel&hgS_otherUserSessionName=HSV%2D1_4sU_RNA&singleSearch=knownCanonical&position=RSPH6A
ENSG00000185515	BRCC3	BRCA1/BRCA2-containing complex, subunit 3 [Source:HGNC Symbol;Acc:24185]	3.429	2.883	2.683	2.948	2.996	2.643	2.062	1.876	1.59	3.306	3.022	2.761	2.463	1.167	29.201	25.044	34.865	26.882	16.899	4.182	90	7	https://genome.ucsc.edu/cgi-bin/hgTracks?hgS_doOtherUser=submit&hgS_otherUserName=Caroline%20Friedel&hgS_otherUserSessionName=HSV%2D1_4sU_RNA&singleSearch=knownCanonical&position=BRCC3
ENSG00000099385	BCL7C	B-cell CLL/lymphoma 7C [Source:HGNC Symbol;Acc:1006]	2.02	1.62	1.872	2.085	1.81	1.44	1.294	0.843	0.73	5.784	3.832	3.69	2.376	1.398	41.19	42.023	42.153	23.282	7.478	1.315	NA	NA	https://genome.ucsc.edu/cgi-bin/hgTracks?hgS_doOtherUser=submit&hgS_otherUserName=Caroline%20Friedel&hgS_otherUserSessionName=HSV%2D1_4sU_RNA&singleSearch=knownCanonical&position=BCL7C
ENSG00000198843	SELT	Selenoprotein T [Source:UniProtKB/Swiss-Prot;Acc:P62341]	7.734	7.264	8.249	7.745	7.909	6.647	6.122	4.794	4.132	23.013	22.049	20.898	15.475	7.015	47.407	57.534	65.89	56.359	36.619	11.662	90	39	https://genome.ucsc.edu/cgi-bin/hgTracks?hgS_doOtherUser=submit&hgS_otherUserName=Caroline%20Friedel&hgS_otherUserSessionName=HSV%2D1_4sU_RNA&singleSearch=knownCanonical&position=SELT
ENSG00000103707	MTFMT	mitochondrial methionyl-tRNA formyltransferase [Source:HGNC Symbol;Acc:29666]	2.278	1.679	2.553	2.166	2.186	1.471	1.572	0.897	0.399	3.786	3.895	3.443	3.275	2.01	12.252	10.473	13.726	8.934	9.576	3.17	39	64	https://genome.ucsc.edu/cgi-bin/hgTracks?hgS_doOtherUser=submit&hgS_otherUserName=Caroline%20Friedel&hgS_otherUserSessionName=HSV%2D1_4sU_RNA&singleSearch=knownCanonical&position=MTFMT
ENSG00000023041	ZDHHC6	zinc finger, DHHC-type containing 6 [Source:HGNC Symbol;Acc:19160]	7.499	5.499	7.203	5.22	3.415	2.741	1.966	1.1	1.113	9.511	7.556	5.397	3.493	1.337	8.554	6.633	7.476	3.275	1.162	1.008	43	1	https://genome.ucsc.edu/cgi-bin/hgTracks?hgS_doOtherUser=submit&hgS_otherUserName=Caroline%20Friedel&hgS_otherUserSessionName=HSV%2D1_4sU_RNA&singleSearch=knownCanonical&position=ZDHHC6
ENSG00000104936	DMPK	dystrophia myotonica-protein kinase [Source:HGNC Symbol;Acc:2933]	7.14	5.38	7.418	10.375	10.447	8.178	7.433	5.533	4.136	2.84	2.209	2.174	1.604	0.729	NA	NA	NA	NA	NA	NA	NA	NA	https://genome.ucsc.edu/cgi-bin/hgTracks?hgS_doOtherUser=submit&hgS_otherUserName=Caroline%20Friedel&hgS_otherUserSessionName=HSV%2D1_4sU_RNA&singleSearch=knownCanonical&position=DMPK
ENSG00000099377	HSD3B7	hydroxy-delta-5-steroid dehydrogenase, 3 beta- and steroid delta-isomerase 7 [Source:HGNC Symbol;Acc:18324]	1.503	1.295	1.673	1.549	1.365	0.997	0.841	0.534	0.411	4.846	4.023	3.208	2.015	0.659	18.604	16.615	13.063	9.148	8.646	2.854	NA	NA	https://genome.ucsc.edu/cgi-bin/hgTracks?hgS_doOtherUser=submit&hgS_otherUserName=Caroline%20Friedel&hgS_otherUserSessionName=HSV%2D1_4sU_RNA&singleSearch=knownCanonical&position=HSD3B7
ENSG00000099381	SETD1A	SET domain containing 1A [Source:HGNC Symbol;Acc:29010]	5.327	4.738	5.771	4.866	3.55	3.204	3.375	2.473	1.967	0.233	0.316	0.301	0.264	0.146	4.138	4.452	4.737	1.949	1.066	0.222	NA	NA	https://genome.ucsc.edu/cgi-bin/hgTracks?hgS_doOtherUser=submit&hgS_otherUserName=Caroline%20Friedel&hgS_otherUserSessionName=HSV%2D1_4sU_RNA&singleSearch=knownCanonical&position=SETD1A
ENSG00000164741	DLC1	deleted in liver cancer 1 [Source:HGNC Symbol;Acc:2897]	27.11	28.121	21.404	11.894	8.383	5.915	4.886	2.682	1.99	14.238	11.413	7.66	4.69	2.278	26.557	37.14	31.728	17.143	7.055	1.049	36	0	https://genome.ucsc.edu/cgi-bin/hgTracks?hgS_doOtherUser=submit&hgS_otherUserName=Caroline%20Friedel&hgS_otherUserSessionName=HSV%2D1_4sU_RNA&singleSearch=knownCanonical&position=DLC1
ENSG00000099365	STX1B	syntaxin 1B [Source:HGNC Symbol;Acc:18539]	1.8	1.362	1.389	2.118	1.759	1.073	0.817	0.626	0.425	0.12	0.192	0.118	0.135	0.098	6.307	4.776	5.813	4.571	1.909	2.08	Unclear	13	https://genome.ucsc.edu/cgi-bin/hgTracks?hgS_doOtherUser=submit&hgS_otherUserName=Caroline%20Friedel&hgS_otherUserSessionName=HSV%2D1_4sU_RNA&singleSearch=knownCanonical&position=STX1B
ENSG00000099364	FBXL19	F-box and leucine-rich repeat protein 19 [Source:HGNC Symbol;Acc:25300]	2.514	1.799	2.205	2.699	2.004	1.554	1.375	0.959	0.735	1.413	1.149	1.071	0.996	0.494	2.744	2.184	2.734	1.761	0.74	0.169	NA	NA	https://genome.ucsc.edu/cgi-bin/hgTracks?hgS_doOtherUser=submit&hgS_otherUserName=Caroline%20Friedel&hgS_otherUserSessionName=HSV%2D1_4sU_RNA&singleSearch=knownCanonical&position=FBXL19
ENSG00000104960	PTOV1	prostate tumor overexpressed 1 [Source:HGNC Symbol;Acc:9632]	3.306	2.728	3.108	3.732	3.492	2.943	3	1.635	1.256	1.379	1.565	1.641	1.703	1.328	122.532	124.375	137.625	115.552	101.35	58.064	47	Unclear	https://genome.ucsc.edu/cgi-bin/hgTracks?hgS_doOtherUser=submit&hgS_otherUserName=Caroline%20Friedel&hgS_otherUserSessionName=HSV%2D1_4sU_RNA&singleSearch=knownCanonical&position=PTOV1
ENSG00000164743	C8orf48	chromosome 8 open reading frame 48 [Source:HGNC Symbol;Acc:26345]	3.153	2.798	2.391	1.488	0.964	0.575	0.051	0.145	0.128	2.563	2.028	1.925	0.849	0.382	3.997	6.181	5.668	1.984	1.01	0	Unclear	0	https://genome.ucsc.edu/cgi-bin/hgTracks?hgS_doOtherUser=submit&hgS_otherUserName=Caroline%20Friedel&hgS_otherUserSessionName=HSV%2D1_4sU_RNA&singleSearch=knownCanonical&position=C8orf48
ENSG00000104957	CCDC130	coiled-coil domain containing 130 [Source:HGNC Symbol;Acc:28118]	4.519	4.172	5.076	5.644	4.812	3.482	2.767	1.841	1.279	2.357	2.399	2.271	1.456	0.928	17.978	15.984	14.563	16.564	7.03	2.804	Unclear	1	https://genome.ucsc.edu/cgi-bin/hgTracks?hgS_doOtherUser=submit&hgS_otherUserName=Caroline%20Friedel&hgS_otherUserSessionName=HSV%2D1_4sU_RNA&singleSearch=knownCanonical&position=CCDC130
ENSG00000104946	TBC1D17	TBC1 domain family, member 17 [Source:HGNC Symbol;Acc:25699]	2.586	2.306	2.355	2.888	2.477	2.049	1.738	1.025	0.978	0.932	0.995	0.917	0.643	0.403	20.818	20.206	18.893	13.08	10.9	4.404	75	83	https://genome.ucsc.edu/cgi-bin/hgTracks?hgS_doOtherUser=submit&hgS_otherUserName=Caroline%20Friedel&hgS_otherUserSessionName=HSV%2D1_4sU_RNA&singleSearch=knownCanonical&position=TBC1D17
ENSG00000172497	ACOT12	acyl-CoA thioesterase 12 [Source:HGNC Symbol;Acc:24436]	0.023	0.016	0.029	0.055	0.087	0.8	1.417	1.935	2.496	0.022	0.012	0.064	0.375	0.708	NA	NA	NA	NA	NA	NA	90	13	https://genome.ucsc.edu/cgi-bin/hgTracks?hgS_doOtherUser=submit&hgS_otherUserName=Caroline%20Friedel&hgS_otherUserSessionName=HSV%2D1_4sU_RNA&singleSearch=knownCanonical&position=ACOT12
ENSG00000164733	CTSB	cathepsin B [Source:HGNC Symbol;Acc:2527]	55.764	59.389	45.146	52.125	55.376	35.605	34.572	12.809	6.267	65.422	54.136	44.632	29.313	11.737	2472.17	2669.32	2816.6	2231.78	1439.95	470.735	Unclear	0	https://genome.ucsc.edu/cgi-bin/hgTracks?hgS_doOtherUser=submit&hgS_otherUserName=Caroline%20Friedel&hgS_otherUserSessionName=HSV%2D1_4sU_RNA&singleSearch=knownCanonical&position=CTSB
ENSG00000101493	ZNF516	zinc finger protein 516 [Source:HGNC Symbol;Acc:28990]	5.667	4.84	5.176	4.933	3.588	2.848	2.099	1.327	0.781	2.218	1.902	1.879	1.66	1.091	8.154	7.952	8.062	6.263	3	0.24	117	1	https://genome.ucsc.edu/cgi-bin/hgTracks?hgS_doOtherUser=submit&hgS_otherUserName=Caroline%20Friedel&hgS_otherUserSessionName=HSV%2D1_4sU_RNA&singleSearch=knownCanonical&position=ZNF516
ENSG00000104980	TIMM44	translocase of inner mitochondrial membrane 44 homolog (yeast) [Source:HGNC Symbol;Acc:17316]	2.321	2.088	2.139	2.858	2.681	2.936	2.482	1.664	1.477	3.19	3.137	2.943	2.523	1.401	42.62	44.982	48.961	38.58	20.223	4.608	0	41	https://genome.ucsc.edu/cgi-bin/hgTracks?hgS_doOtherUser=submit&hgS_otherUserName=Caroline%20Friedel&hgS_otherUserSessionName=HSV%2D1_4sU_RNA&singleSearch=knownCanonical&position=TIMM44
ENSG00000164761	TNFRSF11B	tumor necrosis factor receptor superfamily, member 11b [Source:HGNC Symbol;Acc:11909]	66.406	49.342	61.594	49.248	38.758	26.347	17.495	6.882	2.51	83.933	71.545	61.352	36.407	9.144	687.331	768.8	752.277	574.628	341.051	63.458	0	0	https://genome.ucsc.edu/cgi-bin/hgTracks?hgS_doOtherUser=submit&hgS_otherUserName=Caroline%20Friedel&hgS_otherUserSessionName=HSV%2D1_4sU_RNA&singleSearch=knownCanonical&position=TNFRSF11B
ENSG00000104976	SNAPC2	small nuclear RNA activating complex, polypeptide 2, 45kDa [Source:HGNC Symbol;Acc:11135]	4.293	2.932	4.062	4.367	3.013	2.366	1.83	0.809	0.34	2.549	2.216	1.976	1.689	0.963	27.779	26.307	26.43	21.982	15.104	6.544	0	84	https://genome.ucsc.edu/cgi-bin/hgTracks?hgS_doOtherUser=submit&hgS_otherUserName=Caroline%20Friedel&hgS_otherUserSessionName=HSV%2D1_4sU_RNA&singleSearch=knownCanonical&position=SNAPC2
ENSG00000104979	C19orf53	chromosome 19 open reading frame 53 [Source:HGNC Symbol;Acc:24991]	10.315	9.266	9.153	9.294	7.041	3.896	3.843	1.857	0.901	10.133	8.93	9.363	5.798	3.319	338.554	329.389	308.417	230.885	107.492	35.888	NA	NA	https://genome.ucsc.edu/cgi-bin/hgTracks?hgS_doOtherUser=submit&hgS_otherUserName=Caroline%20Friedel&hgS_otherUserSessionName=HSV%2D1_4sU_RNA&singleSearch=knownCanonical&position=C19orf53
ENSG00000164754	RAD21	RAD21 homolog (S. pombe) [Source:HGNC Symbol;Acc:9811]	20.439	17.462	17.943	13.972	11.093	6.542	4.545	2.871	1.555	30.88	20.643	15.57	9.672	3.144	192.046	170.779	167.31	109.193	43.817	7.223	3	1	https://genome.ucsc.edu/cgi-bin/hgTracks?hgS_doOtherUser=submit&hgS_otherUserName=Caroline%20Friedel&hgS_otherUserSessionName=HSV%2D1_4sU_RNA&singleSearch=knownCanonical&position=RAD21
ENSG00000104973	MED25	mediator complex subunit 25 [Source:HGNC Symbol;Acc:28845]	1.768	1.395	1.918	2.411	2.3	1.672	1.496	0.916	0.647	0.363	0.382	0.335	0.311	0.226	30.132	25.107	26.752	21.054	15.83	5.439	Unclear	94	https://genome.ucsc.edu/cgi-bin/hgTracks?hgS_doOtherUser=submit&hgS_otherUserName=Caroline%20Friedel&hgS_otherUserSessionName=HSV%2D1_4sU_RNA&singleSearch=knownCanonical&position=MED25
ENSG00000164751	PEX2	peroxisomal biogenesis factor 2 [Source:HGNC Symbol;Acc:9717]	2.285	1.938	1.847	1.432	1.464	0.764	0.668	0.519	0.419	4.3	3.505	2.751	1.393	0.545	14.121	10.474	8.106	5.078	1.165	0.583	93	2	https://genome.ucsc.edu/cgi-bin/hgTracks?hgS_doOtherUser=submit&hgS_otherUserName=Caroline%20Friedel&hgS_otherUserSessionName=HSV%2D1_4sU_RNA&singleSearch=knownCanonical&position=PEX2
ENSG00000104964	AES	amino-terminal enhancer of split [Source:HGNC Symbol;Acc:307]	9.835	7.708	7.405	6.708	6.016	4.978	3.797	1.746	1.09	14.719	9.616	8.844	6.671	3.682	130.546	133.969	139.492	61.859	23.396	2.148	0	2	https://genome.ucsc.edu/cgi-bin/hgTracks?hgS_doOtherUser=submit&hgS_otherUserName=Caroline%20Friedel&hgS_otherUserSessionName=HSV%2D1_4sU_RNA&singleSearch=knownCanonical&position=AES
ENSG00000164758	MED30	mediator complex subunit 30 [Source:HGNC Symbol;Acc:23032]	2.06	1.482	1.959	1.463	1.149	0.939	0.911	0.23	0.133	2.241	2.219	2.151	1.152	0.398	30.523	24.142	35.189	16.97	8.736	6.029	Unclear	0	https://genome.ucsc.edu/cgi-bin/hgTracks?hgS_doOtherUser=submit&hgS_otherUserName=Caroline%20Friedel&hgS_otherUserSessionName=HSV%2D1_4sU_RNA&singleSearch=knownCanonical&position=MED30
ENSG00000104969	SGTA	small glutamine-rich tetratricopeptide repeat (TPR)-containing, alpha [Source:HGNC Symbol;Acc:10819]	4.86	3.547	4.86	4.808	5.396	4.45	4.909	2.753	1.927	4.485	3.743	3.332	2.234	0.85	99.488	91.138	89.949	69.076	37.145	10.768	5	0	https://genome.ucsc.edu/cgi-bin/hgTracks?hgS_doOtherUser=submit&hgS_otherUserName=Caroline%20Friedel&hgS_otherUserSessionName=HSV%2D1_4sU_RNA&singleSearch=knownCanonical&position=SGTA
ENSG00000030419	IKZF2	IKAROS family zinc finger 2 (Helios) [Source:HGNC Symbol;Acc:13177]	1.145	0.899	1.025	0.74	0.864	0.624	0.499	0.516	0.399	1.15	1.181	1.327	1.068	0.623	1.656	3.02	2.754	0.817	0.239	0	NA	NA	https://genome.ucsc.edu/cgi-bin/hgTracks?hgS_doOtherUser=submit&hgS_otherUserName=Caroline%20Friedel&hgS_otherUserSessionName=HSV%2D1_4sU_RNA&singleSearch=knownCanonical&position=IKZF2
ENSG00000104889	RNASEH2A	ribonuclease H2, subunit A [Source:HGNC Symbol;Acc:18518]	3.454	2.608	2.725	3.102	3.224	2.939	2.21	1.689	1.126	4.704	3.702	3.288	2.312	1.1	161.68	148.221	170.077	114.045	57.247	14.183	39	19	https://genome.ucsc.edu/cgi-bin/hgTracks?hgS_doOtherUser=submit&hgS_otherUserName=Caroline%20Friedel&hgS_otherUserSessionName=HSV%2D1_4sU_RNA&singleSearch=knownCanonical&position=RNASEH2A
ENSG00000104897	SF3A2	splicing factor 3a, subunit 2, 66kDa [Source:HGNC Symbol;Acc:10766]	4.312	4.268	4.818	5.975	5.843	4.767	4.212	2.464	1.757	0.87	0.906	1.113	0.764	0.619	93.287	90.734	103.429	72.853	47.606	20.07	7	6	https://genome.ucsc.edu/cgi-bin/hgTracks?hgS_doOtherUser=submit&hgS_otherUserName=Caroline%20Friedel&hgS_otherUserSessionName=HSV%2D1_4sU_RNA&singleSearch=knownCanonical&position=SF3A2
ENSG00000104899	AMH	anti-Mullerian hormone [Source:HGNC Symbol;Acc:464]	0.274	0.209	0.462	1.854	1.623	1.887	1.224	1.091	0.863	0.041	0.08	0.263	0.249	0.231	NA	NA	NA	NA	NA	NA	125	145	https://genome.ucsc.edu/cgi-bin/hgTracks?hgS_doOtherUser=submit&hgS_otherUserName=Caroline%20Friedel&hgS_otherUserSessionName=HSV%2D1_4sU_RNA&singleSearch=knownCanonical&position=AMH
ENSG00000008324	SS18L2	synovial sarcoma translocation gene on chromosome 18-like 2 [Source:HGNC Symbol;Acc:15593]	3.51	2.251	3.333	2.222	1.798	1.533	1.219	0.378	0.272	5.143	4.635	4.881	3.983	1.321	59.605	59.538	57.545	40.272	7.125	6.829	Unclear	4	https://genome.ucsc.edu/cgi-bin/hgTracks?hgS_doOtherUser=submit&hgS_otherUserName=Caroline%20Friedel&hgS_otherUserSessionName=HSV%2D1_4sU_RNA&singleSearch=knownCanonical&position=SS18L2
ENSG00000008710	PKD1	polycystic kidney disease 1 (autosomal dominant) [Source:HGNC Symbol;Acc:9008]	8.082	5.218	6.784	8.378	6.547	7.588	8.933	7.679	5.743	1.426	1.432	1.088	1.882	2.374	2.286	2.442	2.137	1.438	0.55	0.103	NA	NA	https://genome.ucsc.edu/cgi-bin/hgTracks?hgS_doOtherUser=submit&hgS_otherUserName=Caroline%20Friedel&hgS_otherUserSessionName=HSV%2D1_4sU_RNA&singleSearch=knownCanonical&position=PKD1
ENSG00000104866	PPP1R37	protein phosphatase 1, regulatory subunit 37 [Source:HGNC Symbol;Acc:27607]	1.56	1.372	1.877	2.468	2.248	2.627	2.604	2.047	1.362	1.604	1.118	1.297	1.389	0.924	9.721	9.152	8.048	7.662	3.966	0.864	NA	NA	https://genome.ucsc.edu/cgi-bin/hgTracks?hgS_doOtherUser=submit&hgS_otherUserName=Caroline%20Friedel&hgS_otherUserSessionName=HSV%2D1_4sU_RNA&singleSearch=knownCanonical&position=PPP1R37
ENSG00000104870	FCGRT	Fc fragment of IgG, receptor, transporter, alpha [Source:HGNC Symbol;Acc:3621]	2.692	2.113	2.091	2.533	2.633	2.432	2.908	2.853	3.908	3.377	2.505	2.485	1.643	0.771	58.805	43.843	52.339	33.015	25.349	7.145	50	71	https://genome.ucsc.edu/cgi-bin/hgTracks?hgS_doOtherUser=submit&hgS_otherUserName=Caroline%20Friedel&hgS_otherUserSessionName=HSV%2D1_4sU_RNA&singleSearch=knownCanonical&position=FCGRT
ENSG00000178966	RMI1	RecQ mediated genome instability 1 [Source:HGNC Symbol;Acc:25764]	4.981	3.584	4.329	2.949	1.405	1.053	0.546	0.487	0.392	1.134	0.847	0.773	0.668	0.248	13.501	17.151	14.798	7.835	2.776	0.489	79	Unclear	https://genome.ucsc.edu/cgi-bin/hgTracks?hgS_doOtherUser=submit&hgS_otherUserName=Caroline%20Friedel&hgS_otherUserSessionName=HSV%2D1_4sU_RNA&singleSearch=knownCanonical&position=RMI1
ENSG00000104872	PIH1D1	PIH1 domain containing 1 [Source:HGNC Symbol;Acc:26075]	2.341	1.624	2.117	2.024	1.776	1.349	1.541	0.907	1.057	5.525	3.464	3.471	1.963	0.907	44.412	46.219	42.459	27.739	11.387	2.175	81	5	https://genome.ucsc.edu/cgi-bin/hgTracks?hgS_doOtherUser=submit&hgS_otherUserName=Caroline%20Friedel&hgS_otherUserSessionName=HSV%2D1_4sU_RNA&singleSearch=knownCanonical&position=PIH1D1
ENSG00000170242	USP47	ubiquitin specific peptidase 47 [Source:HGNC Symbol;Acc:20076]	8.006	7.21	7.451	7.386	7.19	6.068	5.315	4.155	3.128	11.571	9.475	8.025	6.3	3.064	24.432	30.118	28.567	24.331	9.34	1.287	74	0	https://genome.ucsc.edu/cgi-bin/hgTracks?hgS_doOtherUser=submit&hgS_otherUserName=Caroline%20Friedel&hgS_otherUserSessionName=HSV%2D1_4sU_RNA&singleSearch=knownCanonical&position=USP47
ENSG00000182986	ZNF320	zinc finger protein 320 [Source:HGNC Symbol;Acc:13842]	1.731	1.665	1.903	1.518	1.144	0.743	0.629	0.351	0.418	1.943	1.693	1.505	0.781	0.386	2.869	3.676	3.843	1.857	0.998	0.187	NA	NA	https://genome.ucsc.edu/cgi-bin/hgTracks?hgS_doOtherUser=submit&hgS_otherUserName=Caroline%20Friedel&hgS_otherUserSessionName=HSV%2D1_4sU_RNA&singleSearch=knownCanonical&position=ZNF320
ENSG00000101665	SMAD7	SMAD family member 7 [Source:HGNC Symbol;Acc:6773]	35.231	34.812	43.793	22.992	14.399	12.062	9.777	4.216	2.014	8.613	10.452	10.237	6.26	2.75	5.915	11.54	13.455	6.531	3.439	0.793	Unclear	Unclear	https://genome.ucsc.edu/cgi-bin/hgTracks?hgS_doOtherUser=submit&hgS_otherUserName=Caroline%20Friedel&hgS_otherUserSessionName=HSV%2D1_4sU_RNA&singleSearch=knownCanonical&position=SMAD7
ENSG00000104880	ARHGEF18	Rho/Rac guanine nucleotide exchange factor (GEF) 18 [Source:HGNC Symbol;Acc:17090]	4.468	3.331	4.529	4.54	4.437	3.843	3.316	2.528	1.911	3.562	2.466	2.024	1.767	0.866	17.362	14.508	13.742	9.894	4.667	1.626	NA	NA	https://genome.ucsc.edu/cgi-bin/hgTracks?hgS_doOtherUser=submit&hgS_otherUserName=Caroline%20Friedel&hgS_otherUserSessionName=HSV%2D1_4sU_RNA&singleSearch=knownCanonical&position=ARHGEF18
ENSG00000075142	SRI	sorcin [Source:HGNC Symbol;Acc:11292]	4.458	3.965	4.579	3.878	2.803	1.653	1.123	0.723	0.282	10.135	9.324	7.252	4.509	1.398	184.728	183.304	186.663	117.63	64.153	7.793	Unclear	2	https://genome.ucsc.edu/cgi-bin/hgTracks?hgS_doOtherUser=submit&hgS_otherUserName=Caroline%20Friedel&hgS_otherUserSessionName=HSV%2D1_4sU_RNA&singleSearch=knownCanonical&position=SRI
ENSG00000104881	PPP1R13L	protein phosphatase 1, regulatory subunit 13 like [Source:HGNC Symbol;Acc:18838]	2.309	2.061	2.203	2.215	1.871	1.271	1.05	0.666	0.702	0.222	0.266	0.22	0.233	0.165	14.061	17.53	13.825	10.351	4.794	0.8	Unclear	78	https://genome.ucsc.edu/cgi-bin/hgTracks?hgS_doOtherUser=submit&hgS_otherUserName=Caroline%20Friedel&hgS_otherUserSessionName=HSV%2D1_4sU_RNA&singleSearch=knownCanonical&position=PPP1R13L
ENSG00000186073	C15orf41	chromosome 15 open reading frame 41 [Source:HGNC Symbol;Acc:26929]	1.191	1	0.886	0.918	0.939	0.671	0.698	0.32	0.216	1.18	0.92	0.82	0.537	0.253	22.966	22.265	17.966	15.344	7.479	1.102	37	5	https://genome.ucsc.edu/cgi-bin/hgTracks?hgS_doOtherUser=submit&hgS_otherUserName=Caroline%20Friedel&hgS_otherUserSessionName=HSV%2D1_4sU_RNA&singleSearch=knownCanonical&position=C15orf41
ENSG00000104884	ERCC2	excision repair cross-complementing rodent repair deficiency, complementation group 2 [Source:HGNC Symbol;Acc:3434]	3.24	2.831	2.713	3.525	3.22	2.306	2.504	1.615	1.109	3.733	3.341	3.077	2.681	1.723	41.018	39.593	39.623	28.022	25.994	9.048	55	16	https://genome.ucsc.edu/cgi-bin/hgTracks?hgS_doOtherUser=submit&hgS_otherUserName=Caroline%20Friedel&hgS_otherUserSessionName=HSV%2D1_4sU_RNA&singleSearch=knownCanonical&position=ERCC2
ENSG00000104886	PLEKHJ1	pleckstrin homology domain containing, family J member 1 [Source:HGNC Symbol;Acc:18211]	4.803	3.771	5.354	4.45	2.414	1.745	1.384	0.478	0.166	3.006	2.382	1.998	1.175	0.447	69.247	47.044	64.565	39.246	26.572	5.097	62	24	https://genome.ucsc.edu/cgi-bin/hgTracks?hgS_doOtherUser=submit&hgS_otherUserName=Caroline%20Friedel&hgS_otherUserSessionName=HSV%2D1_4sU_RNA&singleSearch=knownCanonical&position=PLEKHJ1
ENSG00000104885	DOT1L	DOT1-like histone H3K79 methyltransferase [Source:HGNC Symbol;Acc:24948]	3.368	3.154	4.313	4.55	3.048	2.124	2.049	1.386	1.045	0.351	0.45	0.449	0.397	0.339	4.363	5.409	4.566	3.646	1.45	0.537	Unclear	0	https://genome.ucsc.edu/cgi-bin/hgTracks?hgS_doOtherUser=submit&hgS_otherUserName=Caroline%20Friedel&hgS_otherUserSessionName=HSV%2D1_4sU_RNA&singleSearch=knownCanonical&position=DOT1L
ENSG00000101654	RNMT	RNA (guanine-7-) methyltransferase [Source:HGNC Symbol;Acc:10075]	3.995	4.032	4.362	3.643	3.512	3.15	2.805	2.201	1.982	4.888	4.291	3.444	2.653	1.372	18.631	19.156	22.478	16.539	7.267	1.066	65	3	https://genome.ucsc.edu/cgi-bin/hgTracks?hgS_doOtherUser=submit&hgS_otherUserName=Caroline%20Friedel&hgS_otherUserSessionName=HSV%2D1_4sU_RNA&singleSearch=knownCanonical&position=RNMT
ENSG00000170276	HSPB2	Homo sapiens heat shock 27kDa protein 2 (HSPB2), mRNA. [Source:RefSeq mRNA;Acc:NM_001541]	1.128	0.994	0.843	0.849	0.866	0.445	0.526	0.266	0.243	1.488	1.455	1.212	1.127	0.425	NA	NA	NA	NA	NA	NA	NA	NA	https://genome.ucsc.edu/cgi-bin/hgTracks?hgS_doOtherUser=submit&hgS_otherUserName=Caroline%20Friedel&hgS_otherUserSessionName=HSV%2D1_4sU_RNA&singleSearch=knownCanonical&position=HSPB2
ENSG00000103855	CD276	CD276 molecule [Source:HGNC Symbol;Acc:19137]	10.747	9.872	10.113	9.411	8.118	6.258	5.131	1.779	0.792	4.539	3.709	3.432	2.389	0.927	161.678	172.05	163.968	116.331	67.973	10.377	Unclear	18	https://genome.ucsc.edu/cgi-bin/hgTracks?hgS_doOtherUser=submit&hgS_otherUserName=Caroline%20Friedel&hgS_otherUserSessionName=HSV%2D1_4sU_RNA&singleSearch=knownCanonical&position=CD276
ENSG00000103852	TTC23	tetratricopeptide repeat domain 23 [Source:HGNC Symbol;Acc:25730]	2.277	1.796	1.697	2.038	1.994	1.467	1.723	1.35	1.214	2.251	1.419	1.066	0.907	0.887	2.076	1.325	1.818	1.207	0.448	0	20	0	https://genome.ucsc.edu/cgi-bin/hgTracks?hgS_doOtherUser=submit&hgS_otherUserName=Caroline%20Friedel&hgS_otherUserSessionName=HSV%2D1_4sU_RNA&singleSearch=knownCanonical&position=TTC23
ENSG00000204673	AKT1S1	AKT1 substrate 1 (proline-rich) [Source:HGNC Symbol;Acc:28426]	4.203	4.321	4.022	3.632	4.505	4.951	5.343	3.353	1.685	1.137	0.998	1.293	1.064	0.613	62.09	69.116	65.676	39.28	34.399	15.605	Unclear	4	https://genome.ucsc.edu/cgi-bin/hgTracks?hgS_doOtherUser=submit&hgS_otherUserName=Caroline%20Friedel&hgS_otherUserSessionName=HSV%2D1_4sU_RNA&singleSearch=knownCanonical&position=AKT1S1
ENSG00000144785	RP11-977G19.10	Uncharacterized protein [Source:UniProtKB/TrEMBL;Acc:F8VP03]	10.72	9.039	9.278	10.436	9.566	7.821	6.661	3.479	3.068	22.357	18.55	15.001	10.737	5.094	NA	NA	NA	NA	NA	NA	NA	NA	https://genome.ucsc.edu/cgi-bin/hgTracks?hgS_doOtherUser=submit&hgS_otherUserName=Caroline%20Friedel&hgS_otherUserSessionName=HSV%2D1_4sU_RNA&singleSearch=knownCanonical&position=RP11-977G19.10
ENSG00000154277	UCHL1	ubiquitin carboxyl-terminal esterase L1 (ubiquitin thiolesterase) [Source:HGNC Symbol;Acc:12513]	41.485	34.466	40.88	34.947	31.649	19.276	12.958	5.273	2.959	51.802	39.399	31.857	16.841	7.438	1176.62	1121.24	991.903	726.037	339.724	45.463	19	0	https://genome.ucsc.edu/cgi-bin/hgTracks?hgS_doOtherUser=submit&hgS_otherUserName=Caroline%20Friedel&hgS_otherUserSessionName=HSV%2D1_4sU_RNA&singleSearch=knownCanonical&position=UCHL1
ENSG00000101639	CEP192	centrosomal protein 192kDa [Source:HGNC Symbol;Acc:25515]	3.458	2.818	3.361	3.012	2.547	2.12	2.107	1.852	1.726	6.541	6.345	5.67	6.228	5.904	9.079	7.778	7.947	5.119	3.203	0.631	111	70	https://genome.ucsc.edu/cgi-bin/hgTracks?hgS_doOtherUser=submit&hgS_otherUserName=Caroline%20Friedel&hgS_otherUserSessionName=HSV%2D1_4sU_RNA&singleSearch=knownCanonical&position=CEP192
ENSG00000103876	FAH	fumarylacetoacetate hydrolase (fumarylacetoacetase) [Source:HGNC Symbol;Acc:3579]	1.309	1.383	1.543	1.512	1.323	1.332	0.882	0.588	0.496	1.111	1.123	1.062	1.039	0.59	41.573	45.5	44.818	33.999	21.017	6.215	107	214	https://genome.ucsc.edu/cgi-bin/hgTracks?hgS_doOtherUser=submit&hgS_otherUserName=Caroline%20Friedel&hgS_otherUserSessionName=HSV%2D1_4sU_RNA&singleSearch=knownCanonical&position=FAH
ENSG00000146535	GNA12	guanine nucleotide binding protein (G protein) alpha 12 [Source:HGNC Symbol;Acc:4380]	6.554	6.093	5.329	4.674	3.862	2.451	1.921	1.22	0.519	3.192	2.303	1.491	1.256	0.531	29.577	23.071	26.68	14.496	8.708	3.245	Unclear	3	https://genome.ucsc.edu/cgi-bin/hgTracks?hgS_doOtherUser=submit&hgS_otherUserName=Caroline%20Friedel&hgS_otherUserSessionName=HSV%2D1_4sU_RNA&singleSearch=knownCanonical&position=GNA12
ENSG00000101624	CEP76	centrosomal protein 76kDa [Source:HGNC Symbol;Acc:25727]	1.097	0.967	1.201	1.866	2.405	2.127	1.866	1.682	1.579	1.218	1.165	1.89	1.794	1.087	6.492	6.551	8.471	5.885	3.913	0.185	37	4	https://genome.ucsc.edu/cgi-bin/hgTracks?hgS_doOtherUser=submit&hgS_otherUserName=Caroline%20Friedel&hgS_otherUserSessionName=HSV%2D1_4sU_RNA&singleSearch=knownCanonical&position=CEP76
ENSG00000103888	KIAA1199	KIAA1199 [Source:HGNC Symbol;Acc:29213]	43.949	36.963	26.991	28.73	22.869	14.332	10.014	4.798	2.94	16.435	11.166	7.978	4.493	1.653	104.38	104.477	87.767	69.824	34.788	4.89	18	0	https://genome.ucsc.edu/cgi-bin/hgTracks?hgS_doOtherUser=submit&hgS_otherUserName=Caroline%20Friedel&hgS_otherUserSessionName=HSV%2D1_4sU_RNA&singleSearch=knownCanonical&position=KIAA1199
ENSG00000172172	MRPL13	mitochondrial ribosomal protein L13 [Source:HGNC Symbol;Acc:14278]	2.017	1.59	1.896	1.756	1.54	1.023	0.87	0.852	0.795	4.639	3.72	2.951	1.459	0.614	173.641	160.91	168.912	113.813	41.835	2.67	188	6	https://genome.ucsc.edu/cgi-bin/hgTracks?hgS_doOtherUser=submit&hgS_otherUserName=Caroline%20Friedel&hgS_otherUserSessionName=HSV%2D1_4sU_RNA&singleSearch=knownCanonical&position=MRPL13
ENSG00000076513	ANKRD13A	ankyrin repeat domain 13A [Source:HGNC Symbol;Acc:21268]	11.947	10.354	12.02	9.426	6.933	5.072	3.89	2.249	1.471	24.205	17.961	14.769	10.952	4.321	69.054	62.63	79.585	56.336	24.818	5.93	40	3	https://genome.ucsc.edu/cgi-bin/hgTracks?hgS_doOtherUser=submit&hgS_otherUserName=Caroline%20Friedel&hgS_otherUserSessionName=HSV%2D1_4sU_RNA&singleSearch=knownCanonical&position=ANKRD13A
ENSG00000125991	ERGIC3	ERGIC and golgi 3 [Source:HGNC Symbol;Acc:15927]	4.688	4.381	4.517	4.625	4.891	3.804	3.208	1.594	0.806	18.986	16.51	15.124	11.097	5.421	230.506	261.429	254.639	187.792	126.43	40.599	Unclear	4	https://genome.ucsc.edu/cgi-bin/hgTracks?hgS_doOtherUser=submit&hgS_otherUserName=Caroline%20Friedel&hgS_otherUserSessionName=HSV%2D1_4sU_RNA&singleSearch=knownCanonical&position=ERGIC3
ENSG00000125998	FAM83C	family with sequence similarity 83, member C [Source:HGNC Symbol;Acc:16121]	0	0	0.014	0	0	0.641	1.344	1.04	1.114	0	0.005	0.005	0.048	0.082	NA	NA	NA	NA	NA	NA	0	117	https://genome.ucsc.edu/cgi-bin/hgTracks?hgS_doOtherUser=submit&hgS_otherUserName=Caroline%20Friedel&hgS_otherUserSessionName=HSV%2D1_4sU_RNA&singleSearch=knownCanonical&position=FAM83C
ENSG00000146540	C7orf50	chromosome 7 open reading frame 50 [Source:HGNC Symbol;Acc:22421]	1.846	1.682	2.051	2.231	1.6	0.807	0.663	0.295	0.151	3.183	2.331	1.906	1.049	0.283	73.181	59.221	50.327	38.876	16.113	2.482	NA	NA	https://genome.ucsc.edu/cgi-bin/hgTracks?hgS_doOtherUser=submit&hgS_otherUserName=Caroline%20Friedel&hgS_otherUserSessionName=HSV%2D1_4sU_RNA&singleSearch=knownCanonical&position=C7orf50
ENSG00000099625	C19orf26	chromosome 19 open reading frame 26 [Source:HGNC Symbol;Acc:28617]	1.009	0.78	1.822	2.159	3.299	3.349	3.93	2.199	1.076	0.149	0.204	0.496	0.712	0.737	4.467	6.15	4.472	2.462	2.377	0	151	44	https://genome.ucsc.edu/cgi-bin/hgTracks?hgS_doOtherUser=submit&hgS_otherUserName=Caroline%20Friedel&hgS_otherUserSessionName=HSV%2D1_4sU_RNA&singleSearch=knownCanonical&position=C19orf26
ENSG00000099624	ATP5D	ATP synthase, H+ transporting, mitochondrial F1 complex, delta subunit [Source:HGNC Symbol;Acc:837]	2.895	2.942	3.042	3.498	3.488	2.441	2.621	1.365	0.63	1.744	1.82	1.827	1.667	0.954	329.418	335.225	333.36	252.819	182.001	109.379	Unclear	14	https://genome.ucsc.edu/cgi-bin/hgTracks?hgS_doOtherUser=submit&hgS_otherUserName=Caroline%20Friedel&hgS_otherUserSessionName=HSV%2D1_4sU_RNA&singleSearch=knownCanonical&position=ATP5D
ENSG00000125995	ROMO1	reactive oxygen species modulator 1 [Source:HGNC Symbol;Acc:16185]	5.666	4.677	7.313	6.584	5.193	3.556	4.625	0.902	0.642	25.613	21.914	18.972	12.264	4.125	451.233	378.898	437.221	259.7	167.573	45.01	Unclear	4	https://genome.ucsc.edu/cgi-bin/hgTracks?hgS_doOtherUser=submit&hgS_otherUserName=Caroline%20Friedel&hgS_otherUserSessionName=HSV%2D1_4sU_RNA&singleSearch=knownCanonical&position=ROMO1
ENSG00000099622	CIRBP	cold inducible RNA binding protein [Source:HGNC Symbol;Acc:1982]	14.254	13.273	14.964	16.327	15.15	13.696	14.179	11.923	10.07	9.64	8.632	8.338	6.992	5.372	365.222	449.321	464.496	325.679	208.71	50.455	NA	NA	https://genome.ucsc.edu/cgi-bin/hgTracks?hgS_doOtherUser=submit&hgS_otherUserName=Caroline%20Friedel&hgS_otherUserSessionName=HSV%2D1_4sU_RNA&singleSearch=knownCanonical&position=CIRBP
ENSG00000101608	MYL12A	myosin, light chain 12A, regulatory, non-sarcomeric [Source:HGNC Symbol;Acc:16701]	47.269	48.687	49.432	37.626	33.672	23.206	18.92	8.818	3.855	117.059	98.736	87.511	57.964	22.901	2915.36	2930.27	2909.22	2135.33	1277.14	346.242	NA	NA	https://genome.ucsc.edu/cgi-bin/hgTracks?hgS_doOtherUser=submit&hgS_otherUserName=Caroline%20Friedel&hgS_otherUserSessionName=HSV%2D1_4sU_RNA&singleSearch=knownCanonical&position=MYL12A
ENSG00000261915	RP11-542C16.2		3.228	3.694	3.414	4.143	5.053	4.787	3.418	2.993	2.666	3.867	3.234	2.991	2.317	1.539	NA	NA	NA	NA	NA	NA	NA	NA	https://genome.ucsc.edu/cgi-bin/hgTracks?hgS_doOtherUser=submit&hgS_otherUserName=Caroline%20Friedel&hgS_otherUserSessionName=HSV%2D1_4sU_RNA&singleSearch=knownCanonical&position=RP11-542C16.2
ENSG00000146576	C7orf26	chromosome 7 open reading frame 26 [Source:HGNC Symbol;Acc:21702]	2.784	2.254	2.686	3.004	2.789	2.595	1.412	0.846	0.585	1.192	0.931	1.015	0.806	0.584	13.018	14.09	14.017	13.507	7.493	1.274	Unclear	0	https://genome.ucsc.edu/cgi-bin/hgTracks?hgS_doOtherUser=submit&hgS_otherUserName=Caroline%20Friedel&hgS_otherUserSessionName=HSV%2D1_4sU_RNA&singleSearch=knownCanonical&position=C7orf26
ENSG00000146574	CCZ1B	CCZ1 vacuolar protein trafficking and biogenesis associated homolog B (S. cerevisiae) [Source:HGNC Symbol;Acc:21717]	1.868	2.203	1.729	2.664	3.003	1.616	1.481	0.741	0.43	3.271	2.857	2.966	1.636	0.927	61.206	68.437	67.49	44.042	27.441	8.783	82	0	https://genome.ucsc.edu/cgi-bin/hgTracks?hgS_doOtherUser=submit&hgS_otherUserName=Caroline%20Friedel&hgS_otherUserSessionName=HSV%2D1_4sU_RNA&singleSearch=knownCanonical&position=CCZ1B
ENSG00000099617	EFNA2	ephrin-A2 [Source:HGNC Symbol;Acc:3222]	0	0	0.02	0.045	0.762	6.662	10.903	10.857	10.32	0.006	0.021	0.019	0.233	0.39	NA	NA	NA	NA	NA	NA	NA	NA	https://genome.ucsc.edu/cgi-bin/hgTracks?hgS_doOtherUser=submit&hgS_otherUserName=Caroline%20Friedel&hgS_otherUserSessionName=HSV%2D1_4sU_RNA&singleSearch=knownCanonical&position=EFNA2
ENSG00000221886	C5orf54	chromosome 5 open reading frame 54 [Source:HGNC Symbol;Acc:30804]	2.238	2.227	1.848	0.907	0.645	1.182	1.402	1.58	1.529	1.666	1.204	0.999	0.815	0.718	NA	NA	NA	NA	NA	NA	80	86	https://genome.ucsc.edu/cgi-bin/hgTracks?hgS_doOtherUser=submit&hgS_otherUserName=Caroline%20Friedel&hgS_otherUserSessionName=HSV%2D1_4sU_RNA&singleSearch=knownCanonical&position=C5orf54
ENSG00000172164	SNTB1	syntrophin, beta 1 (dystrophin-associated protein A1, 59kDa, basic component 1) [Source:HGNC Symbol;Acc:11168]	1.383	1.527	1.3	1.269	1.157	0.883	0.688	0.568	0.32	1.576	1.561	1.442	1.157	0.753	5.877	4.549	6.794	6.005	4.906	2.414	63	2	https://genome.ucsc.edu/cgi-bin/hgTracks?hgS_doOtherUser=submit&hgS_otherUserName=Caroline%20Friedel&hgS_otherUserSessionName=HSV%2D1_4sU_RNA&singleSearch=knownCanonical&position=SNTB1
ENSG00000182909	LENG9	leukocyte receptor cluster (LRC) member 9 [Source:HGNC Symbol;Acc:16306]	1.866	1.961	2.895	2.888	1.575	1.46	1.228	0.783	0.193	0.999	1.424	1.542	0.787	0.35	3.851	4.545	5.145	2.53	1.905	1.204	125	0	https://genome.ucsc.edu/cgi-bin/hgTracks?hgS_doOtherUser=submit&hgS_otherUserName=Caroline%20Friedel&hgS_otherUserSessionName=HSV%2D1_4sU_RNA&singleSearch=knownCanonical&position=LENG9
ENSG00000035403	VCL	vinculin [Source:HGNC Symbol;Acc:12665]	88.312	82.937	78.544	74.422	63.708	42.893	39.161	18.692	9.828	121.055	109.349	93.268	77.244	39.852	622.184	622.94	643.176	504.413	324.085	111.973	12	0	https://genome.ucsc.edu/cgi-bin/hgTracks?hgS_doOtherUser=submit&hgS_otherUserName=Caroline%20Friedel&hgS_otherUserSessionName=HSV%2D1_4sU_RNA&singleSearch=knownCanonical&position=VCL
ENSG00000129103	SUMF2	sulfatase modifying factor 2 [Source:HGNC Symbol;Acc:20415]	6.266	5.294	5.332	6.111	5.161	3.531	3.033	1.111	0.523	15.107	13.162	10.991	7.572	2.581	155.548	160.7	165.861	130.636	67.512	18.22	NA	NA	https://genome.ucsc.edu/cgi-bin/hgTracks?hgS_doOtherUser=submit&hgS_otherUserName=Caroline%20Friedel&hgS_otherUserSessionName=HSV%2D1_4sU_RNA&singleSearch=knownCanonical&position=SUMF2
ENSG00000146592	CREB5	cAMP responsive element binding protein 5 [Source:HGNC Symbol;Acc:16844]	1.921	2.044	2.078	1.937	1.797	1.6	1.201	1.053	0.941	0.895	0.956	1.021	0.657	0.382	5.409	6.522	7.818	5.257	2.614	0.931	92	1	https://genome.ucsc.edu/cgi-bin/hgTracks?hgS_doOtherUser=submit&hgS_otherUserName=Caroline%20Friedel&hgS_otherUserSessionName=HSV%2D1_4sU_RNA&singleSearch=knownCanonical&position=CREB5
ENSG00000146587	RBAK	RB-associated KRAB zinc finger [Source:HGNC Symbol;Acc:17680]	6.715	6.203	8.099	6.657	6.064	4.402	3.504	2.234	1.325	2.773	3.488	3.292	2.012	0.851	3.602	3.974	2.92	1.796	0.858	0	NA	NA	https://genome.ucsc.edu/cgi-bin/hgTracks?hgS_doOtherUser=submit&hgS_otherUserName=Caroline%20Friedel&hgS_otherUserSessionName=HSV%2D1_4sU_RNA&singleSearch=knownCanonical&position=RBAK
ENSG00000001084	GCLC	glutamate-cysteine ligase, catalytic subunit [Source:HGNC Symbol;Acc:4311]	1.015	1.145	1.174	0.948	0.696	0.639	0.538	0.549	0.296	1.36	1.361	1.144	1.064	0.432	6.43	9.306	10.531	6.003	1.81	0.144	NA	NA	https://genome.ucsc.edu/cgi-bin/hgTracks?hgS_doOtherUser=submit&hgS_otherUserName=Caroline%20Friedel&hgS_otherUserSessionName=HSV%2D1_4sU_RNA&singleSearch=knownCanonical&position=GCLC
ENSG00000178919	FOXE1	forkhead box E1 (thyroid transcription factor 2) [Source:HGNC Symbol;Acc:3806]	3.01	1.981	2.902	2.648	2.296	1.361	0.814	0.35	0.048	0.569	0.549	0.43	0.359	0.102	5.974	3.071	4.999	3.677	2.522	0	Unclear	Unclear	https://genome.ucsc.edu/cgi-bin/hgTracks?hgS_doOtherUser=submit&hgS_otherUserName=Caroline%20Friedel&hgS_otherUserSessionName=HSV%2D1_4sU_RNA&singleSearch=knownCanonical&position=FOXE1
ENSG00000125968	ID1	inhibitor of DNA binding 1, dominant negative helix-loop-helix protein [Source:HGNC Symbol;Acc:5360]	213.387	189	299.028	155.953	105.222	82.821	51.758	25.067	8.886	58.872	83.526	138.899	132.393	73.961	410.749	725.587	1164.86	603.715	423.163	175.323	Unclear	2	https://genome.ucsc.edu/cgi-bin/hgTracks?hgS_doOtherUser=submit&hgS_otherUserName=Caroline%20Friedel&hgS_otherUserSessionName=HSV%2D1_4sU_RNA&singleSearch=knownCanonical&position=ID1
ENSG00000125967	NECAB3	N-terminal EF-hand calcium binding protein 3 [Source:HGNC Symbol;Acc:15851]	1.836	1.465	2.088	2.084	1.557	1.107	0.864	0.68	0.337	1.291	1.226	1.097	0.916	0.398	12.072	13.273	9.908	7.862	4.383	0.481	215	Unclear	https://genome.ucsc.edu/cgi-bin/hgTracks?hgS_doOtherUser=submit&hgS_otherUserName=Caroline%20Friedel&hgS_otherUserSessionName=HSV%2D1_4sU_RNA&singleSearch=knownCanonical&position=NECAB3
ENSG00000206172	HBA1	hemoglobin, alpha 1 [Source:HGNC Symbol;Acc:4823]	0	0.024	0.06	0.951	2.372	3.418	1.637	1.481	0.401	0.048	0	0.129	0.084	0.049	0	1.081	0	46.074	70.703	27.296	0	34	https://genome.ucsc.edu/cgi-bin/hgTracks?hgS_doOtherUser=submit&hgS_otherUserName=Caroline%20Friedel&hgS_otherUserSessionName=HSV%2D1_4sU_RNA&singleSearch=knownCanonical&position=HBA1
ENSG00000182899	RPL35A	ribosomal protein L35a [Source:HGNC Symbol;Acc:10345]	12.848	12.609	15.499	13.387	13.098	10.292	9.947	7.686	5.775	62.225	64.297	57.519	43.772	21.854	1428.08	1373.26	1461.93	1106.2	655.941	203.639	115	14	https://genome.ucsc.edu/cgi-bin/hgTracks?hgS_doOtherUser=submit&hgS_otherUserName=Caroline%20Friedel&hgS_otherUserSessionName=HSV%2D1_4sU_RNA&singleSearch=knownCanonical&position=RPL35A
ENSG00000204604	ZNF468	zinc finger protein 468 [Source:HGNC Symbol;Acc:33105]	3.896	3.747	4.492	2.953	2.584	2.147	1.861	2.094	1.613	3.926	3.748	3.453	1.837	1.048	1.153	2.471	3.656	2.363	0.512	0.353	NA	NA	https://genome.ucsc.edu/cgi-bin/hgTracks?hgS_doOtherUser=submit&hgS_otherUserName=Caroline%20Friedel&hgS_otherUserSessionName=HSV%2D1_4sU_RNA&singleSearch=knownCanonical&position=ZNF468
ENSG00000125977	EIF2S2	eukaryotic translation initiation factor 2, subunit 2 beta, 38kDa [Source:HGNC Symbol;Acc:3266]	20.833	18.752	17.841	15.038	12.95	11.17	9.483	6.195	4.202	40.744	36.907	33.59	24.789	11.675	249.838	258.399	281.429	202.239	112.14	36.054	29	0	https://genome.ucsc.edu/cgi-bin/hgTracks?hgS_doOtherUser=submit&hgS_otherUserName=Caroline%20Friedel&hgS_otherUserSessionName=HSV%2D1_4sU_RNA&singleSearch=knownCanonical&position=EIF2S2
ENSG00000183255	PTTG1IP	pituitary tumor-transforming 1 interacting protein [Source:HGNC Symbol;Acc:13524]	16.938	15.798	19.992	25.099	27.842	21.114	18.852	9.065	4.643	43.665	39.088	36.243	27.384	12.035	555.906	523.496	549.232	458.999	322.55	134.637	10	1	https://genome.ucsc.edu/cgi-bin/hgTracks?hgS_doOtherUser=submit&hgS_otherUserName=Caroline%20Friedel&hgS_otherUserSessionName=HSV%2D1_4sU_RNA&singleSearch=knownCanonical&position=PTTG1IP
ENSG00000189045	ANKDD1B	ankyrin repeat and death domain containing 1B [Source:HGNC Symbol;Acc:32525]	0.058	0.054	0.056	0.063	0.42	0.78	1.206	1.607	2.207	0.04	0.023	0.134	0.336	0.516	NA	NA	NA	NA	NA	NA	148	68	https://genome.ucsc.edu/cgi-bin/hgTracks?hgS_doOtherUser=submit&hgS_otherUserName=Caroline%20Friedel&hgS_otherUserSessionName=HSV%2D1_4sU_RNA&singleSearch=knownCanonical&position=ANKDD1B
ENSG00000125971	DYNLRB1	dynein, light chain, roadblock-type 1 [Source:HGNC Symbol;Acc:15468]	6.023	5.923	5.362	4.733	5.185	3.755	3.168	1.999	2.122	4.691	4.28	3.771	2.284	1.073	483.168	566.057	581.75	381.589	168.802	35.718	Unclear	53	https://genome.ucsc.edu/cgi-bin/hgTracks?hgS_doOtherUser=submit&hgS_otherUserName=Caroline%20Friedel&hgS_otherUserSessionName=HSV%2D1_4sU_RNA&singleSearch=knownCanonical&position=DYNLRB1
ENSG00000125970	RALY	RALY heterogeneous nuclear ribonucleoprotein [Source:HGNC Symbol;Acc:15921]	10.235	8.628	8.336	9.329	8.984	6.459	4.823	3.42	2.38	10.132	6.914	6.244	4.51	2.52	264.896	230.227	222.836	151.526	77.552	14.999	60	1	https://genome.ucsc.edu/cgi-bin/hgTracks?hgS_doOtherUser=submit&hgS_otherUserName=Caroline%20Friedel&hgS_otherUserSessionName=HSV%2D1_4sU_RNA&singleSearch=knownCanonical&position=RALY
ENSG00000174483	BBS1	Bardet-Biedl syndrome 1 [Source:HGNC Symbol;Acc:966]	1.259	1.084	1.104	1.256	1.286	1.465	1.395	1.244	1.128	0.665	0.711	0.744	0.614	0.446	NA	NA	NA	NA	NA	NA	NA	NA	https://genome.ucsc.edu/cgi-bin/hgTracks?hgS_doOtherUser=submit&hgS_otherUserName=Caroline%20Friedel&hgS_otherUserSessionName=HSV%2D1_4sU_RNA&singleSearch=knownCanonical&position=BBS1
ENSG00000204611	ZNF616	zinc finger protein 616 [Source:HGNC Symbol;Acc:28062]	3.126	2.38	3.794	2.216	1.712	1.349	1.277	1.211	0.856	2.279	2.399	2.879	2.423	1.286	NA	NA	NA	NA	NA	NA	NA	NA	https://genome.ucsc.edu/cgi-bin/hgTracks?hgS_doOtherUser=submit&hgS_otherUserName=Caroline%20Friedel&hgS_otherUserSessionName=HSV%2D1_4sU_RNA&singleSearch=knownCanonical&position=ZNF616
ENSG00000099849	RASSF7	Ras association (RalGDS/AF-6) domain family (N-terminal) member 7 [Source:HGNC Symbol;Acc:1166]	1.366	1.095	1.835	1.504	0.821	1.183	0.571	0.334	0.169	1.012	0.995	0.729	0.784	0.246	4.501	4.55	6.628	7.428	4.178	2.22	NA	NA	https://genome.ucsc.edu/cgi-bin/hgTracks?hgS_doOtherUser=submit&hgS_otherUserName=Caroline%20Friedel&hgS_otherUserSessionName=HSV%2D1_4sU_RNA&singleSearch=knownCanonical&position=RASSF7
ENSG00000183955	SETD8	SET domain containing (lysine methyltransferase) 8 [Source:HGNC Symbol;Acc:29489]	8.024	7.899	10.148	9.327	7.408	5.744	4.905	3.019	1.705	6.739	5.954	5.632	4.429	2.261	59.462	54.328	52.56	52.876	20.933	5.179	3	4	https://genome.ucsc.edu/cgi-bin/hgTracks?hgS_doOtherUser=submit&hgS_otherUserName=Caroline%20Friedel&hgS_otherUserSessionName=HSV%2D1_4sU_RNA&singleSearch=knownCanonical&position=SETD8
ENSG00000164683	HEY1	hes-related family bHLH transcription factor with YRPW motif 1 [Source:HGNC Symbol;Acc:4880]	1.045	0.915	1.032	0.529	0.289	0.229	0.227	0.071	0.036	0.505	0.484	0.542	0.143	0.078	NA	NA	NA	NA	NA	NA	Unclear	0	https://genome.ucsc.edu/cgi-bin/hgTracks?hgS_doOtherUser=submit&hgS_otherUserName=Caroline%20Friedel&hgS_otherUserSessionName=HSV%2D1_4sU_RNA&singleSearch=knownCanonical&position=HEY1
ENSG00000164687	FABP5	fatty acid binding protein 5 (psoriasis-associated) [Source:HGNC Symbol;Acc:3560]	0.746	1.376	1.122	1.161	2.009	1.402	1.04	0.962	0.449	1.362	1.207	2.032	1.52	0.519	NA	NA	NA	NA	NA	NA	153	14	https://genome.ucsc.edu/cgi-bin/hgTracks?hgS_doOtherUser=submit&hgS_otherUserName=Caroline%20Friedel&hgS_otherUserSessionName=HSV%2D1_4sU_RNA&singleSearch=knownCanonical&position=FABP5
ENSG00000074047	GLI2	GLI family zinc finger 2 [Source:HGNC Symbol;Acc:4318]	8.177	6.722	5.952	7.419	4.814	2.957	2.057	1.294	0.777	0.658	0.532	0.672	0.445	0.229	6.403	6.049	5.161	3.967	0.805	0.06	60	1	https://genome.ucsc.edu/cgi-bin/hgTracks?hgS_doOtherUser=submit&hgS_otherUserName=Caroline%20Friedel&hgS_otherUserSessionName=HSV%2D1_4sU_RNA&singleSearch=knownCanonical&position=GLI2
ENSG00000001036	FUCA2	fucosidase, alpha-L- 2, plasma [Source:HGNC Symbol;Acc:4008]	5.848	4.686	4.129	3.839	3.978	2.04	1.335	0.439	0.244	11.611	7.44	4.965	3.04	0.984	75.885	70.289	68.066	41.218	20.858	2.435	Unclear	0	https://genome.ucsc.edu/cgi-bin/hgTracks?hgS_doOtherUser=submit&hgS_otherUserName=Caroline%20Friedel&hgS_otherUserSessionName=HSV%2D1_4sU_RNA&singleSearch=knownCanonical&position=FUCA2
ENSG00000074054	CLASP1	cytoplasmic linker associated protein 1 [Source:HGNC Symbol;Acc:17088]	8.216	7.386	6.005	6.67	7.112	7.002	7.04	6.445	5.689	6.116	4.412	3.704	2.921	2.385	29.284	24.925	21.571	16.042	6.115	0.348	62	9	https://genome.ucsc.edu/cgi-bin/hgTracks?hgS_doOtherUser=submit&hgS_otherUserName=Caroline%20Friedel&hgS_otherUserSessionName=HSV%2D1_4sU_RNA&singleSearch=knownCanonical&position=CLASP1
ENSG00000125901	MRPS26	mitochondrial ribosomal protein S26 [Source:HGNC Symbol;Acc:14045]	4.718	3.295	4.27	4.872	5.123	3.378	3.025	1.739	0.855	6.846	6.074	5.838	6.358	4.673	70.76	60.259	66.638	55.068	35.036	16.194	NA	NA	https://genome.ucsc.edu/cgi-bin/hgTracks?hgS_doOtherUser=submit&hgS_otherUserName=Caroline%20Friedel&hgS_otherUserSessionName=HSV%2D1_4sU_RNA&singleSearch=knownCanonical&position=MRPS26
ENSG00000132676	DAP3	death associated protein 3 [Source:HGNC Symbol;Acc:2673]	5.006	4.249	5.256	5.776	4.897	3.364	3.133	2.056	1.633	9.408	7.865	7.425	5.276	2.531	83.839	96.494	87.856	71.251	37.515	7.512	NA	NA	https://genome.ucsc.edu/cgi-bin/hgTracks?hgS_doOtherUser=submit&hgS_otherUserName=Caroline%20Friedel&hgS_otherUserSessionName=HSV%2D1_4sU_RNA&singleSearch=knownCanonical&position=DAP3
ENSG00000166685	COG1	component of oligomeric golgi complex 1 [Source:HGNC Symbol;Acc:6545]	6.136	5.322	7.016	5.221	3.894	2.555	1.844	0.818	0.634	3.412	3.265	2.697	2.091	1.239	25.515	24.641	29.086	20.628	15.287	4.145	NA	NA	https://genome.ucsc.edu/cgi-bin/hgTracks?hgS_doOtherUser=submit&hgS_otherUserName=Caroline%20Friedel&hgS_otherUserSessionName=HSV%2D1_4sU_RNA&singleSearch=knownCanonical&position=COG1
ENSG00000172548	NIPAL4	NIPA-like domain containing 4 [Source:HGNC Symbol;Acc:28018]	2.254	2.336	2.253	1.31	0.768	0.501	0.395	0.278	0.104	1.01	0.777	0.635	0.394	0.193	3.247	2.582	4.526	2.115	1.84	0	0	39	https://genome.ucsc.edu/cgi-bin/hgTracks?hgS_doOtherUser=submit&hgS_otherUserName=Caroline%20Friedel&hgS_otherUserSessionName=HSV%2D1_4sU_RNA&singleSearch=knownCanonical&position=NIPAL4
ENSG00000091140	DLD	dihydrolipoamide dehydrogenase [Source:HGNC Symbol;Acc:2898]	6.557	5.203	5.727	4.855	4.067	3.455	2.433	1.296	0.777	7.318	6.473	5.529	3.093	0.876	111.622	119.623	121.234	88.885	45.344	8.528	68	8	https://genome.ucsc.edu/cgi-bin/hgTracks?hgS_doOtherUser=submit&hgS_otherUserName=Caroline%20Friedel&hgS_otherUserSessionName=HSV%2D1_4sU_RNA&singleSearch=knownCanonical&position=DLD
ENSG00000197982	C1orf122	chromosome 1 open reading frame 122 [Source:HGNC Symbol;Acc:24789]	2.145	1.845	2.06	2.016	2.234	1.856	1.514	0.728	0.416	4.011	3.382	3.689	2.246	1.156	49.127	35.213	36.072	24.595	18.02	6.258	Unclear	0	https://genome.ucsc.edu/cgi-bin/hgTracks?hgS_doOtherUser=submit&hgS_otherUserName=Caroline%20Friedel&hgS_otherUserSessionName=HSV%2D1_4sU_RNA&singleSearch=knownCanonical&position=C1orf122
ENSG00000174516	PELI3	pellino E3 ubiquitin protein ligase family member 3 [Source:HGNC Symbol;Acc:30010]	1.402	1.211	1.362	1.491	0.866	0.521	0.428	0.17	0.102	0.977	0.849	0.554	0.401	0.264	3.941	4.932	2.315	3.103	1.375	0	Unclear	12	https://genome.ucsc.edu/cgi-bin/hgTracks?hgS_doOtherUser=submit&hgS_otherUserName=Caroline%20Friedel&hgS_otherUserSessionName=HSV%2D1_4sU_RNA&singleSearch=knownCanonical&position=PELI3
ENSG00000186174	BCL9L	B-cell CLL/lymphoma 9-like [Source:HGNC Symbol;Acc:23688]	18.144	12.958	18.149	16.153	11.42	7.286	5.428	2.514	1.346	0.667	0.761	0.589	0.44	0.253	24.805	25.052	20.471	14.683	5.083	0.396	5	Unclear	https://genome.ucsc.edu/cgi-bin/hgTracks?hgS_doOtherUser=submit&hgS_otherUserName=Caroline%20Friedel&hgS_otherUserSessionName=HSV%2D1_4sU_RNA&singleSearch=knownCanonical&position=BCL9L
ENSG00000171970	ZNF57	zinc finger protein 57 [Source:HGNC Symbol;Acc:13125]	2.593	2.719	3.497	2.908	1.744	1.164	1.005	0.789	0.577	0.906	1.805	2.334	1.056	0.537	NA	NA	NA	NA	NA	NA	28	6	https://genome.ucsc.edu/cgi-bin/hgTracks?hgS_doOtherUser=submit&hgS_otherUserName=Caroline%20Friedel&hgS_otherUserSessionName=HSV%2D1_4sU_RNA&singleSearch=knownCanonical&position=ZNF57
ENSG00000186166	CCDC84	coiled-coil domain containing 84 [Source:HGNC Symbol;Acc:30460]	3.169	2.935	3.63	3.574	2.323	1.181	1.019	0.567	0.235	1.285	1.944	0.773	0.511	0.141	7.631	4.34	7.127	3.82	1.742	0.647	Unclear	Unclear	https://genome.ucsc.edu/cgi-bin/hgTracks?hgS_doOtherUser=submit&hgS_otherUserName=Caroline%20Friedel&hgS_otherUserSessionName=HSV%2D1_4sU_RNA&singleSearch=knownCanonical&position=CCDC84
ENSG00000183287	CCBE1	collagen and calcium binding EGF domains 1 [Source:HGNC Symbol;Acc:29426]	4.156	4.196	3.197	3.37	3.063	1.917	1.444	0.846	0.753	4.636	3.227	2.353	1.492	0.566	25.947	29.911	25.307	15.558	8.957	2.663	39	Unclear	https://genome.ucsc.edu/cgi-bin/hgTracks?hgS_doOtherUser=submit&hgS_otherUserName=Caroline%20Friedel&hgS_otherUserSessionName=HSV%2D1_4sU_RNA&singleSearch=knownCanonical&position=CCBE1
ENSG00000104812	GYS1	glycogen synthase 1 (muscle) [Source:HGNC Symbol;Acc:4706]	5.662	5.76	6.02	5.888	5.752	4.829	3.599	2.158	1.324	6.807	5.844	5.373	4.34	1.907	46.172	49.989	51.987	34.938	25.451	6.584	29	0	https://genome.ucsc.edu/cgi-bin/hgTracks?hgS_doOtherUser=submit&hgS_otherUserName=Caroline%20Friedel&hgS_otherUserSessionName=HSV%2D1_4sU_RNA&singleSearch=knownCanonical&position=GYS1
ENSG00000008513	ST3GAL1	ST3 beta-galactoside alpha-2,3-sialyltransferase 1 [Source:HGNC Symbol;Acc:10862]	22.055	18.647	18.302	14.698	9.367	6.869	5.652	3.934	2.692	11.149	5.571	4.286	2.658	1.23	35.848	35.618	30.406	25.688	6.538	0.279	4	1	https://genome.ucsc.edu/cgi-bin/hgTracks?hgS_doOtherUser=submit&hgS_otherUserName=Caroline%20Friedel&hgS_otherUserSessionName=HSV%2D1_4sU_RNA&singleSearch=knownCanonical&position=ST3GAL1
ENSG00000264545	RP11-145E5.5	Uncharacterized protein [Source:UniProtKB/TrEMBL;Acc:F2Z2F3]	4.837	3.354	3.715	3.934	2.862	2.503	2.783	1.311	1.019	8.207	5.923	5.293	3.222	1.474	NA	NA	NA	NA	NA	NA	NA	NA	https://genome.ucsc.edu/cgi-bin/hgTracks?hgS_doOtherUser=submit&hgS_otherUserName=Caroline%20Friedel&hgS_otherUserSessionName=HSV%2D1_4sU_RNA&singleSearch=knownCanonical&position=RP11-145E5.5
ENSG00000104805	NUCB1	nucleobindin 1 [Source:HGNC Symbol;Acc:8043]	10.415	9.889	7.688	9.282	10.649	6.482	5.643	4.068	3.808	8.552	6.006	5.315	3.264	1.554	301.553	302.878	271.986	182.81	93.605	12.446	15	74	https://genome.ucsc.edu/cgi-bin/hgTracks?hgS_doOtherUser=submit&hgS_otherUserName=Caroline%20Friedel&hgS_otherUserSessionName=HSV%2D1_4sU_RNA&singleSearch=knownCanonical&position=NUCB1
ENSG00000104808	DHDH	dihydrodiol dehydrogenase (dimeric) [Source:HGNC Symbol;Acc:17887]	0	0	0.04	0.041	0.111	0.21	0.441	0.895	1.375	0	0.034	0.056	0.026	0.085	NA	NA	NA	NA	NA	NA	72	147	https://genome.ucsc.edu/cgi-bin/hgTracks?hgS_doOtherUser=submit&hgS_otherUserName=Caroline%20Friedel&hgS_otherUserSessionName=HSV%2D1_4sU_RNA&singleSearch=knownCanonical&position=DHDH
ENSG00000197965	MPZL1	myelin protein zero-like 1 [Source:HGNC Symbol;Acc:7226]	11.091	9.131	9.285	8.869	9.16	6.731	5.151	2.298	1.363	22.905	17.423	11.751	7.312	2.781	114.692	133.029	134.043	87.935	53.533	11.623	23	1	https://genome.ucsc.edu/cgi-bin/hgTracks?hgS_doOtherUser=submit&hgS_otherUserName=Caroline%20Friedel&hgS_otherUserSessionName=HSV%2D1_4sU_RNA&singleSearch=knownCanonical&position=MPZL1
ENSG00000173917	HOXB2	homeobox B2 [Source:HGNC Symbol;Acc:5113]	1.798	1.862	2.098	1.231	0.69	0.387	0.428	0.254	0.194	0.334	0.342	0.337	0.316	0.078	1.091	1.068	1.582	0.874	0.302	0.803	67	0	https://genome.ucsc.edu/cgi-bin/hgTracks?hgS_doOtherUser=submit&hgS_otherUserName=Caroline%20Friedel&hgS_otherUserSessionName=HSV%2D1_4sU_RNA&singleSearch=knownCanonical&position=HOXB2
ENSG00000091127	PUS7	pseudouridylate synthase 7 homolog (S. cerevisiae) [Source:HGNC Symbol;Acc:26033]	2.5	2.048	2.056	1.666	1.404	0.448	0.359	0.209	0.182	3.988	2.866	1.918	1.535	0.906	13.831	13.005	11.623	7.579	4.055	0.612	63	64	https://genome.ucsc.edu/cgi-bin/hgTracks?hgS_doOtherUser=submit&hgS_otherUserName=Caroline%20Friedel&hgS_otherUserSessionName=HSV%2D1_4sU_RNA&singleSearch=knownCanonical&position=PUS7
ENSG00000197956	S100A6	S100 calcium binding protein A6 [Source:HGNC Symbol;Acc:10496]	139.891	134.852	159.692	142.419	134.148	109.529	86.857	42.221	18.874	666.569	608.444	535.947	385.816	176.231	8011.25	7931.51	8047.25	6270.8	4381.1	1697.93	2	3	https://genome.ucsc.edu/cgi-bin/hgTracks?hgS_doOtherUser=submit&hgS_otherUserName=Caroline%20Friedel&hgS_otherUserSessionName=HSV%2D1_4sU_RNA&singleSearch=knownCanonical&position=S100A6
ENSG00000166507	NDST2	N-deacetylase/N-sulfotransferase (heparan glucosaminyl) 2 [Source:HGNC Symbol;Acc:7681]	2.454	1.797	2.939	2.684	2.637	2.535	2.048	1.97	1.277	1.026	0.559	0.484	0.48	0.249	1.393	2.108	1.015	1.743	0.49	0	NA	NA	https://genome.ucsc.edu/cgi-bin/hgTracks?hgS_doOtherUser=submit&hgS_otherUserName=Caroline%20Friedel&hgS_otherUserSessionName=HSV%2D1_4sU_RNA&singleSearch=knownCanonical&position=NDST2
ENSG00000091136	LAMB1	laminin, beta 1 [Source:HGNC Symbol;Acc:6486]	27.347	24.508	22.291	21.614	20.932	14.72	12.331	5.056	2.339	18.011	15.585	11.741	7.63	2.86	151.59	178.627	167.89	121.27	71.188	16.526	3	0	https://genome.ucsc.edu/cgi-bin/hgTracks?hgS_doOtherUser=submit&hgS_otherUserName=Caroline%20Friedel&hgS_otherUserSessionName=HSV%2D1_4sU_RNA&singleSearch=knownCanonical&position=LAMB1
ENSG00000104863	LIN7B	lin-7 homolog B (C. elegans) [Source:HGNC Symbol;Acc:17788]	0.69	0.751	1.056	0.877	0.583	0.347	0.328	0.4	0.41	0.621	0.649	0.609	0.429	0.187	7.033	6.983	9.376	2.251	1.554	0.46	77	158	https://genome.ucsc.edu/cgi-bin/hgTracks?hgS_doOtherUser=submit&hgS_otherUserName=Caroline%20Friedel&hgS_otherUserSessionName=HSV%2D1_4sU_RNA&singleSearch=knownCanonical&position=LIN7B
ENSG00000205707	LYRM5	LYR motif containing 5 [Source:HGNC Symbol;Acc:27052]	1.125	1.012	1.021	1.049	0.734	0.507	0.129	0.208	0.181	1.572	1.618	1.489	0.947	0.302	43.863	38.659	29.783	30.664	11.3	1.05	Unclear	5	https://genome.ucsc.edu/cgi-bin/hgTracks?hgS_doOtherUser=submit&hgS_otherUserName=Caroline%20Friedel&hgS_otherUserSessionName=HSV%2D1_4sU_RNA&singleSearch=knownCanonical&position=LYRM5
ENSG00000121879	PIK3CA	phosphatidylinositol-4,5-bisphosphate 3-kinase, catalytic subunit alpha [Source:HGNC Symbol;Acc:8975]	4.012	3.312	4	3.39	3.753	3.078	3.001	2.215	1.919	6.702	4.892	3.762	2.747	1.498	9.985	11.149	8.756	6.532	2.144	0.476	94	4	https://genome.ucsc.edu/cgi-bin/hgTracks?hgS_doOtherUser=submit&hgS_otherUserName=Caroline%20Friedel&hgS_otherUserSessionName=HSV%2D1_4sU_RNA&singleSearch=knownCanonical&position=PIK3CA
ENSG00000104856	RELB	v-rel avian reticuloendotheliosis viral oncogene homolog B [Source:HGNC Symbol;Acc:9956]	1.724	1.911	2.132	1.639	1.465	1.448	1.652	1.887	1.698	1.314	1.176	1.167	1.07	0.894	14.009	10.881	10.709	7.616	4.321	1.278	61	20	https://genome.ucsc.edu/cgi-bin/hgTracks?hgS_doOtherUser=submit&hgS_otherUserName=Caroline%20Friedel&hgS_otherUserSessionName=HSV%2D1_4sU_RNA&singleSearch=knownCanonical&position=RELB
ENSG00000132694	ARHGEF11	Rho guanine nucleotide exchange factor (GEF) 11 [Source:HGNC Symbol;Acc:14580]	4.759	3.478	3.255	4.519	4.985	4.073	3.106	2.644	2.022	4.035	1.815	1.693	1.046	0.458	7.435	4.889	4.422	2.516	0.953	0.122	9	3	https://genome.ucsc.edu/cgi-bin/hgTracks?hgS_doOtherUser=submit&hgS_otherUserName=Caroline%20Friedel&hgS_otherUserSessionName=HSV%2D1_4sU_RNA&singleSearch=knownCanonical&position=ARHGEF11
ENSG00000104859	CLASRP	CLK4-associating serine/arginine rich protein [Source:HGNC Symbol;Acc:17731]	2.639	2.572	3.544	4.333	4.615	3.519	4	4.218	3.988	0.52	0.459	0.466	0.449	0.404	12.129	11.469	10.965	6.597	3.859	1.037	10	22	https://genome.ucsc.edu/cgi-bin/hgTracks?hgS_doOtherUser=submit&hgS_otherUserName=Caroline%20Friedel&hgS_otherUserSessionName=HSV%2D1_4sU_RNA&singleSearch=knownCanonical&position=CLASRP
ENSG00000132680	KIAA0907	KIAA0907 [Source:HGNC Symbol;Acc:29145]	6.794	6.198	6.858	6.148	4.803	4.913	4.884	5.038	4.442	2.364	2.676	2.71	3.02	3.335	11.76	10.659	11.21	7.399	5.16	2.561	148	17	https://genome.ucsc.edu/cgi-bin/hgTracks?hgS_doOtherUser=submit&hgS_otherUserName=Caroline%20Friedel&hgS_otherUserSessionName=HSV%2D1_4sU_RNA&singleSearch=knownCanonical&position=KIAA0907
ENSG00000104852	SNRNP70	small nuclear ribonucleoprotein 70kDa (U1) [Source:HGNC Symbol;Acc:11150]	15.667	13.786	17.58	17.045	14.433	10.285	8.284	5.482	3.329	4.485	4.005	3.514	2.191	1.228	222.884	197.512	171.3	126.381	61.573	9.825	32	3	https://genome.ucsc.edu/cgi-bin/hgTracks?hgS_doOtherUser=submit&hgS_otherUserName=Caroline%20Friedel&hgS_otherUserSessionName=HSV%2D1_4sU_RNA&singleSearch=knownCanonical&position=SNRNP70
ENSG00000104853	CLPTM1	cleft lip and palate associated transmembrane protein 1 [Source:HGNC Symbol;Acc:2087]	6.162	5.865	5.902	6.893	8.638	7.599	7.862	4.787	3.745	2.763	2.299	2.667	2.599	1.367	154.061	173.618	174.36	120.961	70.173	18.393	NA	NA	https://genome.ucsc.edu/cgi-bin/hgTracks?hgS_doOtherUser=submit&hgS_otherUserName=Caroline%20Friedel&hgS_otherUserSessionName=HSV%2D1_4sU_RNA&singleSearch=knownCanonical&position=CLPTM1
ENSG00000129292	PHF20L1	PHD finger protein 20-like 1 [Source:HGNC Symbol;Acc:24280]	2.91	2.473	2.637	2.266	1.756	1.255	0.969	0.725	0.684	3.387	2.995	2.085	1.52	0.777	13.62	10.229	10.633	10.157	3.159	0.737	191	0	https://genome.ucsc.edu/cgi-bin/hgTracks?hgS_doOtherUser=submit&hgS_otherUserName=Caroline%20Friedel&hgS_otherUserSessionName=HSV%2D1_4sU_RNA&singleSearch=knownCanonical&position=PHF20L1
ENSG00000132688	NES	nestin [Source:HGNC Symbol;Acc:7756]	32.044	30.53	33.183	35.045	35.337	30.051	27.937	15.029	9.513	28.932	25.05	22.245	20.999	14.752	207.685	182.939	197.607	165.718	130.035	81.69	1	4	https://genome.ucsc.edu/cgi-bin/hgTracks?hgS_doOtherUser=submit&hgS_otherUserName=Caroline%20Friedel&hgS_otherUserSessionName=HSV%2D1_4sU_RNA&singleSearch=knownCanonical&position=NES
ENSG00000186104	CYP2R1	cytochrome P450, family 2, subfamily R, polypeptide 1 [Source:HGNC Symbol;Acc:20580]	1.722	1.785	2.207	1.356	0.901	0.533	0.37	0.191	0.076	1.244	0.97	0.523	0.279	0.172	NA	NA	NA	NA	NA	NA	NA	NA	https://genome.ucsc.edu/cgi-bin/hgTracks?hgS_doOtherUser=submit&hgS_otherUserName=Caroline%20Friedel&hgS_otherUserSessionName=HSV%2D1_4sU_RNA&singleSearch=knownCanonical&position=CYP2R1
ENSG00000197921	HES5	hes family bHLH transcription factor 5 [Source:HGNC Symbol;Acc:19764]	0.61	0.433	1.196	2.278	2.609	1.744	1.299	0.636	0.212	0.569	0.75	1.156	1.127	0.531	NA	NA	NA	NA	NA	NA	64	Unclear	https://genome.ucsc.edu/cgi-bin/hgTracks?hgS_doOtherUser=submit&hgS_otherUserName=Caroline%20Friedel&hgS_otherUserSessionName=HSV%2D1_4sU_RNA&singleSearch=knownCanonical&position=HES5
ENSG00000101596	SMCHD1	structural maintenance of chromosomes flexible hinge domain containing 1 [Source:HGNC Symbol;Acc:29090]	7.186	6.612	6.795	6.545	6.765	7.12	6.603	6.586	6.001	8.953	8.318	7.044	6.948	4.264	19.707	22.15	20.348	16.005	9.028	2.096	87	2	https://genome.ucsc.edu/cgi-bin/hgTracks?hgS_doOtherUser=submit&hgS_otherUserName=Caroline%20Friedel&hgS_otherUserSessionName=HSV%2D1_4sU_RNA&singleSearch=knownCanonical&position=SMCHD1
ENSG00000104835	SARS2	seryl-tRNA synthetase 2, mitochondrial [Source:HGNC Symbol;Acc:17697]	1.201	1.203	1.458	1.267	1.171	0.768	0.762	0.275	0.202	1.651	1.716	1.619	1.203	0.489	NA	NA	NA	NA	NA	NA	NA	NA	https://genome.ucsc.edu/cgi-bin/hgTracks?hgS_doOtherUser=submit&hgS_otherUserName=Caroline%20Friedel&hgS_otherUserSessionName=HSV%2D1_4sU_RNA&singleSearch=knownCanonical&position=SARS2
ENSG00000121864	ZNF639	zinc finger protein 639 [Source:HGNC Symbol;Acc:30950]	7.185	6.061	7.219	5.596	3.655	2.261	1.813	1.234	1.283	7.506	4.117	4.761	2.559	1.352	4.523	5.193	6.816	3.465	1.33	0	68	34	https://genome.ucsc.edu/cgi-bin/hgTracks?hgS_doOtherUser=submit&hgS_otherUserName=Caroline%20Friedel&hgS_otherUserSessionName=HSV%2D1_4sU_RNA&singleSearch=knownCanonical&position=ZNF639
ENSG00000104825	NFKBIB	nuclear factor of kappa light polypeptide gene enhancer in B-cells inhibitor, beta [Source:HGNC Symbol;Acc:7798]	2.436	2.332	2.627	2.209	2.432	2.605	2.556	2.185	2.101	1.64	1.417	1.465	1.234	0.788	27.663	24.052	21.082	19.453	12.354	3.183	25	3	https://genome.ucsc.edu/cgi-bin/hgTracks?hgS_doOtherUser=submit&hgS_otherUserName=Caroline%20Friedel&hgS_otherUserSessionName=HSV%2D1_4sU_RNA&singleSearch=knownCanonical&position=NFKBIB
ENSG00000104824	HNRNPL	heterogeneous nuclear ribonucleoprotein L [Source:HGNC Symbol;Acc:5045]	15.798	16.105	16.257	15.475	12.507	9.908	9.223	5.051	2.76	13.63	12.259	10.093	7.557	3.116	NA	NA	NA	NA	NA	NA	NA	NA	https://genome.ucsc.edu/cgi-bin/hgTracks?hgS_doOtherUser=submit&hgS_otherUserName=Caroline%20Friedel&hgS_otherUserSessionName=HSV%2D1_4sU_RNA&singleSearch=knownCanonical&position=HNRNPL
ENSG00000104823	ECH1	enoyl CoA hydratase 1, peroxisomal [Source:HGNC Symbol;Acc:3149]	2.071	2.111	1.93	2.529	2.88	2.763	4.077	2.773	3.018	1.378	1.355	1.404	1.169	0.72	NA	NA	NA	NA	NA	NA	NA	NA	https://genome.ucsc.edu/cgi-bin/hgTracks?hgS_doOtherUser=submit&hgS_otherUserName=Caroline%20Friedel&hgS_otherUserSessionName=HSV%2D1_4sU_RNA&singleSearch=knownCanonical&position=ECH1
ENSG00000101751	POLI	polymerase (DNA directed) iota [Source:HGNC Symbol;Acc:9182]	1.417	1.142	1.26	1.084	0.863	0.582	0.38	0.205	0.171	1.148	1.414	1.066	1.034	0.669	4.018	4.08	4.104	2.792	1.559	0.811	40	10	https://genome.ucsc.edu/cgi-bin/hgTracks?hgS_doOtherUser=submit&hgS_otherUserName=Caroline%20Friedel&hgS_otherUserSessionName=HSV%2D1_4sU_RNA&singleSearch=knownCanonical&position=POLI
ENSG00000101752	MIB1	mindbomb E3 ubiquitin protein ligase 1 [Source:HGNC Symbol;Acc:21086]	7.372	6.219	6.323	6.448	4.95	3.731	3.341	2.334	1.845	19.714	18.292	14.779	12.3	7.203	20.354	22.135	17.667	13.131	7.029	2.946	40	20	https://genome.ucsc.edu/cgi-bin/hgTracks?hgS_doOtherUser=submit&hgS_otherUserName=Caroline%20Friedel&hgS_otherUserSessionName=HSV%2D1_4sU_RNA&singleSearch=knownCanonical&position=MIB1
ENSG00000101745	ANKRD12	ankyrin repeat domain 12 [Source:HGNC Symbol;Acc:29135]	6.105	6.047	7.199	6.432	5.909	5.87	6.118	5.664	4.505	3.626	4.412	4.311	4.399	4.239	5.498	5.718	6.424	3.039	0.917	0.194	NA	NA	https://genome.ucsc.edu/cgi-bin/hgTracks?hgS_doOtherUser=submit&hgS_otherUserName=Caroline%20Friedel&hgS_otherUserSessionName=HSV%2D1_4sU_RNA&singleSearch=knownCanonical&position=ANKRD12
ENSG00000183023	SLC8A1	solute carrier family 8 (sodium/calcium exchanger), member 1 [Source:HGNC Symbol;Acc:11068]	3.725	3.188	2.665	2.735	2.551	2.073	1.864	1.731	1.377	8.786	7.717	6.678	6.689	5.965	27.275	30.487	27.496	19.351	11.237	2.301	113	1	https://genome.ucsc.edu/cgi-bin/hgTracks?hgS_doOtherUser=submit&hgS_otherUserName=Caroline%20Friedel&hgS_otherUserSessionName=HSV%2D1_4sU_RNA&singleSearch=knownCanonical&position=SLC8A1
ENSG00000101782	RIOK3	RIO kinase 3 [Source:HGNC Symbol;Acc:11451]	6.616	7.024	7.965	9.341	11.748	10.078	10.098	7.833	6.722	11.911	12.248	11.743	11.291	6.284	40.305	50.944	44.145	38.159	24.318	7.439	15	0	https://genome.ucsc.edu/cgi-bin/hgTracks?hgS_doOtherUser=submit&hgS_otherUserName=Caroline%20Friedel&hgS_otherUserSessionName=HSV%2D1_4sU_RNA&singleSearch=knownCanonical&position=RIOK3
ENSG00000101773	RBBP8	retinoblastoma binding protein 8 [Source:HGNC Symbol;Acc:9891]	3.879	2.638	3.163	2.445	2.815	2.481	2.343	1.652	1.427	5.979	3.678	2.927	2.232	1.617	9.608	10.04	8.377	5.67	2.269	0	48	1	https://genome.ucsc.edu/cgi-bin/hgTracks?hgS_doOtherUser=submit&hgS_otherUserName=Caroline%20Friedel&hgS_otherUserSessionName=HSV%2D1_4sU_RNA&singleSearch=knownCanonical&position=RBBP8
ENSG00000197894	ADH5	alcohol dehydrogenase 5 (class III), chi polypeptide [Source:HGNC Symbol;Acc:253]	9.863	9.028	11.193	8.302	7.345	5.525	4.05	2.232	1.063	26.24	23.137	20.137	14.504	5.894	269.031	278.489	267.543	222.798	128.879	33.27	Unclear	3	https://genome.ucsc.edu/cgi-bin/hgTracks?hgS_doOtherUser=submit&hgS_otherUserName=Caroline%20Friedel&hgS_otherUserSessionName=HSV%2D1_4sU_RNA&singleSearch=knownCanonical&position=ADH5
ENSG00000105993	DNAJB6	DnaJ (Hsp40) homolog, subfamily B, member 6 [Source:HGNC Symbol;Acc:14888]	4.667	4.908	4.503	5.031	5.978	5.436	5.123	4.211	3.284	6.364	5.182	4.766	3.503	1.909	253.483	260.512	249.327	181.48	95.175	24.298	17	4	https://genome.ucsc.edu/cgi-bin/hgTracks?hgS_doOtherUser=submit&hgS_otherUserName=Caroline%20Friedel&hgS_otherUserSessionName=HSV%2D1_4sU_RNA&singleSearch=knownCanonical&position=DNAJB6
ENSG00000105991	HOXA1	homeobox A1 [Source:HGNC Symbol;Acc:5099]	0.882	1.008	0.852	0.89	0.913	0.908	0.974	0.976	0.916	0.141	0.197	0.192	0.194	0.186	NA	NA	NA	NA	NA	NA	59	32	https://genome.ucsc.edu/cgi-bin/hgTracks?hgS_doOtherUser=submit&hgS_otherUserName=Caroline%20Friedel&hgS_otherUserSessionName=HSV%2D1_4sU_RNA&singleSearch=knownCanonical&position=HOXA1
ENSG00000105997	HOXA3	homeobox A3 [Source:HGNC Symbol;Acc:5104]	0.413	0.462	0.873	1.259	1.351	2.178	2.256	2.021	1.597	0.071	0.115	0.222	0.279	0.197	NA	NA	NA	NA	NA	NA	NA	NA	https://genome.ucsc.edu/cgi-bin/hgTracks?hgS_doOtherUser=submit&hgS_otherUserName=Caroline%20Friedel&hgS_otherUserSessionName=HSV%2D1_4sU_RNA&singleSearch=knownCanonical&position=HOXA3
ENSG00000146856	AGBL3	ATP/GTP binding protein-like 3 [Source:HGNC Symbol;Acc:27981]	0.062	0.072	0.082	0.106	0.216	0.603	0.968	1.791	2.286	0.049	0.045	0.113	0.351	0.62	NA	NA	NA	NA	NA	NA	NA	NA	https://genome.ucsc.edu/cgi-bin/hgTracks?hgS_doOtherUser=submit&hgS_otherUserName=Caroline%20Friedel&hgS_otherUserSessionName=HSV%2D1_4sU_RNA&singleSearch=knownCanonical&position=AGBL3
ENSG00000146858	ZC3HAV1L	zinc finger CCCH-type, antiviral 1-like [Source:HGNC Symbol;Acc:22423]	4.668	4.158	4.387	3.047	1.838	1.696	1.331	1.324	0.833	3.112	2.428	1.876	1.469	0.757	NA	NA	NA	NA	NA	NA	Unclear	132	https://genome.ucsc.edu/cgi-bin/hgTracks?hgS_doOtherUser=submit&hgS_otherUserName=Caroline%20Friedel&hgS_otherUserSessionName=HSV%2D1_4sU_RNA&singleSearch=knownCanonical&position=ZC3HAV1L
ENSG00000146859	TMEM140	transmembrane protein 140 [Source:HGNC Symbol;Acc:21870]	0	0.038	0.044	0.14	0.132	0.083	0.032	0.608	2.006	0.023	0.041	0.062	0.096	0.242	NA	NA	NA	NA	NA	NA	NA	NA	https://genome.ucsc.edu/cgi-bin/hgTracks?hgS_doOtherUser=submit&hgS_otherUserName=Caroline%20Friedel&hgS_otherUserSessionName=HSV%2D1_4sU_RNA&singleSearch=knownCanonical&position=TMEM140
ENSG00000146842	TMEM209	transmembrane protein 209 [Source:HGNC Symbol;Acc:21898]	2.767	2.331	2.06	2.052	2.13	1.333	1.325	0.799	0.435	3.87	3.014	2.292	1.233	0.462	27.341	30.275	31.166	21.664	7.028	0.329	162	15	https://genome.ucsc.edu/cgi-bin/hgTracks?hgS_doOtherUser=submit&hgS_otherUserName=Caroline%20Friedel&hgS_otherUserSessionName=HSV%2D1_4sU_RNA&singleSearch=knownCanonical&position=TMEM209
ENSG00000105971	CAV2	caveolin 2 [Source:HGNC Symbol;Acc:1528]	16.877	13.688	12.797	9.389	7.284	4.655	3.316	1.419	0.721	18.636	18.406	14.118	8.498	2.556	207.244	192.743	223.002	152.638	83.874	25.144	Unclear	5	https://genome.ucsc.edu/cgi-bin/hgTracks?hgS_doOtherUser=submit&hgS_otherUserName=Caroline%20Friedel&hgS_otherUserSessionName=HSV%2D1_4sU_RNA&singleSearch=knownCanonical&position=CAV2
ENSG00000104774	MAN2B1	mannosidase, alpha, class 2B, member 1 [Source:HGNC Symbol;Acc:6826]	4.522	4.439	4.481	5.428	6.365	5.376	5.36	3.034	2.595	1.173	1.266	1.274	1.102	0.814	58.865	62.497	59.252	41.892	33.06	13.089	NA	NA	https://genome.ucsc.edu/cgi-bin/hgTracks?hgS_doOtherUser=submit&hgS_otherUserName=Caroline%20Friedel&hgS_otherUserSessionName=HSV%2D1_4sU_RNA&singleSearch=knownCanonical&position=MAN2B1
ENSG00000146833	TRIM4	tripartite motif containing 4 [Source:HGNC Symbol;Acc:16275]	4.243	3.491	4.363	3.479	2.507	1.48	1.403	0.785	0.517	3.032	2.959	2.514	2.268	1.117	22.441	23.532	23.27	23.725	10.491	5.169	NA	NA	https://genome.ucsc.edu/cgi-bin/hgTracks?hgS_doOtherUser=submit&hgS_otherUserName=Caroline%20Friedel&hgS_otherUserSessionName=HSV%2D1_4sU_RNA&singleSearch=knownCanonical&position=TRIM4
ENSG00000146834	MEPCE	methylphosphate capping enzyme [Source:HGNC Symbol;Acc:20247]	14.592	13.664	16.905	13.799	14.104	13.964	12.658	8.731	5.33	5.632	4.496	6.736	6.302	2.921	31.052	22.514	31.561	30.736	12.026	2.207	NA	NA	https://genome.ucsc.edu/cgi-bin/hgTracks?hgS_doOtherUser=submit&hgS_otherUserName=Caroline%20Friedel&hgS_otherUserSessionName=HSV%2D1_4sU_RNA&singleSearch=knownCanonical&position=MEPCE
ENSG00000105976	MET	met proto-oncogene [Source:HGNC Symbol;Acc:7029]	22.015	18.632	16.319	11.013	9.019	4.99	3.99	1.792	1.581	31.995	18.05	11.404	5.506	2.188	82.716	82.027	70.753	41.453	15.318	1.006	53	1	https://genome.ucsc.edu/cgi-bin/hgTracks?hgS_doOtherUser=submit&hgS_otherUserName=Caroline%20Friedel&hgS_otherUserSessionName=HSV%2D1_4sU_RNA&singleSearch=knownCanonical&position=MET
ENSG00000105974	CAV1	caveolin 1, caveolae protein, 22kDa [Source:HGNC Symbol;Acc:1527]	133.319	115.847	98.972	89.514	76.262	44.901	34.17	17.018	8.58	186.595	141.924	111.087	58.974	24.971	2749	2727.7	2357.68	1843.7	958.655	342.092	3	1	https://genome.ucsc.edu/cgi-bin/hgTracks?hgS_doOtherUser=submit&hgS_otherUserName=Caroline%20Friedel&hgS_otherUserSessionName=HSV%2D1_4sU_RNA&singleSearch=knownCanonical&position=CAV1
ENSG00000146830	GIGYF1	GRB10 interacting GYF protein 1 [Source:HGNC Symbol;Acc:9126]	5.948	3.683	6.261	5.353	3.635	2.454	1.954	1.282	0.7	1.734	1.441	1.328	0.814	0.31	8.763	8.268	7.07	4.249	1.483	0.092	17	Unclear	https://genome.ucsc.edu/cgi-bin/hgTracks?hgS_doOtherUser=submit&hgS_otherUserName=Caroline%20Friedel&hgS_otherUserSessionName=HSV%2D1_4sU_RNA&singleSearch=knownCanonical&position=GIGYF1
ENSG00000105983	LMBR1	limb development membrane protein 1 [Source:HGNC Symbol;Acc:13243]	1.934	1.544	1.313	1.494	1.976	1.688	1.486	1.035	0.839	3.131	2.296	1.921	1.413	0.869	8.979	7.001	9.555	5.715	2.326	0.736	176	1	https://genome.ucsc.edu/cgi-bin/hgTracks?hgS_doOtherUser=submit&hgS_otherUserName=Caroline%20Friedel&hgS_otherUserSessionName=HSV%2D1_4sU_RNA&singleSearch=knownCanonical&position=LMBR1
ENSG00000105989	WNT2	wingless-type MMTV integration site family member 2 [Source:HGNC Symbol;Acc:12780]	1.977	1.838	2.339	2.192	2.427	1.253	0.79	0.354	0.208	4.181	3.512	3.087	1.389	0.488	7.635	4.965	8.686	3.861	2.17	0	Unclear	Unclear	https://genome.ucsc.edu/cgi-bin/hgTracks?hgS_doOtherUser=submit&hgS_otherUserName=Caroline%20Friedel&hgS_otherUserSessionName=HSV%2D1_4sU_RNA&singleSearch=knownCanonical&position=WNT2
ENSG00000221838	AP4M1	adaptor-related protein complex 4, mu 1 subunit [Source:HGNC Symbol;Acc:574]	1.354	1.071	1.092	1.252	1.157	0.722	0.935	0.881	0.684	1.85	1.705	1.502	1.292	0.934	19.708	15.656	21.266	16.523	9.383	3.219	98	268	https://genome.ucsc.edu/cgi-bin/hgTracks?hgS_doOtherUser=submit&hgS_otherUserName=Caroline%20Friedel&hgS_otherUserSessionName=HSV%2D1_4sU_RNA&singleSearch=knownCanonical&position=AP4M1
ENSG00000146828	SLC12A9	solute carrier family 12, member 9 [Source:HGNC Symbol;Acc:17435]	1.214	1.132	1.524	2.308	1.822	1.573	1.196	0.458	0.337	0.772	0.669	0.826	0.866	0.514	14.763	15.196	18.167	12.877	9.482	5.086	NA	NA	https://genome.ucsc.edu/cgi-bin/hgTracks?hgS_doOtherUser=submit&hgS_otherUserName=Caroline%20Friedel&hgS_otherUserSessionName=HSV%2D1_4sU_RNA&singleSearch=knownCanonical&position=SLC12A9
ENSG00000146826	C7orf43	chromosome 7 open reading frame 43 [Source:HGNC Symbol;Acc:25604]	4.746	3.124	4.507	4.215	2.691	2.132	1.989	1.106	0.509	1.337	1.432	1.427	1.26	0.649	7.934	8.074	7.864	6.352	4.961	1.921	NA	NA	https://genome.ucsc.edu/cgi-bin/hgTracks?hgS_doOtherUser=submit&hgS_otherUserName=Caroline%20Friedel&hgS_otherUserSessionName=HSV%2D1_4sU_RNA&singleSearch=knownCanonical&position=C7orf43
ENSG00000179921	GPBAR1	G protein-coupled bile acid receptor 1 [Source:HGNC Symbol;Acc:19680]	0.072	0.199	0.124	0.441	1.599	1.868	2.47	2.099	1.781	0.03	0.027	0.114	0.256	0.211	NA	NA	NA	NA	NA	NA	12	140	https://genome.ucsc.edu/cgi-bin/hgTracks?hgS_doOtherUser=submit&hgS_otherUserName=Caroline%20Friedel&hgS_otherUserSessionName=HSV%2D1_4sU_RNA&singleSearch=knownCanonical&position=GPBAR1
ENSG00000170322	NFRKB	nuclear factor related to kappaB binding protein [Source:HGNC Symbol;Acc:7802]	2.231	1.889	2.071	2.985	3.056	1.946	1.762	1.402	1.072	1.481	1.139	1.2	0.819	0.395	6.1	6.38	6.023	5.175	2.088	0.398	Unclear	11	https://genome.ucsc.edu/cgi-bin/hgTracks?hgS_doOtherUser=submit&hgS_otherUserName=Caroline%20Friedel&hgS_otherUserSessionName=HSV%2D1_4sU_RNA&singleSearch=knownCanonical&position=NFRKB
ENSG00000273365	RP11-466F5.10		0.076	0.054	0.138	0.1	0.085	0.799	1.389	1.337	0.898	0.073	0.02	0.031	0.092	0.123	NA	NA	NA	NA	NA	NA	43	95	https://genome.ucsc.edu/cgi-bin/hgTracks?hgS_doOtherUser=submit&hgS_otherUserName=Caroline%20Friedel&hgS_otherUserSessionName=HSV%2D1_4sU_RNA&singleSearch=knownCanonical&position=RP11-466F5.10
ENSG00000215067	AC027763.2	Uncharacterized protein [Source:UniProtKB/TrEMBL;Acc:A8MUH5]	0.764	0.781	1.025	1.382	1.563	1.576	1.473	1.537	1.722	0.289	0.238	0.331	0.29	0.375	NA	NA	NA	NA	NA	NA	NA	NA	https://genome.ucsc.edu/cgi-bin/hgTracks?hgS_doOtherUser=submit&hgS_otherUserName=Caroline%20Friedel&hgS_otherUserSessionName=HSV%2D1_4sU_RNA&singleSearch=knownCanonical&position=AC027763.2
ENSG00000170236	USP50	ubiquitin specific peptidase 50 [Source:HGNC Symbol;Acc:20079]	0.213	0.152	0.09	0.137	0.479	0.75	0.883	1.301	1.487	0.056	0.047	0.098	0.323	0.328	NA	NA	NA	NA	NA	NA	49	73	https://genome.ucsc.edu/cgi-bin/hgTracks?hgS_doOtherUser=submit&hgS_otherUserName=Caroline%20Friedel&hgS_otherUserSessionName=HSV%2D1_4sU_RNA&singleSearch=knownCanonical&position=USP50
ENSG00000170325	PRDM10	PR domain containing 10 [Source:HGNC Symbol;Acc:13995]	1.809	1.513	1.922	1.704	1.221	1.118	0.906	0.785	0.563	0.976	0.915	1.24	0.783	0.392	2.718	2.106	3.145	2.508	0.603	0.081	31	3	https://genome.ucsc.edu/cgi-bin/hgTracks?hgS_doOtherUser=submit&hgS_otherUserName=Caroline%20Friedel&hgS_otherUserSessionName=HSV%2D1_4sU_RNA&singleSearch=knownCanonical&position=PRDM10
ENSG00000111799	COL12A1	collagen, type XII, alpha 1 [Source:HGNC Symbol;Acc:2188]	86.926	70.42	54.221	47.819	45.393	27.849	20.596	8.549	4.988	42.943	30.266	19.072	12.29	5.031	181.048	184.039	163.856	109.512	56.314	10.401	28	14	https://genome.ucsc.edu/cgi-bin/hgTracks?hgS_doOtherUser=submit&hgS_otherUserName=Caroline%20Friedel&hgS_otherUserSessionName=HSV%2D1_4sU_RNA&singleSearch=knownCanonical&position=COL12A1
ENSG00000184602	SNN	stannin [Source:HGNC Symbol;Acc:11149]	3.435	3.185	4.757	3.182	2.193	1.367	1.193	0.602	0.491	1.359	1.069	1.304	0.893	0.47	6.11	1.736	5.91	1.753	0	0	21	0	https://genome.ucsc.edu/cgi-bin/hgTracks?hgS_doOtherUser=submit&hgS_otherUserName=Caroline%20Friedel&hgS_otherUserSessionName=HSV%2D1_4sU_RNA&singleSearch=knownCanonical&position=SNN
ENSG00000103591	AAGAB	alpha- and gamma-adaptin binding protein [Source:HGNC Symbol;Acc:25662]	4.548	4.593	4.268	3.989	3.381	2.319	1.747	0.933	0.92	10.636	8.772	7.081	5.233	2.768	57.296	56.202	59.084	44.676	26.942	10.43	78	1	https://genome.ucsc.edu/cgi-bin/hgTracks?hgS_doOtherUser=submit&hgS_otherUserName=Caroline%20Friedel&hgS_otherUserSessionName=HSV%2D1_4sU_RNA&singleSearch=knownCanonical&position=AAGAB
ENSG00000204524	ZNF805	zinc finger protein 805 [Source:HGNC Symbol;Acc:23272]	8.034	7.291	8.793	5.924	4.731	3.115	1.884	1.714	1.139	6.942	6.667	5	2.959	1.232	12.726	10.456	14.278	8.064	4.862	0.667	Unclear	2	https://genome.ucsc.edu/cgi-bin/hgTracks?hgS_doOtherUser=submit&hgS_otherUserName=Caroline%20Friedel&hgS_otherUserSessionName=HSV%2D1_4sU_RNA&singleSearch=knownCanonical&position=ZNF805
ENSG00000204514	ZNF814	zinc finger protein 814 [Source:HGNC Symbol;Acc:33258]	0.736	0.791	0.758	0.874	0.983	1.182	1.294	1.558	1.717	0.414	0.534	0.551	0.549	0.446	1.817	2.671	3.49	0.866	0.689	0.277	NA	NA	https://genome.ucsc.edu/cgi-bin/hgTracks?hgS_doOtherUser=submit&hgS_otherUserName=Caroline%20Friedel&hgS_otherUserSessionName=HSV%2D1_4sU_RNA&singleSearch=knownCanonical&position=ZNF814
ENSG00000204519	ZNF551	zinc finger protein 551 [Source:HGNC Symbol;Acc:25108]	5.839	6.047	5.562	4.345	2.967	2.417	1.835	1.815	1.271	1.858	2.757	2.548	1.371	0.623	2.934	2.753	4.873	2.467	0.345	0.27	NA	NA	https://genome.ucsc.edu/cgi-bin/hgTracks?hgS_doOtherUser=submit&hgS_otherUserName=Caroline%20Friedel&hgS_otherUserSessionName=HSV%2D1_4sU_RNA&singleSearch=knownCanonical&position=ZNF551
ENSG00000041988	THAP3	THAP domain containing, apoptosis associated protein 3 [Source:HGNC Symbol;Acc:20855]	1.557	1.574	1.953	2.068	1.592	1.522	1.456	1.155	0.804	1.099	0.887	1.007	1.013	0.475	16.444	16.89	13.315	14.375	6.241	1.013	49	107	https://genome.ucsc.edu/cgi-bin/hgTracks?hgS_doOtherUser=submit&hgS_otherUserName=Caroline%20Friedel&hgS_otherUserSessionName=HSV%2D1_4sU_RNA&singleSearch=knownCanonical&position=THAP3
ENSG00000221990	C5orf55	chromosome 5 open reading frame 55 [Source:HGNC Symbol;Acc:25175]	2.062	1.751	1.325	1.237	0.87	0.974	0.601	0.369	0.139	0.584	0.617	0.772	0.465	0.127	2.882	3.77	2.292	1.02	0.598	0	Unclear	32	https://genome.ucsc.edu/cgi-bin/hgTracks?hgS_doOtherUser=submit&hgS_otherUserName=Caroline%20Friedel&hgS_otherUserSessionName=HSV%2D1_4sU_RNA&singleSearch=knownCanonical&position=C5orf55
ENSG00000174791	RIN1	Ras and Rab interactor 1 [Source:HGNC Symbol;Acc:18749]	3.344	2.608	3.787	3.54	3.312	2.277	2.404	1.671	1.162	1.751	1.684	2.068	1.563	0.789	25.427	22.28	18.778	15.803	5.74	0.775	104	36	https://genome.ucsc.edu/cgi-bin/hgTracks?hgS_doOtherUser=submit&hgS_otherUserName=Caroline%20Friedel&hgS_otherUserSessionName=HSV%2D1_4sU_RNA&singleSearch=knownCanonical&position=RIN1
ENSG00000169184	MN1	meningioma (disrupted in balanced translocation) 1 [Source:HGNC Symbol;Acc:7180]	2.576	2.131	3.02	3.231	1.941	1.208	1.429	1.108	0.826	0.266	0.296	0.228	0.258	0.119	1.746	1.964	1.497	1.816	1.543	0	17	105	https://genome.ucsc.edu/cgi-bin/hgTracks?hgS_doOtherUser=submit&hgS_otherUserName=Caroline%20Friedel&hgS_otherUserSessionName=HSV%2D1_4sU_RNA&singleSearch=knownCanonical&position=MN1
ENSG00000170270	C14orf142	chromosome 14 open reading frame 142 [Source:HGNC Symbol;Acc:20356]	2.159	1.318	2.147	1.365	1.395	1.06	0.729	0.666	0.47	3.911	4.097	3.052	1.867	0.749	26.22	24.408	33.558	26.253	13.175	3.722	Unclear	69	https://genome.ucsc.edu/cgi-bin/hgTracks?hgS_doOtherUser=submit&hgS_otherUserName=Caroline%20Friedel&hgS_otherUserSessionName=HSV%2D1_4sU_RNA&singleSearch=knownCanonical&position=C14orf142
ENSG00000236983	LINC00614	long intergenic non-protein coding RNA 614 [Source:HGNC Symbol;Acc:30165]	0.032	0	0	0	0	0.05	0.532	0.827	1.436	0	0	0	0.015	0.09	NA	NA	NA	NA	NA	NA	198	139	https://genome.ucsc.edu/cgi-bin/hgTracks?hgS_doOtherUser=submit&hgS_otherUserName=Caroline%20Friedel&hgS_otherUserSessionName=HSV%2D1_4sU_RNA&singleSearch=knownCanonical&position=LINC00614
ENSG00000215041	NEURL4	neuralized E3 ubiquitin protein ligase 4 [Source:HGNC Symbol;Acc:34410]	2.854	1.965	2.879	4.002	4.467	4.353	3.827	2.647	2.275	0.895	0.99	0.969	0.783	0.679	3.471	4.304	3.234	2.629	1.971	1.055	NA	NA	https://genome.ucsc.edu/cgi-bin/hgTracks?hgS_doOtherUser=submit&hgS_otherUserName=Caroline%20Friedel&hgS_otherUserSessionName=HSV%2D1_4sU_RNA&singleSearch=knownCanonical&position=NEURL4
ENSG00000009844	VTA1	vesicle (multivesicular body) trafficking 1 [Source:HGNC Symbol;Acc:20954]	4.812	4.474	4.767	3.847	4.066	3.291	2.407	1.864	1.442	8.063	7.54	7.215	4.186	1.613	120.521	133.742	133.94	110.181	65.522	11.601	62	0	https://genome.ucsc.edu/cgi-bin/hgTracks?hgS_doOtherUser=submit&hgS_otherUserName=Caroline%20Friedel&hgS_otherUserSessionName=HSV%2D1_4sU_RNA&singleSearch=knownCanonical&position=VTA1
ENSG00000138867	GUCD1	guanylyl cyclase domain containing 1 [Source:HGNC Symbol;Acc:14237]	9.13	8.711	8.451	6.514	5.471	3.982	3.895	2.248	1.26	12.109	7.608	6.211	4.887	2.103	15.185	11.454	15.445	10.364	9.213	2.921	66	6	https://genome.ucsc.edu/cgi-bin/hgTracks?hgS_doOtherUser=submit&hgS_otherUserName=Caroline%20Friedel&hgS_otherUserSessionName=HSV%2D1_4sU_RNA&singleSearch=knownCanonical&position=GUCD1
ENSG00000013364	MVP	major vault protein [Source:HGNC Symbol;Acc:7531]	10.001	8.616	9.383	9.677	9.619	7.046	5.744	2.764	1.955	20.122	15.582	13.311	7.635	2.777	280.557	263.659	220.912	177.76	96.868	17.421	NA	NA	https://genome.ucsc.edu/cgi-bin/hgTracks?hgS_doOtherUser=submit&hgS_otherUserName=Caroline%20Friedel&hgS_otherUserSessionName=HSV%2D1_4sU_RNA&singleSearch=knownCanonical&position=MVP
[truncated: 11,057 more rows]
