# Supplementary material for: Widespread disruption of host transcription termination in HSV-1 infection
Source: Nat Commun. 2015 May 20;6:7126. doi: 10.1038/ncomms8126 (PMC4441252; doi:10.1038/ncomms8126)
Supplement: Supplementary Data 2 — Expression values of viral genes in 4sU-RNA, total RNA and ribosome profiling (RP). [file ncomms8126-s3.xlsx]

## Sheet: Supplementary Data 2
Supplementary Data 2: Expression values of viral genes in 4sU-RNA, total RNA and ribosome profiling (RP). Transcriptional activity, total RNA epxression and translational activity were calculated using the RPKM (= reads per kilobase per million mapped reads ) model. NA indicates that no translated ORF was identified.
Gene ID	Gene name	mock 4sU-RNA	0-1h p.i. 4sU-RNA	1-2h p.i. 4sU-RNA	2-3h p.i. 4sU-RNA	3-4h p.i. 4sU-RNA	4-5h p.i. 4sU-RNA	5-6h p.i. 4sU-RNA	6-7h p.i. 4sU-RNA	7-8h p.i. 4sU-RNA	mock total RNA	2h p.i. total RNA	4h p.i. total RNA	6h p.i. total RNA	8h p.i. total RNA	mock RP	1h p.i. RP	2h p.i. RP	4h p.i. RP	6h p.i. RP	8h p.i. RP
GI:353260860	UL15	0.33	0.611	139.019	381.432	478.173	600.206	740.972	807.605	576.045	0.288	13.141	51.838	74.759	107.931	0.274	0.206	54.847	691.8	842.498	623.646
GI:353260861	UL16	0.653	1.032	98.528	507.768	1256.62	2005.78	2470.67	2548.07	2016.87	0.898	4.657	41.869	96.852	163.769	NA	NA	NA	NA	NA	NA
GI:353260862	UL17	0.337	0.624	75.589	277.236	533.302	767.9	1022.08	1152.81	916.602	0.289	6.723	39.579	73.654	133.381	NA	NA	NA	NA	NA	NA
GI:353260863	UL18	3.831	7.633	544.649	2475.28	6609.97	12835.7	17559.8	18060.3	16434.6	7.335	11.688	118.168	411.421	807.987	0.132	1.774	152.917	2461.38	7360.35	14065.2
GI:353260869	UL24	0.331	0.703	49.475	218.439	701.311	1137.11	1392.88	1380.33	975.826	0.54	4.901	61.698	132.035	172.305	0.35	0	78.609	1672.75	3585.2	4252.78
GI:353260868	UL23	2.113	5.757	1278.42	4266.3	5230.88	4360.22	3849.1	2450.02	915.799	1.044	75.961	372.07	405.668	264.389	0.711	6.582	1171.82	17705.7	20785.8	10755.7
GI:353260865	UL20	0.717	0.485	71.683	323.62	462.934	642.03	840.94	990.801	791.366	0.317	12.817	72.897	163.227	297.415	NA	NA	NA	NA	NA	NA
GI:353260864	UL19	2.328	3.78	401.516	1660.67	4655.17	8278.6	11136.1	11604.2	8870.79	3.486	19.158	213.404	578.203	827.168	0.227	1.866	182.709	3898.36	13004.7	21633.7
GI:353260867	UL22	1.063	1.986	177.158	781.272	2063.41	3086.41	3687.61	3535.76	2357.03	1.386	12.702	164.679	342.173	413.11	0.178	0.089	46.852	1315	4881.53	7840.09
GI:353260866	UL21	0.6	0.589	43.135	213.937	513.147	1028.09	1461.66	1977	1890.16	0.619	6.592	49.965	120.199	298.142	0.982	0.528	13.658	733.685	2275.8	4528.4
GI:353260851	UL6	0.527	0.814	113.189	291.159	633.876	933.182	1282.38	1641.2	1976.06	0.699	15.975	101.094	225.996	550.772	0	0.437	40.696	577.807	1346.07	1816.89
GI:353260852	UL7	0.601	1.228	206.504	646.555	1562.36	2415.47	2986.41	3221.31	3138.54	1.147	19.427	124.785	290.963	576.331	0	0.752	49.239	864.974	2029.72	3185.8
GI:353260850	UL5	0.885	2.561	456.351	1195.93	1258.94	1205.34	1440.15	1337.81	621.746	0.516	21.753	79.288	120.223	162.146	NA	NA	NA	NA	NA	NA
GI:353260859	UL14	0.466	1.651	242.527	668.711	1451.16	1594.94	1651.45	1674.56	1117.27	0.884	7.815	51.983	67.942	76.267	NA	NA	NA	NA	NA	NA
GI:353260858	UL13	0.778	3.745	392.748	1162.41	2380.62	2746.86	3063.26	2910.92	1964.51	0.776	5.703	41.269	58.471	68.405	NA	NA	NA	NA	NA	NA
GI:353260857	UL12	1.546	4.912	576.941	2248.25	5007.94	5983.82	6266.1	5138.28	2960.64	1.375	9.987	143.879	241.514	209.811	0.566	2.508	397.015	8565.18	17139.5	17433.4
GI:353260856	UL11	1.504	3.672	496.778	1973.74	4990.44	6286.99	6734.36	5621.06	3097.35	1.55	5.42	101.042	182.155	185.807	NA	NA	NA	NA	NA	NA
GI:353260855	UL10	1.148	1.324	72.752	305.586	1281.25	3152.01	4368.48	5510.66	4270.09	1.772	9.589	84.726	263.735	488.11	0.102	0.766	44.036	1905.28	10452.2	21758.8
GI:353260854	UL9	0.822	1.4	173.002	530.278	725.678	955.891	1299.89	1420.21	952.531	0.747	20.448	94.553	211.072	374.832	NA	NA	NA	NA	NA	NA
GI:353260853	UL8	0.299	0.544	140.855	467.07	638.841	694.743	855.171	833.92	435.898	0.229	12.646	53.673	89.628	132.021	NA	NA	NA	NA	NA	NA
GI:353260847	UL2	1.469	4.521	501.44	1395.03	2020.56	3738.83	4994.77	6760.08	7401.41	3.155	24.428	161.786	314.593	779.102	0.144	2.488	441.748	4704.23	4919.51	3417.12
GI:353260846	UL1	1.261	3.735	265.352	810.322	1549.16	3248.14	4624.06	6946.26	9322.84	2.615	16.392	122.749	317.03	865.799	0.194	1.866	94.957	2518.96	8120.59	11417.9
GI:353260849	UL4	0.583	1.421	290.814	884.503	1272.11	1440.84	1607.45	1576.51	678.528	0.751	13.368	80.987	138.307	179.62	NA	NA	NA	NA	NA	NA
GI:353260848	UL3	0.949	2.7	93.911	268.722	899.641	3295.11	4765.95	7654.9	8374.33	3.046	9.878	66.642	290.575	931.079	0	0.474	6.098	249.32	2833.2	7812.56
GI:353260897	UL50	2.641	3.919	580.891	2309.51	4314.74	6352.05	5878.17	4689.21	1900.53	1.224	69.222	579.328	746.896	599.734	0.358	3.489	535.667	10637.7	16942.3	13946.6
GI:353260898	UL51	0.578	1.494	59.903	252.469	1030.95	2241.52	2985.92	3841.22	4102.35	1.66	5.669	58.045	137.62	302.985	0	0.78	69.859	2267.68	6824.65	8388.94
GI:353260899	UL52	0.357	0.914	185.374	536.417	755.514	670.242	734.451	614.424	234.571	0.255	14.563	72.95	103.257	145.154	0.048	0	57.54	720.255	777.623	585.58
GI:353260894	UL48	3.755	6.377	312.266	1335.67	5213.46	11252.5	15089.9	16516	13980.4	6.305	9.501	174.059	626.321	1274.47	0.184	2.046	216.485	5649.24	18961.8	32727.8
GI:353260893	UL47	0.862	0.642	34.216	115.705	628.225	2089.14	3668.31	4944.28	4630.31	1.479	5.153	110.431	518.658	1293.8	0.378	0.434	19.284	616.48	5234.09	16386.2
GI:353260896	UL49A	0.149	0.426	4.985	12.043	112.276	596.635	1048.81	1715.5	1712.33	0.288	0.937	23.053	190.24	584.579	NA	NA	NA	NA	NA	NA
GI:353260895	UL49	1.844	2.853	281.723	1163.12	3907.11	7416.77	10032.8	10849.8	9204.18	3.207	11.891	167.88	551.973	1090.39	1.533	5.486	808.152	15893.6	38807.5	51277.6
GI:353260890	UL44	1.328	1.891	27.362	170.373	1634.65	5659.66	9357.01	12310.2	12914.8	4.784	5.147	89.604	454.099	1134.54	0.507	0.661	11.856	1122.55	12136.1	34557
GI:353260892	UL46	2.061	4.205	480.035	1168.73	2795.54	5614.83	8056.32	9894.7	8346.08	3.069	23.27	205.984	685.936	1271.49	0.181	1.672	403.605	4314.85	8927.58	10953.7
GI:353260891	UL45	1.483	2.24	119.217	532.252	2106.95	5976.38	9248.31	10829.7	10174.9	2.683	17.899	129.429	420.028	908.731	NA	NA	NA	NA	NA	NA
GI:353260888	UL42	4.644	5.91	316.243	1734.98	4709.2	11333.4	13689.3	13930.4	8690.5	4.639	18.222	356.21	1355.58	2119.53	0.823	3.657	282.614	8765.57	27112.6	42497.2
GI:353260889	UL43	0.29	0.313	39.224	119.782	269.174	634.576	801.216	842.152	483.317	0.243	3.392	37.634	106.187	157.207	NA	NA	NA	NA	NA	NA
GI:353260886	UL40	4.465	19.414	2230.19	7244.53	9971.09	9857.27	10503.9	8190.97	5050.22	3.929	34.727	237.578	378.382	405.852	0.59	2.311	579.096	7100.23	8668.61	5573.45
GI:353260887	UL41	1.006	1.062	12.102	184.206	1051.28	2336.66	3148.46	3281.94	2222.22	1.228	2.27	70.376	228.349	396.459	0.269	0	7.966	1504.8	4308.53	4696.01
GI:353260881	UL35	1.718	2.446	169.16	977.345	3333.93	7401.85	8221.13	8912.72	5617.81	2.232	9.252	123.231	272.003	378.25	0	0.766	42.186	1653.24	11300.1	31120.4
GI:353260880	UL34	1.835	3.387	257.347	1343.1	3239.27	5646.23	6030.67	5148.89	2982.25	1.907	22.435	232.207	368.36	340.077	0	1.658	82.885	3024.42	8231.26	8875.15
GI:353260885	UL39	3.232	11.464	1508.61	4389.3	5352.87	5777.3	6680.66	5252.77	3556.45	2.336	42.473	238.883	407.717	476.092	0.873	5.473	1019.3	11179.9	15277.2	13282.3
GI:353260884	UL38	0.445	0.449	28.939	201.749	878.779	2181.56	3172.32	3168.38	2236.09	0.75	3.105	86.725	301.312	473.904	0.103	0.692	13.759	1090.04	5250.31	11258.8
GI:353260883	UL37	0.559	1.303	208.081	810.101	1376.7	1679.96	2094.15	2154.81	1822.7	0.661	8.103	64.24	125.068	201.55	0.044	0.558	115.795	2292.01	4751.12	6127.83
GI:353260882	UL36	0.318	0.538	59.067	279.516	736.939	1295.4	1970.94	2398.86	2442.39	0.759	1.876	24.032	86.011	160.702	0	0.036	6.289	105.19	780.715	2762.86
GI:353260875	UL29	1.894	5.621	838.647	2922.22	4966.33	5356.44	5511.69	4415.65	2414.89	1.448	23.762	240.953	387.578	383.875	0.588	2.142	525.442	7248.13	8257.87	5236.92
GI:353260876	UL30	1.965	4.8	619.643	1741.66	3182.23	3970.11	4296.48	3876.11	2034.89	1.781	50.336	456.53	698.777	721.307	0.073	1.086	184.62	1956.47	1912.52	903.175
GI:353260877	UL31	1.878	2.759	62.735	613.271	2514.03	5668.99	6944.31	6847.36	4231.15	2.564	6.911	233.285	679.278	1011.48	0	1.186	36.299	3164.76	11565.6	14688.4
GI:353260878	UL32	0.453	0.505	28.435	175.677	585.608	1016.41	1241.79	1057.71	609.95	0.311	4.037	68.732	144.821	175.925	0	0.123	10.058	581.373	1895.87	2398.89
GI:353260879	UL33	0.331	1.387	95.979	468.253	923.536	1201.77	1219.21	1204.93	841.397	0.946	12.031	108.143	127.508	131.525	0.838	0.616	91.01	2132.67	3100.8	2393.96
GI:353260870	UL25	0.751	1.841	100.01	415.403	1525.56	2749.58	3477.6	3513.48	2414.88	1.264	10.403	115.487	276.46	330.409	0	0	29.945	786.845	2750.03	4014.56
GI:353260872	UL26.5	1.423	2.522	118.872	711.322	2681.97	5937.95	7442.2	6950.27	4759.48	1.688	6.669	93.059	290.728	465.624	NA	NA	NA	NA	NA	NA
GI:353260871	UL26	1.142	1.71	116.431	620.892	2320.99	4841.75	6138.34	5893.46	3958.43	1.356	7.719	94.169	266.439	407.099	0.785	1.603	94.977	4220.6	15262.9	24533.6
GI:353260874	UL28	0.584	1.325	161.034	497.754	980.198	1416.56	1721.13	1709.33	1312	0.461	12.921	97.359	166.774	210.226	NA	NA	NA	NA	NA	NA
GI:353260873	UL27	3.198	10.11	738.863	2436.49	6797.51	11244.9	14134.5	13344	10661.9	5.613	21.474	205.843	450.603	559.643	0.571	3.047	375.431	7076.79	22456.4	36518.7
GI:353260902	UL55	0.477	4.537	96.019	294.699	764.521	953.586	900.722	634.49	218.049	0.213	11.74	44.997	54.767	48.44	NA	NA	NA	NA	NA	NA
GI:353260901	UL54	1.934	62.273	1279.16	2709.56	4368.78	4308.46	3816.29	2717.43	712.973	0.715	43.877	380.729	343.137	194.322	0.772	56.47	1576.55	10632.8	9017.49	3759.37
GI:353260904	RL2.p01	1.05	163.12	773.77	740.029	1539.61	2526.11	3409.94	3740.4	2260.49	1.145	32.509	161.692	392.127	563.492	0.309	102.788	1364.87	4490.31	5261.7	5344.68
GI:353260903	UL56	0.732	0.841	96.86	584.671	962.461	1476.86	1633.04	2659.24	4447.73	1.62	17.855	120.644	187.011	591.394	0.196	0.294	70.476	1794.91	3064.78	2291.63
GI:353260900	UL53	1.141	2.448	292.825	1039.03	1728.02	1891.91	2034.54	1893.72	768.501	0.535	13.486	100.99	182.594	245.901	0	0.45	66.152	1445.96	2231.4	2144.51
GI:353260909	US3.p02	0.706	2.847	188.475	715.166	1241.61	1231.67	1495.39	1270.93	685.796	0.514	10.076	77.61	124.259	167.281	NA	NA	NA	NA	NA	NA
GI:353260906	RS1.p01	0.054	31	101.208	111.79	148	209.929	442.329	595.201	396.736	0.14	2.316	5.474	18.842	36.087	0.195	59.309	491.258	1532.84	1490.93	1963.8
GI:353260905	RL1	0	0.322	12.542	41.159	78.217	75.313	104.874	103.819	38.034	0	0.235	2.828	2.071	2.442	NA	NA	NA	NA	NA	NA
GI:353260908	US2.p01	0.688	0.88	12.394	133.954	667.892	1913.49	3153.57	3682.16	3607.34	1.619	1.813	36.525	177.395	380.601	0.449	1.309	22.206	1653.85	6482.99	6914.89
GI:353260907	US1.p01	5.905	139.986	1887.16	3892.37	8215.53	17632.4	19298.1	17047.3	8340.51	5.094	46.289	650.506	1260.25	1011.56	0.331	74.698	1838.62	14822.5	25609.7	25039.7
GI:353260916	US9.p01	2.633	8.178	486.431	1671.67	4220.04	7882.95	10759.4	9792.27	7154.89	5.442	12.063	123.624	362.107	571.838	NA	NA	NA	NA	NA	NA
GI:353260917	US10.p01	8.984	158.211	1815.07	3823.43	10812.8	33084.7	41678.3	45338	30233.4	12.531	93.578	882.551	2808.8	4820.41	0	0.704	18.292	1004.97	4208.03	8582.47
GI:353260918	US11.p01	7.643	142.523	1654.26	3452.44	9668.53	29783.2	37159.4	41299.1	28156.9	13.539	108.27	990.663	3042.98	5134.57	0	4.265	69.499	2465.35	21433.9	60455.1
GI:353260919	US12.p01	4.761	78.699	912.312	1904.34	5187.33	13370.4	15189.7	15772.5	8742.08	4.718	74.233	660.885	1518.85	2182.92	2.066	142.835	3615.49	18674.6	42632.6	54172.6
GI:353260912	US6.p01	4.026	9.447	554.552	1876.58	6304.19	13654.6	18996	19540.8	15200.1	7.154	23.65	232.175	641.266	960.582	0.127	3.404	454.765	9089.99	34282.8	56012.6
GI:353260913	US7.p01	3.246	9.049	567.701	2108.88	6713.48	14012.3	19706.5	19789.3	15652	7.622	15.936	103.273	289.61	416.114	0	0.375	173.79	3646.84	10582.5	15547.3
GI:353260914	US8.p01	1.685	3.917	340.581	1139.62	3071.3	5348.39	6769.05	6205.38	4064.29	2.439	21.164	189.93	402.615	508.599	0.359	3.659	312.101	6166.49	18606.4	24522.9
GI:353260915	US8A	1.153	5.097	417.066	1330.16	3597	5453.55	7024.61	6431.15	4017.61	2.183	9.15	95.879	224.182	308.924	0	2.281	378.134	4535.93	8867.76	9166.5
GI:353260910	US4.p01	0.918	3.549	271.947	1278.53	2799.06	3593.76	4570.48	4101.86	2797.23	1.498	9.012	81.93	163.742	253.249	0	0.902	83.951	3411.83	9009.36	13764.3
GI:353260911	US5.p01	0.398	0.492	77.223	247.663	386.267	546.76	703.893	703.713	514.297	0.095	23.813	53.498	66.62	97.966	NA	NA	NA	NA	NA	NA
