# Supplementary material for: Widespread disruption of host transcription termination in HSV-1 infection
Source: Nat Commun. 2015 May 20;6:7126. doi: 10.1038/ncomms8126 (PMC4441252; doi:10.1038/ncomms8126)
Supplement: Supplementary Data 3 — Intergenic splicing events identified with high confidence. [file ncomms8126-s4.xlsx]

## Sheet: Supplementary Data 3
Supplementary Data 3: Intergenic splicing events identified with high confidence. Start indicates the end of the left exon, end the start of the right exon independent of strand. Number of reads found in mock and 7-8h p.i. 4sU-RNA and mock and 8h p.i. total RNA are indicated for both replicates.
Chr	Strand	Start	End	Gene name gene1	Description gene 1	Gene name gene2	Description gene2	Reads in mock 4sU-RNA (replicate 1)	Reads in 7-8h p.i. 4sU-RNA (replicate 1)	Reads in mock 4sU-RNA (replicate 2)	Reads in 7-8h p.i. 4sU-RNA (replicate 2)	Reads in mock total RNA (replicate 1)	Reads in 8h p.i. total RNA (replicate 1)	Reads in mock total RNA (replicate 2)	Reads in 8h p.i. total RNA (replicate 2)	Link to UCSC Browser session
17	-1	74721937	74731143	JMJD6	jumonji domain containing 6 [Source:HGNC Symbol;Acc:19355]	SRSF2	serine/arginine-rich splicing factor 2 [Source:HGNC Symbol;Acc:10783]	0	50	0	71	0	35	0	29	https://genome.ucsc.edu/cgi-bin/hgTracks?hgS_doOtherUser=submit&hgS_otherUserName=Caroline%20Friedel&hgS_otherUserSessionName=HSV%2D1_4sU_RNA&position=chr17%3A74721937-74731143
16	-1	18800440	18805921	RPS15A	ribosomal protein S15a [Source:HGNC Symbol;Acc:10389]	ARL6IP1	ADP-ribosylation factor-like 6 interacting protein 1 [Source:HGNC Symbol;Acc:697]	0	20	0	44	0	10	0	13	https://genome.ucsc.edu/cgi-bin/hgTracks?hgS_doOtherUser=submit&hgS_otherUserName=Caroline%20Friedel&hgS_otherUserSessionName=HSV%2D1_4sU_RNA&position=chr16%3A18800440-18805921
20	-1	5090091	5096095	TMEM230	transmembrane protein 230 [Source:HGNC Symbol;Acc:15876]	PCNA	proliferating cell nuclear antigen [Source:HGNC Symbol;Acc:8729]	0	15	0	10	0	4	0	8	https://genome.ucsc.edu/cgi-bin/hgTracks?hgS_doOtherUser=submit&hgS_otherUserName=Caroline%20Friedel&hgS_otherUserSessionName=HSV%2D1_4sU_RNA&position=chr20%3A5090091-5096095
17	-1	74684258	74714815	MXRA7	matrix-remodelling associated 7 [Source:HGNC Symbol;Acc:7541]	JMJD6	jumonji domain containing 6 [Source:HGNC Symbol;Acc:19355]	0	14	0	36	0	5	0	3	https://genome.ucsc.edu/cgi-bin/hgTracks?hgS_doOtherUser=submit&hgS_otherUserName=Caroline%20Friedel&hgS_otherUserSessionName=HSV%2D1_4sU_RNA&position=chr17%3A74684258-74714815
3	-1	49066239	49069616	IMPDH2	IMP (inosine 5'-monophosphate) dehydrogenase 2 [Source:HGNC Symbol;Acc:6053]	QRICH1	glutamine-rich 1 [Source:HGNC Symbol;Acc:24713]	0	14	0	16	0	2	0	1	https://genome.ucsc.edu/cgi-bin/hgTracks?hgS_doOtherUser=submit&hgS_otherUserName=Caroline%20Friedel&hgS_otherUserSessionName=HSV%2D1_4sU_RNA&position=chr3%3A49066239-49069616
20	1	42208701	42223333	SGK2	serum/glucocorticoid regulated kinase 2 [Source:HGNC Symbol;Acc:13900]	IFT52	intraflagellar transport 52 homolog (Chlamydomonas) [Source:HGNC Symbol;Acc:15901]	0	13	0	12	0	3	0	4	https://genome.ucsc.edu/cgi-bin/hgTracks?hgS_doOtherUser=submit&hgS_otherUserName=Caroline%20Friedel&hgS_otherUserSessionName=HSV%2D1_4sU_RNA&position=chr20%3A42208701-42223333
19	1	13054443	13058662	CALR	calreticulin [Source:HGNC Symbol;Acc:1455]	RAD23A	RAD23 homolog A (S. cerevisiae) [Source:HGNC Symbol;Acc:9812]	0	12	0	16	0	3	0	1	https://genome.ucsc.edu/cgi-bin/hgTracks?hgS_doOtherUser=submit&hgS_otherUserName=Caroline%20Friedel&hgS_otherUserSessionName=HSV%2D1_4sU_RNA&position=chr19%3A13054443-13058662
3	1	44761808	44772968	ZNF502	zinc finger protein 502 [Source:HGNC Symbol;Acc:23718]	ZNF501	zinc finger protein 501 [Source:HGNC Symbol;Acc:23717]	0	10	0	7	0	2	0	4	https://genome.ucsc.edu/cgi-bin/hgTracks?hgS_doOtherUser=submit&hgS_otherUserName=Caroline%20Friedel&hgS_otherUserSessionName=HSV%2D1_4sU_RNA&position=chr3%3A44761808-44772968
7	1	134650137	134672640	CALD1	caldesmon 1 [Source:HGNC Symbol;Acc:1441]	AGBL3	ATP/GTP binding protein-like 3 [Source:HGNC Symbol;Acc:27981]	0	9	0	11	0	4	0	7	https://genome.ucsc.edu/cgi-bin/hgTracks?hgS_doOtherUser=submit&hgS_otherUserName=Caroline%20Friedel&hgS_otherUserSessionName=HSV%2D1_4sU_RNA&position=chr7%3A134650137-134672640
11	1	43357544	43400783	API5	apoptosis inhibitor 5 [Source:HGNC Symbol;Acc:594]	TTC17	tetratricopeptide repeat domain 17 [Source:HGNC Symbol;Acc:25596]	0	8	0	11	0	1	0	5	https://genome.ucsc.edu/cgi-bin/hgTracks?hgS_doOtherUser=submit&hgS_otherUserName=Caroline%20Friedel&hgS_otherUserSessionName=HSV%2D1_4sU_RNA&position=chr11%3A43357544-43400783
8	-1	101648239	101716525	SNX31	sorting nexin 31 [Source:HGNC Symbol;Acc:28605]	PABPC1	poly(A) binding protein, cytoplasmic 1 [Source:HGNC Symbol;Acc:8554]	0	8	0	5	0	0	0	0	https://genome.ucsc.edu/cgi-bin/hgTracks?hgS_doOtherUser=submit&hgS_otherUserName=Caroline%20Friedel&hgS_otherUserSessionName=HSV%2D1_4sU_RNA&position=chr8%3A101648239-101716525
14	-1	50506187	50514185	RP11-58E21.3		RP11-58E21.7		0	7	0	6	0	3	0	6	https://genome.ucsc.edu/cgi-bin/hgTracks?hgS_doOtherUser=submit&hgS_otherUserName=Caroline%20Friedel&hgS_otherUserSessionName=HSV%2D1_4sU_RNA&position=chr14%3A50506187-50514185
17	-1	62489138	62496667	POLG2	polymerase (DNA directed), gamma 2, accessory subunit [Source:HGNC Symbol;Acc:9180]	DDX5	DEAD (Asp-Glu-Ala-Asp) box helicase 5 [Source:HGNC Symbol;Acc:2746]	0	7	0	19	0	12	0	11	https://genome.ucsc.edu/cgi-bin/hgTracks?hgS_doOtherUser=submit&hgS_otherUserName=Caroline%20Friedel&hgS_otherUserSessionName=HSV%2D1_4sU_RNA&position=chr17%3A62489138-62496667
7	1	65557650	65592691	ASL	argininosuccinate lyase [Source:HGNC Symbol;Acc:746]	CRCP	CGRP receptor component [Source:HGNC Symbol;Acc:17888]	0	6	0	1	0	1	0	4	https://genome.ucsc.edu/cgi-bin/hgTracks?hgS_doOtherUser=submit&hgS_otherUserName=Caroline%20Friedel&hgS_otherUserSessionName=HSV%2D1_4sU_RNA&position=chr7%3A65557650-65592691
7	1	77407763	77469538	RSBN1L	round spermatid basic protein 1-like [Source:HGNC Symbol;Acc:24765]	PHTF2	putative homeodomain transcription factor 2 [Source:HGNC Symbol;Acc:13411]	0	6	0	8	0	3	0	4	https://genome.ucsc.edu/cgi-bin/hgTracks?hgS_doOtherUser=submit&hgS_otherUserName=Caroline%20Friedel&hgS_otherUserSessionName=HSV%2D1_4sU_RNA&position=chr7%3A77407763-77469538
8	1	26223922	26248759	PPP2R2A	protein phosphatase 2, regulatory subunit B, alpha [Source:HGNC Symbol;Acc:9304]	BNIP3L	BCL2/adenovirus E1B 19kDa interacting protein 3-like [Source:HGNC Symbol;Acc:1085]	0	6	0	2	0	0	0	1	https://genome.ucsc.edu/cgi-bin/hgTracks?hgS_doOtherUser=submit&hgS_otherUserName=Caroline%20Friedel&hgS_otherUserSessionName=HSV%2D1_4sU_RNA&position=chr8%3A26223922-26248759
8	1	42873637	42914235	HOOK3	hook microtubule-tethering protein 3 [Source:HGNC Symbol;Acc:23576]	FNTA	farnesyltransferase, CAAX box, alpha [Source:HGNC Symbol;Acc:3782]	0	5	0	9	0	7	0	0	https://genome.ucsc.edu/cgi-bin/hgTracks?hgS_doOtherUser=submit&hgS_otherUserName=Caroline%20Friedel&hgS_otherUserSessionName=HSV%2D1_4sU_RNA&position=chr8%3A42873637-42914235
X	-1	48754141	48763669	TIMM17B	translocase of inner mitochondrial membrane 17 homolog B (yeast) [Source:HGNC Symbol;Acc:17310]	SLC35A2	solute carrier family 35 (UDP-galactose transporter), member A2 [Source:HGNC Symbol;Acc:11022]	0	5	0	6	0	0	0	0	https://genome.ucsc.edu/cgi-bin/hgTracks?hgS_doOtherUser=submit&hgS_otherUserName=Caroline%20Friedel&hgS_otherUserSessionName=HSV%2D1_4sU_RNA&position=chrX%3A48754141-48763669
14	1	61346553	61449226	MNAT1	MNAT CDK-activating kinase assembly factor 1 [Source:HGNC Symbol;Acc:7181]	SLC38A6	solute carrier family 38, member 6 [Source:HGNC Symbol;Acc:19863]	0	4	0	1	0	4	0	5	https://genome.ucsc.edu/cgi-bin/hgTracks?hgS_doOtherUser=submit&hgS_otherUserName=Caroline%20Friedel&hgS_otherUserSessionName=HSV%2D1_4sU_RNA&position=chr14%3A61346553-61449226
15	1	78839040	78873153	PSMA4	proteasome (prosome, macropain) subunit, alpha type, 4 [Source:HGNC Symbol;Acc:9533]	CHRNA5	cholinergic receptor, nicotinic, alpha 5 (neuronal) [Source:HGNC Symbol;Acc:1959]	0	4	0	2	1	3	0	1	https://genome.ucsc.edu/cgi-bin/hgTracks?hgS_doOtherUser=submit&hgS_otherUserName=Caroline%20Friedel&hgS_otherUserSessionName=HSV%2D1_4sU_RNA&position=chr15%3A78839040-78873153
16	1	22097071	22108180	C16orf52	chromosome 16 open reading frame 52 [Source:HGNC Symbol;Acc:27087]	VWA3A	von Willebrand factor A domain containing 3A [Source:HGNC Symbol;Acc:27088]	0	4	0	3	0	4	0	0	https://genome.ucsc.edu/cgi-bin/hgTracks?hgS_doOtherUser=submit&hgS_otherUserName=Caroline%20Friedel&hgS_otherUserSessionName=HSV%2D1_4sU_RNA&position=chr16%3A22097071-22108180
1	-1	16935274	16952270	NBPF1	neuroblastoma breakpoint family, member 1 [Source:HGNC Symbol;Acc:26088]	CROCCP2	ciliary rootlet coiled-coil, rootletin pseudogene 2 [Source:HGNC Symbol;Acc:28170]	0	4	0	2	0	3	0	1	https://genome.ucsc.edu/cgi-bin/hgTracks?hgS_doOtherUser=submit&hgS_otherUserName=Caroline%20Friedel&hgS_otherUserSessionName=HSV%2D1_4sU_RNA&position=chr1%3A16935274-16952270
1	1	168168219	168200752	TIPRL	TIP41, TOR signaling pathway regulator-like (S. cerevisiae) [Source:HGNC Symbol;Acc:30231]	SFT2D2	SFT2 domain containing 2 [Source:HGNC Symbol;Acc:25140]	0	4	0	1	0	0	0	0	https://genome.ucsc.edu/cgi-bin/hgTracks?hgS_doOtherUser=submit&hgS_otherUserName=Caroline%20Friedel&hgS_otherUserSessionName=HSV%2D1_4sU_RNA&position=chr1%3A168168219-168200752
20	1	42089238	42142116	SRSF6	serine/arginine-rich splicing factor 6 [Source:HGNC Symbol;Acc:10788]	L3MBTL1	l(3)mbt-like 1 (Drosophila) [Source:HGNC Symbol;Acc:15905]	0	4	0	3	0	4	0	1	https://genome.ucsc.edu/cgi-bin/hgTracks?hgS_doOtherUser=submit&hgS_otherUserName=Caroline%20Friedel&hgS_otherUserSessionName=HSV%2D1_4sU_RNA&position=chr20%3A42089238-42142116
2	-1	53992722	54093222	ASB3	Ankyrin repeat and SOCS box protein 3 [Source:UniProtKB/Swiss-Prot;Acc:Q9Y575]	PSME4	proteasome (prosome, macropain) activator subunit 4 [Source:HGNC Symbol;Acc:20635]	0	4	0	2	0	0	0	0	https://genome.ucsc.edu/cgi-bin/hgTracks?hgS_doOtherUser=submit&hgS_otherUserName=Caroline%20Friedel&hgS_otherUserSessionName=HSV%2D1_4sU_RNA&position=chr2%3A53992722-54093222
3	-1	172312371	172363413	RP11-408H1.3		NCEH1	neutral cholesterol ester hydrolase 1 [Source:HGNC Symbol;Acc:29260]	0	4	0	1	0	2	0	0	https://genome.ucsc.edu/cgi-bin/hgTracks?hgS_doOtherUser=submit&hgS_otherUserName=Caroline%20Friedel&hgS_otherUserSessionName=HSV%2D1_4sU_RNA&position=chr3%3A172312371-172363413
3	1	100039815	100057931	TBC1D23	TBC1 domain family, member 23 [Source:HGNC Symbol;Acc:25622]	NIT2	nitrilase family, member 2 [Source:HGNC Symbol;Acc:29878]	0	4	0	2	0	1	0	1	https://genome.ucsc.edu/cgi-bin/hgTracks?hgS_doOtherUser=submit&hgS_otherUserName=Caroline%20Friedel&hgS_otherUserSessionName=HSV%2D1_4sU_RNA&position=chr3%3A100039815-100057931
3	1	58302720	58351601	RPP14	ribonuclease P/MRP 14kDa subunit [Source:HGNC Symbol;Acc:30327]	PXK	PX domain containing serine/threonine kinase [Source:HGNC Symbol;Acc:23326]	0	4	0	1	0	3	0	5	https://genome.ucsc.edu/cgi-bin/hgTracks?hgS_doOtherUser=submit&hgS_otherUserName=Caroline%20Friedel&hgS_otherUserSessionName=HSV%2D1_4sU_RNA&position=chr3%3A58302720-58351601
5	-1	180669345	180687002	GNB2L1	guanine nucleotide binding protein (G protein), beta polypeptide 2-like 1 [Source:HGNC Symbol;Acc:4399]	TRIM52	tripartite motif containing 52 [Source:HGNC Symbol;Acc:19024]	0	4	0	7	1	0	0	1	https://genome.ucsc.edu/cgi-bin/hgTracks?hgS_doOtherUser=submit&hgS_otherUserName=Caroline%20Friedel&hgS_otherUserSessionName=HSV%2D1_4sU_RNA&position=chr5%3A180669345-180687002
6	1	56915652	56955609	KIAA1586	KIAA1586 [Source:HGNC Symbol;Acc:21360]	ZNF451	zinc finger protein 451 [Source:HGNC Symbol;Acc:21091]	0	4	0	1	0	0	0	5	https://genome.ucsc.edu/cgi-bin/hgTracks?hgS_doOtherUser=submit&hgS_otherUserName=Caroline%20Friedel&hgS_otherUserSessionName=HSV%2D1_4sU_RNA&position=chr6%3A56915652-56955609
11	-1	62417471	62430708	INTS5	integrator complex subunit 5 [Source:HGNC Symbol;Acc:29352]	C11orf48	chromosome 11 open reading frame 48 [Source:HGNC Symbol;Acc:28351]	0	3	1	5	0	3	0	0	https://genome.ucsc.edu/cgi-bin/hgTracks?hgS_doOtherUser=submit&hgS_otherUserName=Caroline%20Friedel&hgS_otherUserSessionName=HSV%2D1_4sU_RNA&position=chr11%3A62417471-62430708
12	-1	6677088	6680035	NOP2	NOP2 nucleolar protein [Source:HGNC Symbol;Acc:7867]	CHD4	chromodomain helicase DNA binding protein 4 [Source:HGNC Symbol;Acc:1919]	0	3	0	2	0	4	0	1	https://genome.ucsc.edu/cgi-bin/hgTracks?hgS_doOtherUser=submit&hgS_otherUserName=Caroline%20Friedel&hgS_otherUserSessionName=HSV%2D1_4sU_RNA&position=chr12%3A6677088-6680035
14	1	73567070	73614503	RBM25	RNA binding motif protein 25 [Source:HGNC Symbol;Acc:23244]	PSEN1	presenilin 1 [Source:HGNC Symbol;Acc:9508]	0	3	0	4	0	0	0	0	https://genome.ucsc.edu/cgi-bin/hgTracks?hgS_doOtherUser=submit&hgS_otherUserName=Caroline%20Friedel&hgS_otherUserSessionName=HSV%2D1_4sU_RNA&position=chr14%3A73567070-73614503
15	-1	50831048	50862084	USP50	ubiquitin specific peptidase 50 [Source:HGNC Symbol;Acc:20079]	TRPM7	transient receptor potential cation channel, subfamily M, member 7 [Source:HGNC Symbol;Acc:17994]	0	3	1	6	0	4	0	3	https://genome.ucsc.edu/cgi-bin/hgTracks?hgS_doOtherUser=submit&hgS_otherUserName=Caroline%20Friedel&hgS_otherUserSessionName=HSV%2D1_4sU_RNA&position=chr15%3A50831048-50862084
17	-1	4027345	4072492	ZZEF1	zinc finger, ZZ-type with EF-hand domain 1 [Source:HGNC Symbol;Acc:29027]	ANKFY1	ankyrin repeat and FYVE domain containing 1 [Source:HGNC Symbol;Acc:20763]	0	3	0	6	0	0	0	0	https://genome.ucsc.edu/cgi-bin/hgTracks?hgS_doOtherUser=submit&hgS_otherUserName=Caroline%20Friedel&hgS_otherUserSessionName=HSV%2D1_4sU_RNA&position=chr17%3A4027345-4072492
1	-1	24275992	24298063	CNR2	cannabinoid receptor 2 (macrophage) [Source:HGNC Symbol;Acc:2160]	SRSF10	serine/arginine-rich splicing factor 10 [Source:HGNC Symbol;Acc:16713]	0	3	0	3	0	2	0	2	https://genome.ucsc.edu/cgi-bin/hgTracks?hgS_doOtherUser=submit&hgS_otherUserName=Caroline%20Friedel&hgS_otherUserSessionName=HSV%2D1_4sU_RNA&position=chr1%3A24275992-24298063
1	1	225971070	226016426	SRP9	signal recognition particle 9kDa [Source:HGNC Symbol;Acc:11304]	EPHX1	epoxide hydrolase 1, microsomal (xenobiotic) [Source:HGNC Symbol;Acc:3401]	0	3	0	3	0	0	0	1	https://genome.ucsc.edu/cgi-bin/hgTracks?hgS_doOtherUser=submit&hgS_otherUserName=Caroline%20Friedel&hgS_otherUserSessionName=HSV%2D1_4sU_RNA&position=chr1%3A225971070-226016426
2	-1	101612471	101627391	AC016738.4		TBC1D8	TBC1 domain family, member 8 (with GRAM domain) [Source:HGNC Symbol;Acc:17791]	0	3	0	3	0	0	0	1	https://genome.ucsc.edu/cgi-bin/hgTracks?hgS_doOtherUser=submit&hgS_otherUserName=Caroline%20Friedel&hgS_otherUserSessionName=HSV%2D1_4sU_RNA&position=chr2%3A101612471-101627391
3	1	111692664	111700631	PHLDB2	pleckstrin homology-like domain, family B, member 2 [Source:HGNC Symbol;Acc:29573]	ABHD10	abhydrolase domain containing 10 [Source:HGNC Symbol;Acc:25656]	0	3	0	2	0	0	0	1	https://genome.ucsc.edu/cgi-bin/hgTracks?hgS_doOtherUser=submit&hgS_otherUserName=Caroline%20Friedel&hgS_otherUserSessionName=HSV%2D1_4sU_RNA&position=chr3%3A111692664-111700631
5	1	138661351	138699448	MATR3	matrin 3 [Source:HGNC Symbol;Acc:6912]	PAIP2	poly(A) binding protein interacting protein 2 [Source:HGNC Symbol;Acc:17970]	0	3	0	7	0	0	0	1	https://genome.ucsc.edu/cgi-bin/hgTracks?hgS_doOtherUser=submit&hgS_otherUserName=Caroline%20Friedel&hgS_otherUserSessionName=HSV%2D1_4sU_RNA&position=chr5%3A138661351-138699448
6	-1	149959696	149997396	KATNA1	katanin p60 (ATPase containing) subunit A 1 [Source:HGNC Symbol;Acc:6216]	LATS1	large tumor suppressor kinase 1 [Source:HGNC Symbol;Acc:6514]	0	3	0	5	0	8	0	2	https://genome.ucsc.edu/cgi-bin/hgTracks?hgS_doOtherUser=submit&hgS_otherUserName=Caroline%20Friedel&hgS_otherUserSessionName=HSV%2D1_4sU_RNA&position=chr6%3A149959696-149997396
6	1	3111189	3123891	RIPK1	receptor (TNFRSF)-interacting serine-threonine kinase 1 [Source:HGNC Symbol;Acc:10019]	BPHL	biphenyl hydrolase-like (serine hydrolase) [Source:HGNC Symbol;Acc:1094]	0	3	0	2	0	0	0	1	https://genome.ucsc.edu/cgi-bin/hgTracks?hgS_doOtherUser=submit&hgS_otherUserName=Caroline%20Friedel&hgS_otherUserSessionName=HSV%2D1_4sU_RNA&position=chr6%3A3111189-3123891
10	-1	103542354	103552596	NPM3	nucleophosmin/nucleoplasmin 3 [Source:HGNC Symbol;Acc:7931]	MGEA5	meningioma expressed antigen 5 (hyaluronidase) [Source:HGNC Symbol;Acc:7056]	0	2	0	3	0	0	0	0	https://genome.ucsc.edu/cgi-bin/hgTracks?hgS_doOtherUser=submit&hgS_otherUserName=Caroline%20Friedel&hgS_otherUserSessionName=HSV%2D1_4sU_RNA&position=chr10%3A103542354-103552596
11	-1	116708123	116717099	APOA1	apolipoprotein A-I [Source:HGNC Symbol;Acc:600]	SIK3	SIK family kinase 3 [Source:HGNC Symbol;Acc:29165]	0	2	0	5	0	0	0	1	https://genome.ucsc.edu/cgi-bin/hgTracks?hgS_doOtherUser=submit&hgS_otherUserName=Caroline%20Friedel&hgS_otherUserSessionName=HSV%2D1_4sU_RNA&position=chr11%3A116708123-116717099
11	-1	33692525	33731752	RP4-541C22.5		CD59	CD59 molecule, complement regulatory protein [Source:HGNC Symbol;Acc:1689]	0	2	0	6	0	4	0	0	https://genome.ucsc.edu/cgi-bin/hgTracks?hgS_doOtherUser=submit&hgS_otherUserName=Caroline%20Friedel&hgS_otherUserSessionName=HSV%2D1_4sU_RNA&position=chr11%3A33692525-33731752
11	-1	8983730	9005422	TMEM9B	TMEM9 domain family, member B [Source:HGNC Symbol;Acc:1168]	NRIP3	nuclear receptor interacting protein 3 [Source:HGNC Symbol;Acc:1167]	0	2	0	5	0	0	0	2	https://genome.ucsc.edu/cgi-bin/hgTracks?hgS_doOtherUser=submit&hgS_otherUserName=Caroline%20Friedel&hgS_otherUserSessionName=HSV%2D1_4sU_RNA&position=chr11%3A8983730-9005422
14	-1	50506187	50519492	RP11-58E21.3		RP11-58E21.7		0	2	0	5	0	6	0	7	https://genome.ucsc.edu/cgi-bin/hgTracks?hgS_doOtherUser=submit&hgS_otherUserName=Caroline%20Friedel&hgS_otherUserSessionName=HSV%2D1_4sU_RNA&position=chr14%3A50506187-50519492
19	1	38872868	38880939	PSMD8	proteasome (prosome, macropain) 26S subunit, non-ATPase, 8 [Source:HGNC Symbol;Acc:9566]	SPRED3	sprouty-related, EVH1 domain containing 3 [Source:HGNC Symbol;Acc:31041]	0	2	0	3	0	0	0	0	https://genome.ucsc.edu/cgi-bin/hgTracks?hgS_doOtherUser=submit&hgS_otherUserName=Caroline%20Friedel&hgS_otherUserSessionName=HSV%2D1_4sU_RNA&position=chr19%3A38872868-38880939
1	-1	173793157	173833395	CENPL	centromere protein L [Source:HGNC Symbol;Acc:17879]	GAS5	growth arrest-specific 5 (non-protein coding) [Source:HGNC Symbol;Acc:16355]	0	2	0	3	0	8	0	7	https://genome.ucsc.edu/cgi-bin/hgTracks?hgS_doOtherUser=submit&hgS_otherUserName=Caroline%20Friedel&hgS_otherUserSessionName=HSV%2D1_4sU_RNA&position=chr1%3A173793157-173833395
20	1	42089238	42157297	SRSF6	serine/arginine-rich splicing factor 6 [Source:HGNC Symbol;Acc:10788]	L3MBTL1	l(3)mbt-like 1 (Drosophila) [Source:HGNC Symbol;Acc:15905]	0	2	0	4	0	4	0	6	https://genome.ucsc.edu/cgi-bin/hgTracks?hgS_doOtherUser=submit&hgS_otherUserName=Caroline%20Friedel&hgS_otherUserSessionName=HSV%2D1_4sU_RNA&position=chr20%3A42089238-42157297
20	1	57248767	57266780	STX16	syntaxin 16 [Source:HGNC Symbol;Acc:11431]	NPEPL1	aminopeptidase-like 1 [Source:HGNC Symbol;Acc:16244]	0	2	1	3	0	6	0	2	https://genome.ucsc.edu/cgi-bin/hgTracks?hgS_doOtherUser=submit&hgS_otherUserName=Caroline%20Friedel&hgS_otherUserSessionName=HSV%2D1_4sU_RNA&position=chr20%3A57248767-57266780
4	1	184367500	184431435	CDKN2AIP	CDKN2A interacting protein [Source:HGNC Symbol;Acc:24325]	ING2	inhibitor of growth family, member 2 [Source:HGNC Symbol;Acc:6063]	0	2	0	3	0	0	0	0	https://genome.ucsc.edu/cgi-bin/hgTracks?hgS_doOtherUser=submit&hgS_otherUserName=Caroline%20Friedel&hgS_otherUserSessionName=HSV%2D1_4sU_RNA&position=chr4%3A184367500-184431435
9	-1	99538527	99589362	ZNF510	zinc finger protein 510 [Source:HGNC Symbol;Acc:29161]	ZNF782	zinc finger protein 782 [Source:HGNC Symbol;Acc:33110]	0	2	0	3	1	4	2	1	https://genome.ucsc.edu/cgi-bin/hgTracks?hgS_doOtherUser=submit&hgS_otherUserName=Caroline%20Friedel&hgS_otherUserSessionName=HSV%2D1_4sU_RNA&position=chr9%3A99538527-99589362
9	1	140136473	140150359	TUBB4B	tubulin, beta 4B class IVb [Source:HGNC Symbol;Acc:20771]	NELFB	negative elongation factor complex member B [Source:HGNC Symbol;Acc:24324]	0	2	0	7	0	2	0	1	https://genome.ucsc.edu/cgi-bin/hgTracks?hgS_doOtherUser=submit&hgS_otherUserName=Caroline%20Friedel&hgS_otherUserSessionName=HSV%2D1_4sU_RNA&position=chr9%3A140136473-140150359
X	-1	20082923	20148634	MAP7D2	MAP7 domain containing 2 [Source:HGNC Symbol;Acc:25899]	EIF1AX	eukaryotic translation initiation factor 1A, X-linked [Source:HGNC Symbol;Acc:3250]	0	2	0	3	0	1	0	0	https://genome.ucsc.edu/cgi-bin/hgTracks?hgS_doOtherUser=submit&hgS_otherUserName=Caroline%20Friedel&hgS_otherUserSessionName=HSV%2D1_4sU_RNA&position=chrX%3A20082923-20148634
11	1	9463744	9492849	IPO7	importin 7 [Source:HGNC Symbol;Acc:9852]	ZNF143	zinc finger protein 143 [Source:HGNC Symbol;Acc:12928]	0	1	0	5	0	2	0	3	https://genome.ucsc.edu/cgi-bin/hgTracks?hgS_doOtherUser=submit&hgS_otherUserName=Caroline%20Friedel&hgS_otherUserSessionName=HSV%2D1_4sU_RNA&position=chr11%3A9463744-9492849
12	-1	57030077	57032890	BAZ2A	bromodomain adjacent to zinc finger domain, 2A [Source:HGNC Symbol;Acc:962]	ATP5B	ATP synthase, H+ transporting, mitochondrial F1 complex, beta polypeptide [Source:HGNC Symbol;Acc:830]	0	1	0	8	0	4	0	8	https://genome.ucsc.edu/cgi-bin/hgTracks?hgS_doOtherUser=submit&hgS_otherUserName=Caroline%20Friedel&hgS_otherUserSessionName=HSV%2D1_4sU_RNA&position=chr12%3A57030077-57032890
13	-1	36869994	36886282	CCDC169	coiled-coil domain containing 169 [Source:HGNC Symbol;Acc:34361]	SPG20	spastic paraplegia 20 (Troyer syndrome) [Source:HGNC Symbol;Acc:18514]	0	1	0	4	0	0	0	1	https://genome.ucsc.edu/cgi-bin/hgTracks?hgS_doOtherUser=submit&hgS_otherUserName=Caroline%20Friedel&hgS_otherUserSessionName=HSV%2D1_4sU_RNA&position=chr13%3A36869994-36886282
14	-1	54903155	54946504	CNIH1	cornichon family AMPA receptor auxiliary protein 1 [Source:HGNC Symbol;Acc:19431]	GMFB	glia maturation factor, beta [Source:HGNC Symbol;Acc:4373]	0	1	0	4	0	0	0	3	https://genome.ucsc.edu/cgi-bin/hgTracks?hgS_doOtherUser=submit&hgS_otherUserName=Caroline%20Friedel&hgS_otherUserSessionName=HSV%2D1_4sU_RNA&position=chr14%3A54903155-54946504
1	-1	52830306	52840482	CC2D1B	coiled-coil and C2 domain containing 1B [Source:HGNC Symbol;Acc:29386]	ORC1	origin recognition complex, subunit 1 [Source:HGNC Symbol;Acc:8487]	0	1	0	4	0	0	0	1	https://genome.ucsc.edu/cgi-bin/hgTracks?hgS_doOtherUser=submit&hgS_otherUserName=Caroline%20Friedel&hgS_otherUserSessionName=HSV%2D1_4sU_RNA&position=chr1%3A52830306-52840482
1	1	109284463	109294879	FNDC7	fibronectin type III domain containing 7 [Source:HGNC Symbol;Acc:26668]	STXBP3	syntaxin binding protein 3 [Source:HGNC Symbol;Acc:11446]	0	1	0	4	0	0	0	0	https://genome.ucsc.edu/cgi-bin/hgTracks?hgS_doOtherUser=submit&hgS_otherUserName=Caroline%20Friedel&hgS_otherUserSessionName=HSV%2D1_4sU_RNA&position=chr1%3A109284463-109294879
2	-1	9683414	9727543	ADAM17	ADAM metallopeptidase domain 17 [Source:HGNC Symbol;Acc:195]	YWHAQ	tyrosine 3-monooxygenase/tryptophan 5-monooxygenase activation protein, theta [Source:HGNC Symbol;Acc:12854]	0	1	0	4	0	0	0	1	https://genome.ucsc.edu/cgi-bin/hgTracks?hgS_doOtherUser=submit&hgS_otherUserName=Caroline%20Friedel&hgS_otherUserSessionName=HSV%2D1_4sU_RNA&position=chr2%3A9683414-9727543
4	1	140325644	140393840	NAA15	N(alpha)-acetyltransferase 15, NatA auxiliary subunit [Source:HGNC Symbol;Acc:30782]	RAB33B	RAB33B, member RAS oncogene family [Source:HGNC Symbol;Acc:16075]	0	1	0	11	0	2	0	0	https://genome.ucsc.edu/cgi-bin/hgTracks?hgS_doOtherUser=submit&hgS_otherUserName=Caroline%20Friedel&hgS_otherUserSessionName=HSV%2D1_4sU_RNA&position=chr4%3A140325644-140393840
6	1	52531676	52541885	RP1-152L7.5		TMEM14A	transmembrane protein 14A [Source:HGNC Symbol;Acc:21076]	0	1	0	7	0	0	0	2	https://genome.ucsc.edu/cgi-bin/hgTracks?hgS_doOtherUser=submit&hgS_otherUserName=Caroline%20Friedel&hgS_otherUserSessionName=HSV%2D1_4sU_RNA&position=chr6%3A52531676-52541885
9	-1	99623885	99680925	ZNF782	zinc finger protein 782 [Source:HGNC Symbol;Acc:33110]	HIATL2	hippocampus abundant transcript-like 2 [Source:HGNC Symbol;Acc:23672]	0	1	0	4	0	0	0	1	https://genome.ucsc.edu/cgi-bin/hgTracks?hgS_doOtherUser=submit&hgS_otherUserName=Caroline%20Friedel&hgS_otherUserSessionName=HSV%2D1_4sU_RNA&position=chr9%3A99623885-99680925
19	1	1274439	1277182	CIRBP	cold inducible RNA binding protein [Source:HGNC Symbol;Acc:1982]	C19orf24	chromosome 19 open reading frame 24 [Source:HGNC Symbol;Acc:26073]	1	13	0	8	0	7	0	15	https://genome.ucsc.edu/cgi-bin/hgTracks?hgS_doOtherUser=submit&hgS_otherUserName=Caroline%20Friedel&hgS_otherUserSessionName=HSV%2D1_4sU_RNA&position=chr19%3A1274439-1277182
5	-1	40747121	40764616	TTC33	tetratricopeptide repeat domain 33 [Source:HGNC Symbol;Acc:29959]	PRKAA1	protein kinase, AMP-activated, alpha 1 catalytic subunit [Source:HGNC Symbol;Acc:9376]	1	9	0	6	2	6	0	13	https://genome.ucsc.edu/cgi-bin/hgTracks?hgS_doOtherUser=submit&hgS_otherUserName=Caroline%20Friedel&hgS_otherUserSessionName=HSV%2D1_4sU_RNA&position=chr5%3A40747121-40764616
3	-1	48600569	48602216	UCN2	urocortin 2 [Source:HGNC Symbol;Acc:18414]	COL7A1	collagen, type VII, alpha 1 [Source:HGNC Symbol;Acc:2214]	1	0	5	1	1	0	0	0	https://genome.ucsc.edu/cgi-bin/hgTracks?hgS_doOtherUser=submit&hgS_otherUserName=Caroline%20Friedel&hgS_otherUserSessionName=HSV%2D1_4sU_RNA&position=chr3%3A48600569-48602216
2	1	10269281	10281981	RRM2	ribonucleotide reductase M2 [Source:HGNC Symbol;Acc:10452]	C2orf48	chromosome 2 open reading frame 48 [Source:HGNC Symbol;Acc:26322]	2	24	1	14	0	4	0	2	https://genome.ucsc.edu/cgi-bin/hgTracks?hgS_doOtherUser=submit&hgS_otherUserName=Caroline%20Friedel&hgS_otherUserSessionName=HSV%2D1_4sU_RNA&position=chr2%3A10269281-10281981
1	-1	155184953	155206036	GBAP1	glucosidase, beta, acid pseudogene 1 [Source:HGNC Symbol;Acc:4178]	GBA	glucosidase, beta, acid [Source:HGNC Symbol;Acc:4177]	3	0	4	2	4	0	5	1	https://genome.ucsc.edu/cgi-bin/hgTracks?hgS_doOtherUser=submit&hgS_otherUserName=Caroline%20Friedel&hgS_otherUserSessionName=HSV%2D1_4sU_RNA&position=chr1%3A155184953-155206036
19	-1	43689299	43709625	PSG5	pregnancy specific beta-1-glycoprotein 5 [Source:HGNC Symbol;Acc:9522]	PSG4	pregnancy specific beta-1-glycoprotein 4 [Source:HGNC Symbol;Acc:9521]	5	0	2	0	4	0	9	0	https://genome.ucsc.edu/cgi-bin/hgTracks?hgS_doOtherUser=submit&hgS_otherUserName=Caroline%20Friedel&hgS_otherUserSessionName=HSV%2D1_4sU_RNA&position=chr19%3A43689299-43709625
