# Supplementary material for: Widespread disruption of host transcription termination in HSV-1 infection
Source: Nat Commun. 2015 May 20;6:7126. doi: 10.1038/ncomms8126 (PMC4441252; doi:10.1038/ncomms8126)
Supplement: Supplementary Data 4 — Poly(A) sites identified in the HSV-1 genome. [file ncomms8126-s5.xlsx]

## Sheet: Supplementary Data 4
Supplementary Data 4: Poly(A) sites identified in the HSV-1 genome. NA indicates that no poly(A) signal motif occurence was found
Range of identified poly(A) site			Number of reads with poly(A) tail (in 4sU-RNA)																		Occurence of A[A/U]UAAA motif		Genes containing the poly(A) site
Start	End	Strand	mock 4su-RNA (Replicate 1)	mock 4su-RNA (Replicate 2)	0-1h p.i. (Replicate 1)	0-1h p.i. (Replicate 2)	1-2h p.i. (Replicate 1)	1-2h p.i. (Replicate 2)	2-3h p.i. (Replicate 1)	2-3h p.i. (Replicate 2)	3-4h p.i. (Replicate 1)	3-4h p.i. (Replicate 2)	4-5h p.i. (Replicate 1)	4-5h p.i. (Replicate 2)	5-6h p.i. (Replicate 1)	5-6h p.i. (Replicate 2)	6-7h p.i. (Replicate 1)	6-7h p.i. (Replicate 2)	7-8h p.i. (Replicate 1)	7-8h p.i. (Replicate 1)	Motif sequence	Motif start
10941	10970	1	1	0	0	0	11	4	9	28	22	12	19	9	17	15	32	16	41	65		10944	UL1;UL2
11716	11737	1	0	0	0	0	1	0	1	0	4	3	17	2	23	13	33	12	82	67	AAUAAA	11716	UL3
11733	11754	-1	0	0	0	0	7	11	13	19	22	24	19	15	21	19	21	23	13	25	AUUAAA	11754	UL5;UL4
18054	18070	1	0	0	0	0	2	0	6	6	5	2	15	8	13	8	16	8	31	21	AAUAAA	18036	UL6;UL7
18187	18198	-1	0	0	0	0	9	2	16	12	12	7	16	4	14	10	8	9	17	27	AAUAAA	18211	UL9;UL8
24639	24668	1	0	0	0	0	1	0	4	5	6	3	21	4	23	18	26	10	49	52	AAUAAA	24644	UL10
24774	24799	-1	1	0	0	0	12	12	40	31	72	32	75	57	79	34	53	47	81	93	AAUAAA	24801	UL14;UL13;UL12;UL11
30146	30178	-1	0	0	0	0	4	1	8	10	13	9	29	17	25	17	29	24	72	41	AAUAAA	30174	UL17;UL16
34834	34850	1	0	0	0	0	4	1	7	5	7	0	8	2	7	3	8	4	10	10	AAUAAA	34821	UL15
35003	35052	-1	0	0	0	0	8	2	16	17	33	17	51	48	46	41	62	46	150	136	AAUAAA	35024	UL20;UL19;UL18
43708	43713	1	0	0	0	0	2	0	4	2	6	2	16	4	9	4	22	7	39	32	AAUAAA	43691	UL21
43814	43832	-1	0	0	0	0	6	2	7	9	17	15	28	15	22	12	22	17	35	47	AAUAAA	43825	UL22
46604	46620	-1	1	0	0	0	24	14	48	42	73	14	34	17	28	19	13	14	6	13	AAUAAA	46609	UL23
48737	48769	1	0	0	0	0	0	0	0	3	4	1	4	2	4	0	3	0	1	6	AAUAAA	48740	UL24
52742	52794	1	0	0	0	0	2	3	14	17	37	17	62	27	62	54	60	48	113	106	AAUAAA	52767	UL24;UL25;UL26;UL26.5
53032	53064	-1	0	0	0	0	8	3	13	22	57	24	59	45	91	44	88	63	110	145	AAUAAA	53059	UL28;UL27
58390	58398	-1	0	0	0	0	4	1	4	3	3	4	3	3	4	6	1	2	2	7	AAUAAA	58410	UL29
66362	66366	-1	0	0	0	0	0	0	9	1	9	7	24	18	22	24	32	17	29	43	AAUAAA	66377	UL32;UL31
66564	66583	1	0	0	0	0	15	8	33	22	31	12	26	24	31	26	20	17	11	25	AAUAAA	66548	UL30
70944	70964	1	0	0	0	0	3	5	16	11	31	10	67	30	61	51	83	35	84	101	AAUAAA	70938	UL33;UL34;UL35
70958	70983	-1	0	0	0	0	2	0	13	14	17	10	25	15	27	19	36	33	76	51	AAUAAA	70983	UL36
80690	80698	-1	0	0	0	0	4	3	10	5	16	4	8	6	16	10	18	5	22	21	AAUAAA	80712	UL37
86017	86040	1	0	0	0	0	0	1	1	0	5	1	6	5	9	6	11	2	12	14	AAUAAA	86016	UL38
90980	91001	1	0	0	0	0	28	14	53	53	75	33	47	32	59	35	49	33	60	53	AAUAAA	90982	UL39;UL40
91084	91119	-1	0	0	0	0	0	0	3	1	7	2	10	7	13	10	15	7	20	20	AAUAAA	91115	UL41
94628	94658	1	0	0	0	0	1	4	16	15	31	9	56	19	51	31	69	32	78	80	AAUAAA	94632	UL42
96084	96086	1	0	0	0	0	0	1	1	4	4	1	1	1	0	2	3	0	1	4	AAUAAA	96063	UL43
96628	96634	1	0	0	0	0	0	0	0	0	0	0	8	1	2	2	4	9	7	7	NA	NA	UL44
98658	98705	1	0	0	0	0	3	2	14	14	39	13	106	55	118	92	165	111	326	348	AAUAAA	98664	UL44;UL45
98708	98725	-1	0	0	0	0	5	4	14	20	20	18	47	23	58	39	75	57	154	139	AAUAAA	98727	UL47;UL46
103512	103538	-1	0	0	1	0	6	3	18	17	45	38	86	58	94	71	129	102	211	227	AAUAAA	103538	UL48
105440	105493	-1	0	0	0	0	4	2	22	13	36	15	54	27	55	41	51	40	94	94	AAUAAA	105463	UL49A;UL49
108163	108176	1	0	0	0	0	11	5	29	17	29	13	58	24	35	18	41	26	29	35	AAUAAA	108153	UL50
108259	108265	-1	0	0	0	0	2	0	5	6	16	6	28	8	29	13	42	29	120	88	AAUAAA	108277	UL51
113462	113466	1	0	0	0	0	0	0	4	4	4	2	2	1	1	2	0	1	1	2	AUUAAA	113444	UL52;UL53
115285	115303	1	0	0	1	0	16	15	43	37	28	18	24	19	39	18	15	16	3	19	AAUAAA	115278	UL54
116097	116123	1	0	0	0	0	0	0	5	5	15	2	13	4	10	6	12	6	0	4	AAUAAA	116099	UL55
116178	116201	-1	0	0	0	0	1	0	5	11	9	3	21	10	11	7	14	5	20	33	AAUAAA	116197	UL56
118713	118732	1	0	0	0	0	0	0	0	0	0	1	2	0	2	1	3	2	5	10	AAUAAA	118713
120656	120780	-1	3	0	13	5	106	85	134	41	225	14	313	35	245	140	316	39	72	159	AAUAAA	120692	RL2
127167	127172	1	0	0	0	0	0	0	2	0	0	1	0	0	4	3	2	4	30	13	AAUAAA	127146	LAT
127169	127175	-1	0	0	3	2	15	9	4	16	8	3	14	4	14	14	23	9	32	39	AAUAAA	127187	RS1
133940	133968	1	0	0	5	5	45	20	63	67	116	53	199	81	150	116	158	100	140	213	AAUAAA	133944	US1
134020	134043	-1	0	0	0	0	0	0	1	1	6	5	6	9	12	16	13	6	9	13	AAUAAA	134039	US2
137528	137541	1	0	0	0	0	4	4	7	6	14	13	9	18	24	17	14	7	10	28	AAUAAA	137511	US3;US4
141018	141042	1	0	0	0	1	6	8	25	23	73	19	118	45	112	105	115	100	194	250	AAUAAA	141017	US5;US6;US7
143689	143695	1	1	0	0	0	17	7	17	37	53	26	87	58	92	62	107	79	152	170	AUUAAA	143672	US8;US8A;US9
144122	144140	-1	0	0	4	2	22	12	28	29	54	37	167	107	146	114	204	160	300	351	AAUAAA	144140	US12;US11;US10
