# Supplementary material for: Widespread disruption of host transcription termination in HSV-1 infection
Source: Nat Commun. 2015 May 20;6:7126. doi: 10.1038/ncomms8126 (PMC4441252; doi:10.1038/ncomms8126)
Supplement: Supplementary Data 5 — PCR primers and probes (a), and list of DNA oligos used in ribosome profiling (b). [file ncomms8126-s6.xlsx]

## Sheet: Supplementary Data 5a
Supplementary Data 5a: PCR primers and probes
The following table contains the symbols of analysed genes along with the sequences of their respective primers and numbers of probes used in the assay [ex = exonic sequence; ro = read-out sequence; x-spl = intergenic splicing; dye = SYBR Green-based detection].
Gene Symbol	Forward primer	Reverse primer	Probe #
RNA18S5 (18S rRNA)	GCAATTATTCCCCATGAACG	GGGACTTAATCAACGCAAGC	48
DDX5 (ex)	GCCATGTCGGGTTATTCG	GGTTTCCAAACTTCTTTCCAGA	69
DDX5 (ro)	CGTGGTGTAGCCACTTGAGTC	ATTTTAATTTTCTGGACTGCAAAAC	29
FUS (ex)	GCTATGAACCCAGAGGTCGT	AGCCACCACGGTCACTTC	13
FUS (ro)	GGATTTCTCAGGCTCTTGGA	TCTGCAACACACCTCCTACCT	34
HNRNPA2B1 (ex)	ACTGAGTCCGCGATGGAG	CCAATAAAGAGCTTACGGAACTG	55
HNRNPA2B1 (ro)	GATCCAGCCTCAAACTCCTG	CATGGCGGTCCATAATCTG	75
SRSF3 (ex)	GCAGTCCGAGAGCTAGATGG	TTCACCATTCGACAGTTCCA	5
SRSF3 (ro)	GGGAAACAAGCCACATCTCT	ATGGGCAGGTATCATCAGGA	64
SRSF2 (ex)	AGTGTCCAAGAGGGAATCCA	ACCGCTCCTTCCTCTTCAG	85
SRSF2-JMJD6 (x-spl)	GGAACAAGCAACTGGCTATTGAAA	AACCACGGGCTTGTAAGGTCTTT	dye
JMJD6-MXRA7 (x-spl)	CCCTTCTCACCATCCAAGTC	CGACTGTGTCAGCAAAGAGC	25
CALR (ex)	CCCGATCCCAGTATCTATGC	CTCCTCAGCGTATGCCTCA	9
CALR-RAD23A (x-spl)	CAACGAGACGTGGGGCGTAA	CCTGATAGGGACATCGTCACTCAA	dye

## Sheet: Supplementary Data 5b
Supplementary Data 5b: List of DNA oligos used in ribosome profiling
Function of DNA function	Sequence
Linker primer	rAppAGATCGGAAGAGCGGTTCAG/ddC/
Reverse transcription	5’Phos-NNBBBBNNNAGATCGGAAGAGCGTCGTGGATCCTGAACCGC
Additional oligos used for rRNA depletion besides those published in Stern-Ginossar et al. Science 2012.	- CTTTCGCCGAATCCCGGGGCCGAGGAAGCCAGA
	- TGCGCCGCGACCGGCTCCGGGACGGC
	- ACTCTTAGCGGTGGATCACTCGGCTCGTGCGTCG
	- TGATCATCGACACTTCGAACGCACTTGCGGCCCCG
	- CGCGGGACATGTGGCGTACGGAAGACCCACTCCCCG
	- GCCCGTGGACGGTGTGAGGCCGGTAGCGGCC
	- CCCCGAGTGTTACAGCCC
	- ACGCAGTTTTATCCGGTAAAGCG
Linearization	GTTCAGGATCCACGACGCTCTTCAAAA
Solexa P5 primer	AATGATACGGCGACCACCGAGATCTACACTCTTTCCCTACACGACGCTCTTCCGATCT
Solexa P3 primer	CAAGCAGAAGACGGCATACGAGATCGGTCTCGGCATTCCTGCTGAACCGCTCTTCCGATCT
In the sequence of reverse transcription primers “BBBB” denotes a barcode and N’s reflect the nucleotides of the random barcodes, which allowed to identify PCR amplicons of the same RNA fragment.
